# Supplementary material for: Oxidative stress sensing by the translation elongation machinery promotes production of detoxifying selenoproteins
Source: bioRxiv. 2025 Oct 13:2025.10.13.682107. Preprint. [Version 1] doi: 10.1101/2025.10.13.682107 (PMC12632765; doi:10.1101/2025.10.13.682107)
Supplement: Supplement 2 [file media-2.xlsx]

## Sheet: GPX1_dim.gene_summary
Table S1. MAGeCK analysis of dim CRISPR screens
id	num	pos|score	pos|p-value	pos|fdr	pos|rank	pos|goodsgrna	pos|lfc
PSTK	4	5.1225e-16	2.5903e-07	0.000413	1	4	5.3007
SCLY	4	4.2348e-15	2.5903e-07	0.000413	2	4	4.4707
GPX1	4	5.1726e-15	2.5903e-07	0.000413	3	4	5.3097
SEPHS2	4	1.2384e-14	2.5903e-07	0.000413	4	4	4.5086
EEFSEC	4	3.6708e-13	2.5903e-07	0.000413	5	4	4.6524
STRAP	4	3.9239e-13	2.5903e-07	0.000413	6	4	2.5205
MESDC2	4	5.7277e-13	2.5903e-07	0.000413	7	4	1.994
GNB2L1	4	1.8956e-11	2.5903e-07	0.000413	8	4	4.323
SECISBP2	4	3.3343e-11	2.5903e-07	0.000413	9	4	5.1077
NRF1	4	1.7119e-10	2.5903e-07	0.000413	10	4	2.3172
METAP1	4	2.2984e-10	2.5903e-07	0.000413	11	3	3.5706
HSP90B1	4	6.4146e-09	2.5903e-07	0.000413	12	3	1.9145
SRRD	4	4.1268e-08	1.2951e-06	0.001904	13	4	1.5761
SMARCB1	4	9.0409e-08	1.8132e-06	0.002475	14	4	1.24
PRDX6	4	1.1969e-07	2.3312e-06	0.00297	15	3	1.5466
SMARCA4	4	1.4381e-07	2.8493e-06	0.003025	16	4	1.2514
THOC6	4	1.4572e-07	2.8493e-06	0.003025	17	4	1.024
FZR1	4	2.1667e-07	2.8493e-06	0.003025	18	4	1.4445
HDAC3	4	2.8573e-07	3.3673e-06	0.003065	19	4	1.6839
NF2	4	4.2507e-07	3.3673e-06	0.003065	20	3	1.37
SEPSECS	4	4.5748e-07	3.3673e-06	0.003065	21	3	2.1247
OGT	4	5.8165e-07	3.8854e-06	0.003375	22	4	1.5156
PRRC2A	4	9.8719e-07	4.4034e-06	0.003507	23	4	1.0898
LRP8	4	1.0183e-06	4.4034e-06	0.003507	24	3	1.9
LATS2	4	1.7871e-06	6.9937e-06	0.005347	25	4	1.5112
SUPT4H1	4	2.4133e-06	8.5478e-06	0.006283	26	4	1.7114
GTF2A2	4	2.6578e-06	9.0659e-06	0.006417	27	3	1.4177
LOC101929983	4	2.8156e-06	9.5839e-06	0.006542	28	3	0.95781
UHRF1	4	3.2495e-06	1.062e-05	0.006999	29	4	1.1921
SRP14	4	3.6833e-06	1.2174e-05	0.007756	30	4	1.1465
TIAL1	4	4.4003e-06	1.4764e-05	0.009103	31	3	1.2377
PRMT5	4	5.6382e-06	2.2017e-05	0.01315	32	3	1.3819
TAF7	4	6.3716e-06	2.6162e-05	0.015152	33	4	0.92606
DICER1	4	8.4115e-06	4.0667e-05	0.022207	34	3	1.296
KCNE1	4	8.443e-06	4.0667e-05	0.022207	35	4	0.79509
CTDSPL2	4	9.5509e-06	4.6884e-05	0.02489	36	4	1.1488
BAP1	4	1.06e-05	4.9992e-05	0.025823	37	3	1.2475
GTF2A1	4	1.1844e-05	5.569e-05	0.028009	38	4	1.1685
MYO1A	4	1.2893e-05	5.8799e-05	0.028814	39	4	0.83838
CASP7	4	1.8653e-05	8.8846e-05	0.04245	40	3	1.0287
TGIF1	4	2.744e-05	0.00012563	0.058561	41	4	0.90332
RABIF	4	3.1072e-05	0.00013702	0.062353	42	3	0.926
OTUD5	4	3.6613e-05	0.00015775	0.070113	43	3	0.88648
TNPO1	4	3.876e-05	0.000165	0.07167	44	3	0.99771
WAC	4	4.8359e-05	0.00020334	0.086359	45	4	0.8678
SRP9	4	5.7196e-05	0.00024012	0.099763	46	4	0.99549
USP9X	4	6.1182e-05	0.00025255	0.102696	47	4	1.22
TTC14	4	6.5681e-05	0.0002712	0.107983	48	4	0.94095
TOMM20	4	7.6443e-05	0.00031523	0.122954	49	2	0.79311
XPO5	4	9.0782e-05	0.00036497	0.135644	50	4	0.84265
RAB10	4	9.1017e-05	0.00036704	0.135644	51	3	1.0547
TAF4	4	9.2851e-05	0.00037585	0.135644	52	3	0.87609
PLET1	4	9.4037e-05	0.00038154	0.135644	53	4	0.5949
RNF40	4	9.4703e-05	0.00038517	0.135644	54	2	0.79705
PSD	4	9.6573e-05	0.00039035	0.135644	55	2	0.50837
FGFR2	4	0.00010343	0.00040848	0.139409	56	3	0.65141
CUL3	4	0.00010951	0.00042972	0.144085	57	3	0.89431
PPP1R8	4	0.00011152	0.0004406	0.145186	58	4	1.0372
ITPA	4	0.00011491	0.0004577	0.148263	59	3	0.72442
C1orf185	4	0.00013239	0.00052763	0.168069	60	4	0.80211
CDK12	4	0.00013705	0.00054991	0.172293	61	3	1.1033
GCN1L1	4	0.00014167	0.00056442	0.173986	62	3	0.94386
CHSY3	4	0.00016363	0.00064627	0.192155	63	4	0.55852
CCL24	4	0.00016477	0.00065041	0.192155	64	4	0.60108
PIK3C3	4	0.00016622	0.00065352	0.192155	65	4	0.70161
EPHB2	4	0.00017576	0.0006903	0.199895	66	4	0.63308
RABGEF1	4	0.00019616	0.00076956	0.219521	67	4	0.58954
ELOVL3	4	0.00022157	0.00084831	0.238425	68	3	1.0294
FBXO11	4	0.00024397	0.00093949	0.259052	69	3	1.0841
ARID1A	4	0.00024612	0.00094881	0.259052	70	3	0.72119
IKZF5	4	0.00026054	0.00099492	0.266988	71	3	0.89395
RBM15	4	0.00026495	0.0010136	0.266988	72	4	0.75106
PMEL	4	0.0002673	0.0010198	0.266988	73	2	0.5727
CORO2A	4	0.00030155	0.0011602	0.299639	74	2	0.55158
KBTBD4	4	0.00032792	0.0012462	0.310879	75	4	0.62433
OR10R2	4	0.00033009	0.0012524	0.310879	76	4	0.67544
GSTA1	4	0.00033538	0.0012705	0.310879	77	4	0.81388
OR5D13	4	0.00033941	0.001284	0.310879	78	4	0.78153
F8A1	4	0.00033968	0.001285	0.310879	79	4	0.76787
IPO11	4	0.00034456	0.0013032	0.311324	80	3	1.0581
AMBRA1	4	0.00036802	0.0013949	0.325122	81	4	0.60897
WSCD1	4	0.00037067	0.0014042	0.325122	82	4	0.60128
EFNB3	4	0.0003725	0.0014119	0.325122	83	2	0.57157
RIMBP3	4	0.00037898	0.0014384	0.327263	84	4	0.50774
INTS12	4	0.00041631	0.0015772	0.350802	85	3	1.0444
MAGEB3	4	0.00041834	0.001587	0.350802	86	3	0.83318
DNAJC13	4	0.00042038	0.0015969	0.350802	87	4	0.60618
C22orf15	4	0.00043611	0.001658	0.356816	88	4	0.58093
RHBDD1	4	0.00044471	0.0016891	0.356816	89	3	0.73674
AP2S1	4	0.00044549	0.0016932	0.356816	90	3	0.80903
ETHE1	4	0.00044711	0.0016989	0.356816	91	4	0.69789
SLC7A11	4	0.00046032	0.0017575	0.365099	92	2	0.63701
C2orf81	4	0.00047408	0.001815	0.372991	93	4	0.5905
FAM58A	4	0.00049877	0.0019202	0.390404	94	3	0.70165
RASSF3	4	0.00052348	0.0019989	0.396703	95	4	0.53864
C16orf46	4	0.00052676	0.0020098	0.396703	96	3	0.57426
PPIE	4	0.00052839	0.0020134	0.396703	97	4	0.56513
SPSB2	4	0.00054837	0.0020916	0.404655	98	3	0.91452
SERBP1	4	0.00055212	0.0021098	0.404655	99	4	0.77751
CHORDC1	4	0.00056029	0.0021403	0.404655	100	3	1.1446
ARID4B	4	0.00057536	0.0021927	0.404655	101	3	0.94356
FAM103A1	4	0.00057587	0.0021968	0.404655	102	4	0.67224
DDI2	4	0.00057776	0.002202	0.404655	103	3	0.60861
SRRM1	4	0.00057781	0.002202	0.404655	104	4	0.55665
DPCD	4	0.00058625	0.0022367	0.407119	105	4	0.58073
C10orf12	4	0.00059298	0.0022595	0.407388	106	4	0.47137
INO80E	4	0.00060299	0.002302	0.411169	107	3	0.63941
DNM2	4	0.00062479	0.0023797	0.421065	108	3	0.86192
LAP3	4	0.00063167	0.0024014	0.421065	109	4	0.47786
TOMM40	4	0.00065308	0.0024693	0.427365	110	3	0.93663
PIKFYVE	4	0.00066504	0.0025056	0.427365	111	3	0.88404
MATR3	4	0.00066852	0.0025164	0.427365	112	4	0.89875
INTS5	4	0.00067986	0.0025574	0.427365	113	3	0.93019
SLC35A5	4	0.00068211	0.0025646	0.427365	114	4	0.84979
EIF2AK4	4	0.00068876	0.0025853	0.427365	115	4	0.61884
TM9SF3	4	0.00069412	0.0026009	0.427365	116	4	0.54166
TMEM160	4	0.00070469	0.0026382	0.427365	117	4	0.55201
JAKMIP3	4	0.000709	0.0026501	0.427365	118	4	0.60463
AIF1L	4	0.00071265	0.002661	0.427365	119	4	0.58505
MEX3D	4	0.00072527	0.0027003	0.430074	120	3	0.71031
USP17L21	4	0.00074298	0.0027615	0.436175	121	3	0.68668
GIGYF2	4	0.00075344	0.0027972	0.4382	122	4	0.76777
ALG9	4	0.00077008	0.0028583	0.444136	123	3	0.68943
CNOT4	4	0.00080355	0.0029661	0.447502	124	3	0.91037
WDR83	4	0.00080525	0.0029687	0.447502	125	3	0.82424
SH3PXD2B	4	0.00080918	0.0029785	0.447502	126	4	0.719
SAP130	4	0.00081423	0.0029925	0.447502	127	3	0.79644
C10orf2	4	0.00081876	0.0030101	0.447502	128	4	0.55183
CSDE1	4	0.00082144	0.0030205	0.447502	129	2	0.61748
ANKRD33B	4	0.00085579	0.0031376	0.461272	130	3	0.7157
CDC45	4	0.00086726	0.003179	0.463597	131	3	0.69231
SNRPA1	4	0.00087843	0.0032179	0.463597	132	2	0.65687
L2HGDH	4	0.00088046	0.0032262	0.463597	133	4	0.84214
AKAP17A	4	0.00093651	0.003422	0.488067	134	3	0.63307
UBTD1	4	0.00098046	0.0035738	0.505941	135	3	0.67571
CCAR1	4	0.0010018	0.0036427	0.511903	136	4	0.68709
CCNYL1	4	0.0010178	0.0037043	0.51539	137	3	0.6695
DRICH1	4	0.0010241	0.0037214	0.51539	138	2	0.48069
VTI1A	4	0.0010325	0.0037515	0.515813	139	3	0.6268
CEP350	4	0.0010545	0.0038437	0.520813	140	2	0.42775
DHX29	4	0.0010574	0.0038566	0.520813	141	4	0.65856
UBE3D	4	0.0010627	0.0038696	0.520813	142	2	0.43419
NUDT4	4	0.0010791	0.003926	0.524718	143	4	0.72719
ARID3C	4	0.0010895	0.0039722	0.52655	144	2	0.15214
SCML2	4	0.0010984	0.004011	0.52655	145	3	0.50977
FNDC9	4	0.0011026	0.0040224	0.52655	146	4	0.5523
HTT	4	0.0011154	0.0040519	0.526592	147	4	0.515
RIC1	4	0.0011231	0.0040778	0.526592	148	4	0.70638
KLC2	4	0.0011463	0.0041669	0.530949	149	3	0.56113
PRSS56	4	0.0011538	0.0041918	0.530949	150	3	0.81154
DCX	4	0.0011548	0.0041949	0.530949	151	4	0.49386
MORN4	4	0.0011651	0.0042348	0.532471	152	4	0.70886
SMARCE1	4	0.0012155	0.0044223	0.546604	153	2	0.57301
HPGDS	4	0.0012226	0.0044457	0.546604	154	3	0.80748
THNSL1	4	0.0012283	0.0044679	0.546604	155	4	0.73826
RPL26	4	0.0012304	0.0044767	0.546604	156	4	0.66175
NDNF	4	0.0012336	0.0044902	0.546604	157	3	0.68635
USP17L29	4	0.0012641	0.0046083	0.557432	158	3	0.98626
PPT2	4	0.0012769	0.0046565	0.559717	159	3	0.99984
NUP62CL	4	0.0012911	0.0047161	0.561374	160	3	0.79039
C7orf49	4	0.0012961	0.004729	0.561374	161	3	0.87854
FRAT2	4	0.0013132	0.004787	0.564754	162	4	0.73311
TAS1R1	4	0.0013242	0.0048285	0.566148	163	3	0.66026
LCOR	4	0.001338	0.0048736	0.567949	164	3	0.51957
SNRPA	4	0.0013645	0.0049596	0.571245	165	4	0.69288
RWDD2B	4	0.0013652	0.0049616	0.571245	166	4	0.38946
TMEM208	4	0.0013899	0.005044	0.577251	167	3	0.78129
GPRIN1	4	0.0014414	0.0052248	0.590827	168	4	0.515
GPATCH1	4	0.0014419	0.0052264	0.590827	169	2	0.70208
RAX2	4	0.0014511	0.0052554	0.590827	170	4	0.4814
TMEM125	4	0.0014972	0.005404	0.603989	171	4	0.48361
LIPF	4	0.0015094	0.0054512	0.605013	172	3	0.63867
C6orf226	4	0.0015204	0.0054942	0.605013	173	4	0.50827
NPY4R	4	0.0015269	0.0055082	0.605013	174	3	0.68844
PRRX2	4	0.0015537	0.0056027	0.605602	175	4	0.81436
CDK15	4	0.0015585	0.0056273	0.605602	176	3	0.76155
SH2B2	4	0.0015659	0.0056532	0.605602	177	2	0.73921
PABPN1L	4	0.0015756	0.0056854	0.605602	178	4	0.78468
RNF20	4	0.0015864	0.0057242	0.605602	179	3	0.77885
CFH	4	0.0015872	0.0057252	0.605602	180	3	0.56976
C10orf88	4	0.0016044	0.00579	0.605602	181	3	0.71231
LRRC15	4	0.0016126	0.0058159	0.605602	182	3	0.65944
MFRP	4	0.0016143	0.0058195	0.605602	183	3	0.73221
MRPL51	4	0.0016159	0.0058304	0.605602	184	2	0.3428
TNXB	4	0.0016591	0.0059843	0.618177	185	4	0.52977
PAX4	4	0.0016716	0.0060267	0.618177	186	4	0.38019
THRAP3	4	0.0016769	0.0060485	0.618177	187	2	0.39827
C19orf43	4	0.0016951	0.0061102	0.618525	188	4	0.47458
TRNT1	4	0.0016989	0.0061252	0.618525	189	3	1.0415
BLNK	4	0.0017057	0.006149	0.618525	190	3	0.66387
VPRBP	4	0.0017286	0.0062298	0.623374	191	4	0.58566
SCGB1D4	4	0.0017482	0.0062951	0.626624	192	4	0.6215
TMEM56	4	0.0017671	0.0063661	0.626783	193	3	0.65992
C9orf72	4	0.0017705	0.0063775	0.626783	194	2	0.53789
CTBP2	4	0.0017767	0.0063951	0.626783	195	3	0.7515
THADA	4	0.0017996	0.0064733	0.628763	196	2	0.55092
DDX39B	4	0.0018014	0.0064811	0.628763	197	3	0.96247
UCHL5	4	0.0018357	0.0066054	0.636139	198	4	0.5153
TPH1	4	0.0018504	0.0066608	0.636139	199	2	0.42565
C19orf80	4	0.0018514	0.0066629	0.636139	200	3	0.63998
TGIF2LY	4	0.0018613	0.0066971	0.636139	201	4	0.4549
ZNF316	4	0.0018778	0.0067608	0.636139	202	4	0.50924
FAM173B	4	0.0018816	0.0067753	0.636139	203	4	0.49738
TUBE1	4	0.0018877	0.0067961	0.636139	204	3	0.6421
CBR1	4	0.0018948	0.0068256	0.636139	205	4	0.48231
HYLS1	4	0.0019029	0.0068567	0.636139	206	4	0.53848
LRSAM1	4	0.0019403	0.0069644	0.643014	207	2	0.2418
POTEI	4	0.0019609	0.0070116	0.644255	208	2	0.21053
HP	4	0.0020131	0.0071566	0.652357	209	1	-0.53945
SOHLH1	4	0.0020173	0.007168	0.652357	210	3	0.68761
THOC3	4	0.0020605	0.0072825	0.657879	211	3	0.90952
SUPT5H	4	0.0020654	0.0072975	0.657879	212	2	0.544
PCGF6	4	0.0021436	0.0074928	0.672314	213	3	0.56735
ATP2B1	4	0.0021698	0.0075612	0.67528	214	2	0.27406
ATP6V1H	4	0.0021901	0.0076151	0.676928	215	3	0.82463
GOT1	4	0.0022854	0.0078612	0.695567	216	3	0.68998
RBBP6	4	0.0023585	0.0080694	0.705738	217	3	0.87524
SLC7A2	4	0.002367	0.0080917	0.705738	218	3	0.71116
FKBP8	4	0.0023779	0.0081233	0.705738	219	2	0.44675
DYNC1I1	4	0.0023786	0.0081238	0.705738	220	3	0.63304
WBP1L	4	0.0024207	0.0082368	0.711228	221	2	0.436
RANBP1	4	0.0024482	0.0083191	0.711228	222	3	0.83076
NKX2-6	4	0.0024514	0.0083279	0.711228	223	3	0.54953
RBP4	4	0.0024666	0.0083611	0.711228	224	3	0.71165
TMEM109	4	0.002484	0.0083999	0.711228	225	3	0.64747
WEE1	4	0.0024886	0.0084103	0.711228	226	2	0.64612
MRGPRF	4	0.0025301	0.0085025	0.714065	227	3	0.76679
FHIT	4	0.0025355	0.0085186	0.714065	228	3	0.80245
POMGNT1	4	0.0025701	0.0086097	0.718557	229	2	0.49026
SLX1B	4	0.0026718	0.0088641	0.733505	230	3	0.70365
TPRG1	4	0.002685	0.0088926	0.733505	231	3	0.66295
CAND1	4	0.002689	0.008904	0.733505	232	3	0.61729
ST6GALNAC2	4	0.0027062	0.0089527	0.734352	233	3	0.6375
TFB2M	4	0.0027444	0.0090485	0.738593	234	1	0.054501
ACADSB	4	0.0027596	0.0090817	0.738593	235	3	0.72331
CT47A9	4	0.0027807	0.0091402	0.740204	236	3	0.62949
DHX15	4	0.0028122	0.0092293	0.740403	237	2	0.70389
U2AF2	4	0.0028321	0.0092915	0.740403	238	3	0.93037
RPUSD4	4	0.0028613	0.0093666	0.740403	239	3	0.60109
LIMCH1	4	0.0028619	0.0093682	0.740403	240	2	0.67798
CHD4	4	0.0028697	0.0093889	0.740403	241	3	0.77065
SPR	4	0.0028853	0.0094252	0.740403	242	3	0.68892
IL36A	4	0.002892	0.009435	0.740403	243	2	0.5808
ABCA2	4	0.002901	0.0094526	0.740403	244	1	0.017909
NEUROG3	4	0.0029324	0.0095329	0.743645	245	3	0.69037
VPS53	4	0.0030068	0.0097298	0.755916	246	2	0.26903
RASEF	4	0.0030615	0.009865	0.76052	247	2	0.2618
CCT2	4	0.0030631	0.0098686	0.76052	248	3	0.79606
CLDN7	4	0.0030787	0.0099111	0.760726	249	3	0.7038
FSTL3	4	0.0031071	0.0099898	0.763703	250	3	0.59442
CAB39	4	0.003126	0.010045	0.764282	251	3	0.61998
RAG1	4	0.0031387	0.010077	0.764282	252	3	0.63204
CAPN15	4	0.003183	0.010195	0.770144	253	2	0.61604
MMP1	4	0.0032252	0.010302	0.773384	254	2	0.47459
FAM133B	4	0.0032336	0.010319	0.773384	255	3	0.62853
GHRH	4	0.0032889	0.010458	0.775571	256	3	0.64908
FBXW10	4	0.0033318	0.010558	0.775571	257	2	0.30941
SORBS1	4	0.0033343	0.010569	0.775571	258	3	0.72303
BECN1	4	0.0033356	0.010571	0.775571	259	3	0.69563
PEX14	4	0.0033396	0.010579	0.775571	260	3	0.47412
SAFB	4	0.0033568	0.010625	0.775571	261	3	0.67473
BTBD16	4	0.0033709	0.010664	0.775571	262	2	0.18339
MTMR9	4	0.0033754	0.010673	0.775571	263	3	0.5554
CLPX	4	0.0034966	0.011	0.796336	264	3	0.71157
MATK	4	0.0035275	0.011081	0.799159	265	1	-0.22218
MVD	4	0.0035472	0.011124	0.799244	266	3	0.44837
HMX2	4	0.0035817	0.011202	0.801813	267	3	0.54767
HIST1H2BA	4	0.0036122	0.011277	0.802109	268	3	0.63137
C19orf53	4	0.0036168	0.01129	0.802109	269	2	0.7163
FOSL1	4	0.003684	0.01145	0.807215	270	1	-0.4494
IL1RAPL1	4	0.0037445	0.011599	0.807215	271	3	0.45828
STT3A	4	0.0037483	0.011609	0.807215	272	2	0.40471
BLOC1S4	4	0.0037688	0.011664	0.807215	273	3	0.53927
PSMF1	4	0.0037711	0.01167	0.807215	274	2	0.28859
APIP	4	0.0037825	0.011701	0.807215	275	2	0.43365
VKORC1L1	4	0.0037884	0.011714	0.807215	276	2	0.45283
APBA3	4	0.0038092	0.011766	0.807215	277	2	0.19169
L3MBTL4	4	0.0038162	0.011781	0.807215	278	3	0.81621
MRPL43	4	0.0038168	0.011784	0.807215	279	2	0.71885
TFF2	4	0.0038406	0.011846	0.807354	280	2	0.43951
ABR	4	0.0038513	0.01187	0.807354	281	2	0.33164
BCL2L11	4	0.0039429	0.012089	0.814122	282	3	0.5722
PIGX	4	0.0039449	0.012094	0.814122	283	2	-0.17065
OR8B2	4	0.0039596	0.012131	0.814122	284	3	0.51114
GPM6B	4	0.0039635	0.01214	0.814122	285	2	0.38988
ARPC4	4	0.0039971	0.012231	0.817368	286	3	0.58883
RNF4	4	0.0040229	0.012304	0.817654	287	3	0.52158
SIRT1	4	0.0040493	0.012364	0.817654	288	1	-0.27838
PUS3	4	0.0040496	0.012364	0.817654	289	2	0.50647
NUS1	4	0.0040934	0.012466	0.818229	290	3	0.77983
TH	4	0.0041014	0.012484	0.818229	291	1	0.15415
SLITRK4	4	0.0041168	0.012524	0.818229	292	3	0.72709
NUDT11	4	0.0041267	0.012553	0.818229	293	3	0.5481
ZCWPW2	4	0.0041406	0.012587	0.818229	294	2	0.030888
ST3GAL1	4	0.0041693	0.012655	0.819886	295	3	0.64064
RPS25	4	0.0041907	0.012715	0.820996	296	3	0.55693
CUL4B	4	0.0042352	0.012818	0.824682	297	3	0.55449
UNC45B	4	0.0042579	0.012876	0.824682	298	2	0.14691
LOC113230	4	0.0043255	0.013034	0.824682	299	3	0.8896
C10orf95	4	0.0043418	0.01307	0.824682	300	2	0.54353
MEST	4	0.0043629	0.013118	0.824682	301	3	0.36298
SPAG7	4	0.0043771	0.013158	0.824682	302	3	0.55501
SOX10	4	0.0044118	0.013242	0.824682	303	3	0.44657
GZMB	4	0.0044144	0.01325	0.824682	304	1	-0.65805
OR10G9	4	0.004415	0.013251	0.824682	305	3	0.4511
GSTO1	4	0.0044197	0.01326	0.824682	306	3	0.59678
LYRM2	4	0.0044399	0.013314	0.824682	307	2	0.40415
MXI1	4	0.0044451	0.013326	0.824682	308	3	0.63309
BBIP1	4	0.0044483	0.013333	0.824682	309	3	0.71066
PRPF38A	4	0.0045283	0.013535	0.832683	310	3	0.86259
GFRA3	4	0.0045412	0.013572	0.832683	311	3	0.56213
GTPBP4	4	0.0045477	0.013593	0.832683	312	3	0.77437
AKAP4	4	0.0045865	0.013698	0.836381	313	3	0.62291
RPS28	4	0.004623	0.013794	0.839582	314	1	-0.098597
SLC23A1	4	0.0046649	0.013889	0.8427	315	3	0.59612
RAB12	4	0.0047027	0.013996	0.846488	316	2	0.40301
ARGLU1	4	0.0047794	0.014194	0.85578	317	2	0.5973
VPS33A	4	0.0048389	0.014344	0.862087	318	2	0.33916
MZT1	4	0.0049207	0.014538	0.865057	319	3	0.84927
CEBPG	4	0.0049237	0.014548	0.865057	320	3	0.63084
KRTAP12-1	4	0.0049254	0.014552	0.865057	321	3	0.61463
CDC7	4	0.0049358	0.014579	0.865057	322	2	0.27898
HELLS	4	0.0049698	0.01466	0.865057	323	3	0.62517
EIF5A	4	0.0049766	0.014681	0.865057	324	3	0.76492
RAD54B	4	0.004988	0.01471	0.865057	325	1	-0.03597
DCAF8L1	4	0.0050075	0.014756	0.865076	326	2	0.55496
LGALS7	4	0.0050505	0.01486	0.865361	327	3	0.6409
FAM160B1	4	0.0050818	0.014951	0.865361	328	3	0.53988
TMEM256	4	0.0050851	0.014959	0.865361	329	3	0.4425
SRRM5	4	0.0051126	0.015029	0.865361	330	2	0.24497
CXADR	4	0.0051434	0.015113	0.865361	331	2	0.57839
BTF3	4	0.0051443	0.015116	0.865361	332	1	0.13063
ADAM15	4	0.0051522	0.015135	0.865361	333	2	0.46987
PLEKHA5	4	0.0051934	0.015234	0.865361	334	3	0.4963
TXNRD3	4	0.0051965	0.015241	0.865361	335	1	-0.05103
LRRC37B	4	0.0052098	0.015263	0.865361	336	2	0.50073
EIF3CL	4	0.005232	0.015306	0.865361	337	2	0.47386
CBL	4	0.0052486	0.015353	0.865361	338	1	0.16615
GABRD	4	0.0052605	0.015384	0.865361	339	3	0.5307
EXT2	4	0.005299	0.015484	0.865361	340	3	0.55957
ATP6V0C	4	0.0053007	0.015491	0.865361	341	3	0.51171
FAM175B	4	0.0053035	0.015498	0.865361	342	3	0.48943
HINFP	4	0.0053394	0.01558	0.865361	343	3	0.82483
GLS2	4	0.0053528	0.015603	0.865361	344	2	0.3507
RMI2	4	0.0053605	0.015621	0.865361	345	3	0.40004
NHLRC1	4	0.0054024	0.015709	0.865367	346	2	0.35421
POLR2G	4	0.005405	0.015712	0.865367	347	1	-0.17071
TFB1M	4	0.0054568	0.01586	0.868549	348	2	-0.075069
CMTM2	4	0.0054571	0.01586	0.868549	349	3	0.5361
MAP3K13	4	0.0055613	0.016118	0.880127	350	1	-0.11871
C4BPA	4	0.0055842	0.016176	0.880779	351	3	0.58871
UCP2	4	0.0056026	0.016226	0.881005	352	3	0.4543
KDM4C	4	0.0056341	0.016302	0.882605	353	3	0.57915
LIX1	4	0.0056655	0.016382	0.883043	354	1	0.13563
SLC7A4	4	0.0056722	0.016402	0.883043	355	2	0.69122
SLC22A16	4	0.0057176	0.016523	0.884824	356	1	-0.42747
CDK10	4	0.0057744	0.016655	0.884824	357	2	0.65099
AGMO	4	0.0058024	0.016718	0.884824	358	2	0.53594
MYO1B	4	0.0058157	0.016749	0.884824	359	3	0.57941
CYP26A1	4	0.0058218	0.016764	0.884824	360	2	0.40164
PLXNC1	4	0.0058346	0.016803	0.884824	361	3	0.39278
CHMP5	4	0.0058441	0.016831	0.884824	362	3	0.56908
TSPY2	4	0.0058593	0.016877	0.884824	363	3	0.68495
PPRC1	4	0.005868	0.016901	0.884824	364	3	0.857
EPHX1	4	0.0058739	0.016915	0.884824	365	2	0.27501
PLEKHA1	4	0.0059104	0.017008	0.884824	366	2	0.38369
SUV420H1	4	0.0059203	0.017034	0.884824	367	3	0.57953
CALY	4	0.0059624	0.017134	0.884824	368	2	0.41819
DCAF11	4	0.0059908	0.0172	0.884824	369	2	0.27718
TMEM200A	4	0.006003	0.017229	0.884824	370	3	0.56882
SLC25A17	4	0.0060146	0.017256	0.884824	371	2	0.6095
USP31	4	0.0060194	0.017268	0.884824	372	2	0.5014
HVCN1	4	0.0060823	0.017446	0.884824	373	1	0.26764
CCDC186	4	0.0060883	0.017463	0.884824	374	3	0.66906
SLC3A2	4	0.0061344	0.017568	0.884824	375	2	0.53203
FLG2	4	0.006187	0.017682	0.884824	376	2	0.41559
IL2RG	4	0.0062063	0.017727	0.884824	377	2	0.26325
PNLIPRP2	4	0.0062159	0.017749	0.884824	378	2	0.20213
TAL1	4	0.0062197	0.01776	0.884824	379	3	0.40498
GMIP	4	0.0062385	0.017793	0.884824	380	3	0.44784
GRAP	4	0.006274	0.017882	0.884824	381	2	0.59896
SLC44A3	4	0.0062906	0.017922	0.884824	382	1	-0.31052
DEFB135	4	0.0062983	0.017947	0.884824	383	2	0.246
ZNF485	4	0.0063509	0.018075	0.884824	384	3	0.45575
PCIF1	4	0.0063948	0.018186	0.884824	385	2	0.26493
SIMC1	4	0.0064106	0.018224	0.884824	386	2	0.053524
FAM162B	4	0.0064253	0.018253	0.884824	387	3	0.60551
CCDC181	4	0.0064401	0.018286	0.884824	388	2	0.43041
UVRAG	4	0.0064469	0.018302	0.884824	389	3	0.56285
ARF1	4	0.0064475	0.018306	0.884824	390	3	0.60604
UMAD1	4	0.0064745	0.018368	0.884824	391	2	0.44074
IGSF22	4	0.0064779	0.018379	0.884824	392	3	0.52826
CRYBB1	4	0.0064819	0.018393	0.884824	393	3	0.64847
SNAPC4	4	0.0064989	0.018431	0.884824	394	3	0.47465
LOR	4	0.0065387	0.018537	0.884824	395	3	0.63121
CNOT6	4	0.006551	0.018568	0.884824	396	3	0.48859
ZRANB1	4	0.0065536	0.018574	0.884824	397	2	0.39552
ABCD4	4	0.0065635	0.018601	0.884824	398	2	0.61578
KCTD13	4	0.0065859	0.01866	0.884824	399	3	0.77532
PPP1R10	4	0.0066031	0.0187	0.884824	400	2	0.55902
ASNA1	4	0.0066269	0.018751	0.884824	401	3	0.50437
PCDH7	4	0.0066551	0.018818	0.884824	402	1	-1.0137
HSD17B6	4	0.006668	0.018854	0.884824	403	3	0.51994
TMEM80	4	0.0066909	0.018911	0.884824	404	3	0.46354
OR5K2	4	0.006693	0.018913	0.884824	405	2	0.23076
CEP72	4	0.0066992	0.018933	0.884824	406	3	0.4633
SMPD2	4	0.0067072	0.018955	0.884824	407	1	-0.49116
CLSTN3	4	0.0067469	0.019061	0.884824	408	3	0.70981
BOK	4	0.0067593	0.01909	0.884824	409	2	0.22417
NRARP	4	0.0067636	0.019099	0.884824	410	3	0.47752
C1GALT1	4	0.0068086	0.019212	0.884824	411	2	0.4375
STXBP4	4	0.0068113	0.01922	0.884824	412	2	-0.0078399
RBPJ	4	0.0068136	0.019225	0.884824	413	2	0.26394
TRIL	4	0.0068284	0.019264	0.884824	414	3	0.43713
DCLRE1A	4	0.0068452	0.019299	0.884824	415	3	0.53028
LHPP	4	0.0068557	0.019333	0.884824	416	3	0.48186
WDR82	4	0.0068634	0.019351	0.884824	417	1	-0.29863
SNN	4	0.0068642	0.019352	0.884824	418	3	0.70719
CYLC2	4	0.0069353	0.01955	0.8897	419	2	0.19928
ARL1	4	0.0069404	0.019562	0.8897	420	2	0.57772
SSRP1	4	0.0069675	0.019628	0.8897	421	3	0.74075
CPB1	4	0.0070196	0.019758	0.8897	422	1	0.21166
ASB14	4	0.007053	0.019842	0.8897	423	3	0.50709
TCEANC	4	0.0070766	0.019901	0.8897	424	3	0.49709
TMIGD2	4	0.0070836	0.019921	0.8897	425	2	0.45679
TRMT2B	4	0.0071174	0.019997	0.8897	426	3	0.63845
ATG2A	4	0.0071237	0.020022	0.8897	427	1	0.080248
PIK3CB	4	0.0071248	0.020024	0.8897	428	3	0.55195
PCDHGC4	4	0.0071476	0.020088	0.8897	429	3	0.58462
RANBP10	4	0.0071506	0.020094	0.8897	430	2	0.52691
FLYWCH2	4	0.0071974	0.020206	0.8897	431	3	0.44141
GUF1	4	0.0072061	0.020228	0.8897	432	3	0.5146
SELK	4	0.0072277	0.020279	0.8897	433	2	0.22576
MAGI2	4	0.0072283	0.020282	0.8897	434	2	0.47824
BIRC2	4	0.0072491	0.020333	0.8897	435	2	0.60156
RPN2	4	0.0072798	0.020403	0.8897	436	1	-0.29401
PLXNA1	4	0.0073239	0.020512	0.8897	437	3	0.49706
FAM45A	4	0.0073318	0.020534	0.8897	438	3	0.65535
SDR39U1	4	0.0073325	0.020536	0.8897	439	2	0.41336
ZCCHC4	4	0.0073377	0.020545	0.8897	440	2	0.36316
HMBS	4	0.0073657	0.020617	0.8897	441	3	0.55856
CATIP	4	0.0073839	0.02066	0.8897	442	2	0.27298
LZTS2	4	0.0074297	0.020777	0.8897	443	3	0.33532
XRN2	4	0.0074359	0.020792	0.8897	444	1	0.13458
PAXIP1	4	0.0074426	0.020809	0.8897	445	2	0.33641
HYPK	4	0.0074851	0.020917	0.8897	446	3	0.74912
CHUK	4	0.0074879	0.020922	0.8897	447	1	-0.0073128
TRIM41	4	0.0075297	0.021018	0.8897	448	3	0.61985
SFTA3	4	0.0075324	0.021023	0.8897	449	2	0.45141
FBLN5	4	0.0075364	0.02103	0.8897	450	3	0.38957
APOC1	4	0.00754	0.021036	0.8897	451	2	0.11145
EXOC7	4	0.0075641	0.021109	0.8897	452	2	0.44698
SF3B1	4	0.0075745	0.021138	0.8897	453	3	0.56595
ETS2	4	0.0075812	0.021157	0.8897	454	3	0.48473
TMEM235	4	0.0075907	0.021182	0.8897	455	2	0.406
CCDC17	4	0.007644	0.02131	0.8897	456	1	0.1608
IL10RA	4	0.007687	0.021418	0.8897	457	3	0.43514
FAM69A	4	0.0076961	0.021439	0.8897	458	2	0.44527
LUC7L2	4	0.0077369	0.02154	0.8897	459	3	0.53189
DNAJC25-GNG10	4	0.0077401	0.021547	0.8897	460	2	0.37798
FAM134B	4	0.0077481	0.021567	0.8897	461	1	-0.9757
NRP1	4	0.007771	0.021619	0.8897	462	3	0.46446
COL17A1	4	0.0078001	0.021685	0.8897	463	2	0.50928
CLDN8	4	0.007803	0.021691	0.8897	464	3	0.73636
INO80D	4	0.0078327	0.021765	0.8897	465	3	0.41049
LRRC8C	4	0.0078477	0.021803	0.8897	466	2	0.48415
COLGALT1	4	0.0078521	0.021813	0.8897	467	1	0.20523
UBASH3A	4	0.0079018	0.021938	0.8897	468	3	0.49915
LHCGR	4	0.0079041	0.021943	0.8897	469	2	-0.25436
CDKN1A	4	0.0079235	0.021987	0.8897	470	3	0.58908
ZNF24	4	0.0079524	0.022057	0.8897	471	3	0.54662
DENND1C	4	0.0079547	0.02206	0.8897	472	3	0.46046
ZBTB11	4	0.007956	0.022065	0.8897	473	2	0.59124
CLECL1	4	0.0079562	0.022066	0.8897	474	3	0.45662
C7orf57	4	0.0080082	0.022187	0.892725	475	1	-0.26399
C1QL1	4	0.0080602	0.022306	0.893505	476	1	0.17645
USP17L3	4	0.008076	0.022347	0.893505	477	2	0.22764
RPRML	4	0.0080919	0.022384	0.893505	478	3	0.53504
PPARD	4	0.0081198	0.022452	0.893505	479	2	0.27053
STAT6	4	0.0081472	0.022529	0.893505	480	2	0.36468
TNFAIP3	4	0.0081527	0.022542	0.893505	481	2	0.41967
PPIG	4	0.0081642	0.02257	0.893505	482	2	-0.066339
MLN	4	0.0081857	0.022626	0.893505	483	2	0.44217
CYYR1	4	0.0081975	0.022655	0.893505	484	3	0.57596
GAL3ST3	4	0.0082162	0.022703	0.893505	485	2	0.55662
WNT8B	4	0.0082354	0.02275	0.893505	486	2	0.40081
ACTR2	4	0.0082682	0.022816	0.893505	487	1	-0.072036
VPS11	4	0.0083278	0.02297	0.893505	488	3	0.50663
PLEKHM1	4	0.0083421	0.023009	0.893505	489	3	0.59249
SCN11A	4	0.0083684	0.023076	0.893505	490	2	0.38333
EHMT2	4	0.0083722	0.023086	0.893505	491	3	0.34608
RBL1	4	0.0083971	0.023148	0.893505	492	3	0.57374
SERPINA6	4	0.0084042	0.023165	0.893505	493	3	0.6275
TAMM41	4	0.008421	0.023199	0.893505	494	3	0.58736
EIF3D	4	0.0084242	0.023203	0.893505	495	3	0.59146
WDR77	4	0.0084297	0.023214	0.893505	496	2	0.80616
DCUN1D3	4	0.008457	0.023279	0.893505	497	3	0.55129
ANKRD11	4	0.0084577	0.023282	0.893505	498	2	0.33519
MAGEB17	4	0.0085361	0.023488	0.899611	499	2	0.29873
PRKCI	4	0.0085802	0.023609	0.902446	500	2	-0.16343
KDM6B	4	0.0086322	0.023726	0.905091	501	2	0.4242
CRH	4	0.0086884	0.02386	0.908396	502	2	0.55914
RFNG	4	0.0087362	0.023972	0.909595	503	2	0.25477
LOXL4	4	0.0087565	0.024033	0.909595	504	2	0.48098
ZBTB12	4	0.0087611	0.024047	0.909595	505	3	0.45164
HAL	4	0.0087857	0.024116	0.909595	506	3	0.57744
GTF2H4	4	0.0088401	0.024245	0.909595	507	1	-0.24022
ATP6V1B2	4	0.0088673	0.024317	0.909595	508	3	0.75103
LSM12	4	0.0088821	0.024356	0.909595	509	3	0.56498
HIBCH	4	0.0088846	0.024366	0.909595	510	3	0.49334
SPANXN3	4	0.0088921	0.024378	0.909595	511	2	0.39588
ABHD17C	4	0.008902	0.024407	0.909595	512	3	0.43643
EP300	4	0.0089106	0.02443	0.909595	513	2	0.39584
PDLIM1	4	0.0089441	0.024509	0.909595	514	1	-0.19155
MMADHC	4	0.0089493	0.024525	0.909595	515	3	0.70551
SLC39A11	4	0.008968	0.024568	0.909595	516	2	0.13186
FAM13C	4	0.0090256	0.024705	0.909595	517	2	0.26983
PLXNB1	4	0.0090343	0.024727	0.909595	518	3	0.63841
ARHGAP12	4	0.0090371	0.024733	0.909595	519	3	0.59813
SEC14L2	4	0.009066	0.024807	0.909595	520	2	0.39259
PEX3	4	0.009072	0.02482	0.909595	521	3	0.42742
NDUFAF3	4	0.0091	0.024885	0.909595	522	1	-0.52229
C1orf127	4	0.0091123	0.02491	0.909595	523	3	0.35621
GTF3C4	4	0.0091412	0.024991	0.909595	524	2	0.39277
ZNF568	4	0.009152	0.025021	0.909595	525	1	-0.25545
ARHGEF10	4	0.0091882	0.0251	0.909595	526	3	0.44724
C10orf91	4	0.0092059	0.025145	0.909595	527	3	0.44048
OR6C65	4	0.009211	0.025155	0.909595	528	2	0.26924
OR5J2	4	0.009239	0.02523	0.909595	529	3	0.59854
MTPN	4	0.0092517	0.025258	0.909595	530	3	0.66261
AGAP9	4	0.0092559	0.025272	0.909595	531	1	-0.29949
MKKS	4	0.0093079	0.025402	0.911316	532	1	-0.80443
GREB1L	4	0.0093539	0.025503	0.911316	533	3	0.41082
VSTM2B	4	0.009357	0.025512	0.911316	534	2	-0.0096898
PPIH	4	0.0093598	0.02552	0.911316	535	1	0.047051
APP	4	0.0094118	0.025657	0.911316	536	3	0.61038
ARL17A	4	0.0094334	0.025703	0.911316	537	2	0.32796
NELFA	4	0.0094414	0.025724	0.911316	538	3	0.52781
CHST3	4	0.0094637	0.025778	0.911316	539	2	0.30358
EFEMP2	4	0.0095157	0.025898	0.911316	540	1	-0.073095
PGAM4	4	0.009516	0.025898	0.911316	541	2	0.50447
FLT3	4	0.0095553	0.025995	0.911316	542	3	0.39975
CLCN4	4	0.0095677	0.026031	0.911316	543	1	-0.9981
SPATA19	4	0.0095989	0.026094	0.911316	544	2	0.058188
PDZD4	4	0.0096227	0.026146	0.911316	545	2	0.11216
CLEC4G	4	0.0096822	0.026286	0.911316	546	2	0.02387
NCCRP1	4	0.0096912	0.026303	0.911316	547	3	0.66436
TECTA	4	0.0097235	0.026375	0.911316	548	2	0.098538
TEX13A	4	0.0097332	0.026407	0.911316	549	3	0.34547
BTBD3	4	0.0097754	0.026507	0.911316	550	1	-0.079563
METTL7B	4	0.0098044	0.026567	0.911316	551	3	0.5805
NBPF7	4	0.009807	0.026574	0.911316	552	3	0.48564
RRP12	4	0.0098361	0.026637	0.911316	553	3	0.81831
CNTN1	4	0.0098618	0.026693	0.911316	554	2	0.59588
SMIM6	4	0.0098679	0.026706	0.911316	555	3	0.55431
DRAP1	4	0.0098793	0.026736	0.911316	556	2	0.17877
B3GALT2	4	0.0099078	0.026803	0.911316	557	3	0.51067
GNG4	4	0.0099099	0.026807	0.911316	558	2	0.14511
ENTPD7	4	0.0099158	0.02682	0.911316	559	3	0.62375
MCOLN2	4	0.0099313	0.026858	0.911316	560	2	0.41361
TLL2	4	0.0099424	0.026883	0.911316	561	3	0.39434
RPS3	4	0.0099521	0.02691	0.911316	562	2	0.53542
PRDX3	4	0.0099703	0.026957	0.911316	563	3	0.5533
LOC200726	4	0.0099944	0.027023	0.911316	564	2	0.20412
THAP4	4	0.010091	0.027245	0.911316	565	2	0.46408
P4HA3	4	0.010152	0.027387	0.911316	566	3	0.53155
EBF1	4	0.01019	0.027471	0.911316	567	3	0.49309
DLX2	4	0.010191	0.027473	0.911316	568	2	0.1292
SULT1A4	4	0.010206	0.027506	0.911316	569	3	0.75051
TAS2R38	4	0.010207	0.02751	0.911316	570	2	0.34547
PTMA	4	0.010277	0.027672	0.911316	571	3	0.51737
MVB12A	4	0.010279	0.027678	0.911316	572	3	0.33297
SNURF	4	0.010287	0.027695	0.911316	573	3	0.48396
EZH1	4	0.010293	0.027708	0.911316	574	3	0.47554
PALM	4	0.010295	0.027711	0.911316	575	2	0.1036
CUX1	4	0.010307	0.027738	0.911316	576	3	0.35809
RBM6	4	0.010342	0.027812	0.911316	577	2	0.41379
ALDH16A1	4	0.010345	0.027823	0.911316	578	3	0.42205
ZNF154	4	0.010347	0.027829	0.911316	579	1	0.096706
GP5	4	0.010348	0.02783	0.911316	580	3	0.56413
F8A3	4	0.010358	0.027857	0.911316	581	3	0.65185
GZF1	4	0.010399	0.027958	0.911316	582	1	-0.79014
HIST1H2AA	4	0.010447	0.028072	0.911316	583	2	0.45487
NLRP13	4	0.010451	0.028082	0.911316	584	2	0.4435
DMRT3	4	0.010453	0.028092	0.911316	585	2	0.43269
AJUBA	4	0.010459	0.028108	0.911316	586	3	0.44534
SPINK13	4	0.010484	0.028164	0.911316	587	2	0.40593
ALS2	4	0.010496	0.028184	0.911316	588	2	0.37335
CALHM2	4	0.010502	0.028195	0.911316	589	2	0.41412
NAPG	4	0.010515	0.028224	0.911316	590	2	0.56127
ZC3HC1	4	0.010527	0.028256	0.911316	591	2	-0.010563
RNF225	4	0.010546	0.028312	0.911316	592	2	0.39501
RPS6KA4	4	0.010548	0.028314	0.911316	593	3	0.56572
RPP40	4	0.010552	0.028324	0.911316	594	2	0.24815
BTG4	4	0.010587	0.0284	0.911729	595	3	0.54761
TSSK1B	4	0.010606	0.028446	0.911729	596	1	-0.061808
SDHC	4	0.010621	0.02848	0.911729	597	3	0.54417
TRIM39-RPP21	4	0.010658	0.028579	0.912071	598	2	0.19257
SOS1	4	0.010676	0.028623	0.912071	599	3	0.49395
TSSC1	4	0.010679	0.028633	0.912071	600	3	0.47926
PRR23D2	4	0.010745	0.028793	0.912889	601	2	0.5127
TMEM11	4	0.010749	0.028803	0.912889	602	3	0.48348
OTUD3	4	0.010762	0.028835	0.912889	603	1	-0.30355
PRDM2	4	0.010795	0.028924	0.912889	604	2	0.12506
EBLN1	4	0.010814	0.028966	0.912889	605	1	0.2946
GUCA2B	4	0.010825	0.028989	0.912889	606	3	0.41496
ATP4A	4	0.010827	0.028993	0.912889	607	2	0.27152
IL31RA	4	0.010864	0.02909	0.913029	608	3	0.56577
TWIST1	4	0.010866	0.029093	0.913029	609	1	-0.028541
TCL1B	4	0.010918	0.029216	0.914726	610	1	-0.047618
COX7A1	4	0.01097	0.02934	0.914726	611	2	0.27131
GOT1L1	4	0.010989	0.029388	0.914726	612	3	0.40566
RDH13	4	0.011073	0.029609	0.914726	613	2	0.26188
EFCAB14	4	0.01108	0.029627	0.914726	614	3	0.39822
TAF6	4	0.011092	0.029654	0.914726	615	2	0.64353
SRSF11	4	0.011125	0.029739	0.914726	616	1	0.27261
C1orf100	4	0.01116	0.029822	0.914726	617	3	0.54004
DLG4	4	0.011168	0.029838	0.914726	618	2	0.3811
FAM25C	4	0.011177	0.029854	0.914726	619	2	0.40888
PAN2	4	0.011189	0.029887	0.914726	620	3	0.66148
BICD1	4	0.011207	0.029931	0.914726	621	2	0.40356
ACTL10	4	0.011213	0.029947	0.914726	622	3	0.65231
KCNJ14	4	0.011229	0.029981	0.914726	623	2	0.20895
GSPT2	4	0.011238	0.030005	0.914726	624	3	0.39256
CLDN17	4	0.011245	0.030017	0.914726	625	3	0.44352
TCF7L1	4	0.011251	0.030033	0.914726	626	2	0.35448
COG3	4	0.011281	0.030098	0.914726	627	3	0.49303
ZNF460	4	0.011333	0.030225	0.914726	628	2	0.30466
RABEP1	4	0.011341	0.030247	0.914726	629	2	0.29761
HAPLN4	4	0.011362	0.030296	0.914726	630	3	0.50578
VPS51	4	0.01138	0.030335	0.914726	631	3	0.68572
FCGR2A	4	0.011412	0.030413	0.914726	632	2	0.31313
TDO2	4	0.011418	0.030427	0.914726	633	3	0.47407
PLTP	4	0.011437	0.030475	0.914726	634	3	0.48391
MOSPD3	4	0.011438	0.030477	0.914726	635	2	0.53376
PIP5K1A	4	0.011438	0.030477	0.914726	636	3	0.59089
BIVM-ERCC5	4	0.011476	0.030557	0.914726	637	3	0.62703
EDNRB	4	0.011476	0.030559	0.914726	638	2	0.53667
C6orf10	4	0.011488	0.030583	0.914726	639	2	0.20085
C1orf204	4	0.01154	0.030718	0.916374	640	1	0.2078
ZNF572	4	0.011592	0.030846	0.916374	641	1	0.051265
PCMT1	4	0.011593	0.030849	0.916374	642	2	0.1685
GIGYF1	4	0.011599	0.030872	0.916374	643	3	0.49671
CTNS	4	0.011619	0.030911	0.916374	644	2	0.11251
LONRF2	4	0.01164	0.030954	0.916374	645	3	0.44392
ZNF773	4	0.011693	0.031074	0.916374	646	3	0.49093
SOCS6	4	0.011696	0.031081	0.916374	647	1	-0.48953
OR6C68	4	0.011714	0.031121	0.916374	648	3	0.59276
SNPH	4	0.011732	0.031166	0.916374	649	3	0.50731
LY6G5C	4	0.011744	0.031202	0.916374	650	3	0.55742
HRCT1	4	0.011748	0.031214	0.916374	651	1	0.22183
STK25	4	0.0118	0.031342	0.918734	652	1	-0.37278
CCKBR	4	0.011848	0.031459	0.919589	653	3	0.3594
ZC3H12C	4	0.011852	0.031468	0.919589	654	1	-0.45355
USP25	4	0.011878	0.031535	0.920135	655	3	0.50489
RSU1	4	0.011903	0.031593	0.920197	656	2	0.18653
C10orf32	4	0.011919	0.031633	0.920197	657	2	0.34168
NEU3	4	0.011955	0.031714	0.920214	658	2	0.20942
ATP6V0D1	4	0.011961	0.03173	0.920214	659	3	0.66771
PLA2G4B	4	0.011988	0.031799	0.920293	660	3	0.47201
C17orf51	4	0.012007	0.031843	0.920293	661	1	-0.2356
WTIP	4	0.012045	0.031933	0.920293	662	3	0.70529
MRRF	4	0.012051	0.031943	0.920293	663	2	0.25671
ZNF598	4	0.012067	0.031973	0.920293	664	3	0.37463
CNDP2	4	0.01213	0.032131	0.923435	665	3	0.4438
PRMT1	4	0.012163	0.032217	0.923749	666	3	0.46522
DTNBP1	4	0.012191	0.032281	0.923749	667	3	0.36482
TBC1D31	4	0.012194	0.032287	0.923749	668	3	0.49736
FAM161B	4	0.012266	0.032475	0.927036	669	1	-0.0377
GYG1	4	0.012276	0.032499	0.927036	670	2	-0.13294
MED9	4	0.012331	0.032628	0.928535	671	3	0.48642
ZSCAN10	4	0.01234	0.032648	0.928535	672	3	0.37383
TAF3	4	0.012407	0.032811	0.930554	673	3	0.36719
UTF1	4	0.012413	0.032829	0.930554	674	3	0.66988
GAS1	4	0.012437	0.032887	0.930554	675	2	0.46335
STAU2	4	0.012447	0.032914	0.930554	676	3	0.48762
RETNLB	4	0.012474	0.032977	0.930964	677	1	-0.016613
FGF8	4	0.012526	0.033086	0.932643	678	2	0.46041
PRDX5	4	0.012557	0.03316	0.933354	679	3	0.56651
RTBDN	4	0.012611	0.033287	0.933825	680	2	0.37337
OR4D5	4	0.012629	0.033325	0.933825	681	1	-0.42252
DHPS	4	0.012652	0.033376	0.933825	682	2	0.55486
NAP1L4	4	0.012659	0.033386	0.933825	683	2	0.2523
CCL26	4	0.012706	0.033488	0.933825	684	2	0.13819
PLD2	4	0.012733	0.03355	0.933825	685	1	0.12843
PSMC3	4	0.01274	0.03356	0.933825	686	2	0.57838
PKNOX2	4	0.012785	0.033671	0.933825	687	1	-0.36656
TMEM244	4	0.012801	0.033707	0.933825	688	2	0.43811
KCNG1	4	0.012837	0.033797	0.933825	689	2	0.06037
TP53TG3D	4	0.012862	0.033853	0.933825	690	2	0.36423
PDK4	4	0.012869	0.033866	0.933825	691	2	0.24466
PLLP	4	0.012876	0.033886	0.933825	692	2	0.11646
DTNB	4	0.012888	0.033918	0.933825	693	1	0.2713
DUSP23	4	0.012908	0.033964	0.933825	694	3	0.38694
CSE1L	4	0.012937	0.034035	0.933825	695	3	0.82639
DGCR8	4	0.01294	0.034043	0.933825	696	2	0.34827
HLA-G	4	0.012946	0.034056	0.933825	697	3	0.59856
OR6Q1	4	0.012992	0.034166	0.935509	698	1	-0.37649
NDFIP2	4	0.013044	0.034292	0.937053	699	3	0.53861
KRT75	4	0.013101	0.034431	0.937053	700	3	0.40685
GRM3	4	0.013108	0.034447	0.937053	701	2	-0.062442
ZNF214	4	0.013191	0.03465	0.937053	702	2	0.11502
CTNNBL1	4	0.013199	0.034668	0.937053	703	1	0.30909
C10orf120	4	0.013204	0.034683	0.937053	704	2	0.3226
C4B	4	0.013225	0.034735	0.937053	705	2	0.20794
CDK11B	4	0.013239	0.034764	0.937053	706	2	0.65505
CFLAR	4	0.013257	0.034807	0.937053	707	3	0.51386
MED1	4	0.013322	0.034968	0.937053	708	2	0.40903
NSMAF	4	0.013329	0.034987	0.937053	709	2	0.16623
EXOSC6	4	0.013349	0.035042	0.937053	710	2	0.55268
FOXD4L1	4	0.013355	0.035051	0.937053	711	1	-0.12445
ILKAP	4	0.013366	0.035069	0.937053	712	3	0.39458
XPOT	4	0.013382	0.035107	0.937053	713	3	0.38025
LMX1A	4	0.013384	0.035111	0.937053	714	3	0.42757
OR10J5	4	0.013398	0.035146	0.937053	715	2	0.62492
SOX15	4	0.013407	0.035169	0.937053	716	1	0.059534
PPME1	4	0.01344	0.035244	0.937053	717	2	0.56833
MARK2	4	0.01344	0.035244	0.937053	718	3	0.55897
AS3MT	4	0.013458	0.035277	0.937053	719	1	-0.19027
DLX6	4	0.013467	0.035301	0.937053	720	3	0.55012
TFPT	4	0.013544	0.035491	0.93736	721	3	0.4881
NPNT	4	0.013565	0.035535	0.93736	722	2	0.078536
MLLT3	4	0.013567	0.03554	0.93736	723	3	0.47261
MGMT	4	0.013599	0.035624	0.93736	724	3	0.48469
SLK	4	0.013607	0.035637	0.93736	725	2	0.40362
CD58	4	0.013612	0.03565	0.93736	726	3	0.59705
RBM27	4	0.013614	0.035656	0.93736	727	2	0.61437
IGFLR1	4	0.013664	0.035775	0.938061	728	3	0.44951
CNBD2	4	0.013665	0.035781	0.938061	729	1	-0.59187
EGFR	4	0.013687	0.035843	0.93839	730	3	0.33375
IL1R1	4	0.013817	0.036138	0.941393	731	2	0.21965
B3GALT5	4	0.013824	0.036152	0.941393	732	2	0.56148
RBSN	4	0.013835	0.036181	0.941393	733	3	0.5295
RHOU	4	0.013845	0.036201	0.941393	734	2	0.31438
UGT1A9	4	0.013873	0.03627	0.941393	735	2	-0.029217
ATOH7	4	0.013887	0.036301	0.941393	736	3	0.40388
RBM23	4	0.013888	0.036302	0.941393	737	2	0.18536
MYL12B	4	0.013916	0.036385	0.942206	738	2	0.5179
FBXO17	4	0.01393	0.036432	0.942206	739	3	0.45101
CT45A10	4	0.013951	0.036481	0.942206	740	2	0.46502
DPPA2	4	0.013976	0.036544	0.942538	741	3	0.43135
LRIT1	4	0.014013	0.036632	0.943213	742	3	0.58229
LYZL1	4	0.014028	0.036668	0.943213	743	1	0.29384
AUH	4	0.01408	0.036803	0.945392	744	1	0.15019
EBAG9	4	0.014183	0.037054	0.946422	745	1	-0.17792
H2BFM	4	0.014189	0.037068	0.946422	746	3	0.38454
TMEM86B	4	0.014221	0.037154	0.946422	747	2	0.23328
SYDE2	4	0.014243	0.037209	0.946422	748	3	0.45736
AATK	4	0.014264	0.037255	0.946422	749	2	0.21354
PSAP	4	0.014266	0.037261	0.946422	750	3	0.58099
CDH8	4	0.014287	0.037308	0.946422	751	2	0.26288
FAM172A	4	0.014299	0.037334	0.946422	752	2	0.43832
REXO2	4	0.014323	0.037386	0.946422	753	3	0.33792
LMO2	4	0.014327	0.037396	0.946422	754	3	0.40705
MMRN2	4	0.014339	0.037422	0.946422	755	1	0.18972
HSPA12A	4	0.014414	0.03761	0.946422	756	2	0.27262
RALBP1	4	0.014414	0.037611	0.946422	757	3	0.41719
CCNC	4	0.014435	0.037654	0.946422	758	3	0.56223
GPKOW	4	0.014442	0.037681	0.946422	759	1	0.048247
CNP	4	0.014443	0.037681	0.946422	760	2	0.39115
ZNF514	4	0.014455	0.037709	0.946422	761	3	0.38351
CASP3	4	0.014464	0.037734	0.946422	762	2	0.30036
ATP6V0A1	4	0.014494	0.03782	0.947314	763	3	0.36985
GTSF1L	4	0.014536	0.037929	0.947314	764	3	0.68796
OR51I2	4	0.014546	0.03795	0.947314	765	2	0.019259
ZNF710	4	0.014597	0.038056	0.947314	766	1	-0.014388
GORASP2	4	0.014604	0.038067	0.947314	767	3	0.53302
DOK7	4	0.014649	0.038181	0.947314	768	2	0.24783
SPATA22	4	0.014659	0.038207	0.947314	769	2	0.50413
CYP26C1	4	0.0147	0.03831	0.947314	770	3	0.44631
ZNF865	4	0.014701	0.03831	0.947314	771	1	-0.05004
LCE3B	4	0.014734	0.038384	0.947314	772	3	0.42242
DNAJA3	4	0.014739	0.038398	0.947314	773	2	0.28773
TLR5	4	0.014804	0.038536	0.947314	774	3	0.46214
P2RY12	4	0.014826	0.038587	0.947314	775	2	0.27058
SPRN	4	0.014892	0.038749	0.947314	776	3	0.34493
SDHAF2	4	0.01493	0.038826	0.947314	777	3	0.47212
CLCN2	4	0.014954	0.038884	0.947314	778	3	0.57221
TYSND1	4	0.01496	0.038901	0.947314	779	1	-0.083957
PNPLA1	4	0.014972	0.038931	0.947314	780	2	0.21614
C2CD4C	4	0.014979	0.038941	0.947314	781	2	0.17162
ADARB2	4	0.015001	0.038998	0.947314	782	2	0.34114
KRTAP4-12	4	0.015002	0.039002	0.947314	783	3	0.53703
DAB2IP	4	0.015011	0.039022	0.947314	784	2	0.34078
KIAA0907	4	0.015016	0.039034	0.947314	785	3	0.50317
TMEM252	4	0.015072	0.039169	0.947314	786	3	0.50379
EHBP1	4	0.015089	0.039204	0.947314	787	3	0.37326
SPATA45	4	0.015115	0.039266	0.947314	788	1	0.10887
DGKD	4	0.015177	0.039399	0.947314	789	3	0.50435
ADORA3	4	0.015191	0.039436	0.947314	790	2	0.041563
SLC7A1	4	0.015218	0.039504	0.947314	791	1	-0.17451
ZNF260	4	0.015228	0.039526	0.947314	792	2	0.27
COX15	4	0.01526	0.039591	0.947314	793	3	0.63224
CFAP36	4	0.01527	0.039613	0.947314	794	1	0.1188
PTPRE	4	0.015294	0.039677	0.947314	795	2	0.15097
SLC35G4	4	0.015302	0.039693	0.947314	796	3	0.62065
SHISA6	4	0.015322	0.039737	0.947314	797	1	-0.19763
SLC13A1	4	0.015361	0.039817	0.947314	798	2	0.50289
USP10	4	0.015362	0.039818	0.947314	799	3	0.41416
IKZF3	4	0.015368	0.039838	0.947314	800	2	0.32174
RPLP0	4	0.015373	0.03985	0.947314	801	2	-0.034257
DDX6	4	0.015376	0.039853	0.947314	802	2	-0.025593
NOTCH2	4	0.015386	0.039881	0.947314	803	3	0.5832
IER5L	4	0.015425	0.039966	0.947314	804	3	0.29112
PLAUR	4	0.015425	0.039968	0.947314	805	2	-0.18853
CD1E	4	0.015427	0.039975	0.947314	806	2	0.38262
ABCC2	4	0.015477	0.04009	0.947314	807	2	-0.0019681
MDFIC	4	0.015494	0.040136	0.947314	808	2	0.31248
C1orf167	4	0.015499	0.040149	0.947314	809	3	0.53002
ACAT2	4	0.015561	0.040303	0.947314	810	3	0.59265
DUSP4	4	0.015576	0.040336	0.947314	811	2	0.41938
SRPRB	4	0.01558	0.040344	0.947314	812	3	0.54072
HIST1H2AJ	4	0.01558	0.040344	0.947314	813	2	0.25272
RNF146	4	0.015583	0.040347	0.947314	814	2	0.36718
E2F2	4	0.015632	0.040456	0.947625	815	1	0.010639
LRTOMT	4	0.015634	0.04046	0.947625	816	3	0.55489
ARHGEF12	4	0.015669	0.040542	0.948392	817	3	0.44903
HSF5	4	0.015737	0.040709	0.950286	818	3	0.47302
METTL22	4	0.015787	0.040825	0.950286	819	2	-0.039398
TMEM87A	4	0.015819	0.040908	0.950286	820	3	0.47647
PSMD12	4	0.015844	0.040965	0.950286	821	3	0.48547
SMAGP	4	0.015882	0.041053	0.950286	822	2	0.38262
ATP6V1A	4	0.015891	0.041071	0.950286	823	1	0.18297
ARHGEF38	4	0.015927	0.041164	0.950286	824	3	0.52345
PQBP1	4	0.015927	0.041165	0.950286	825	3	0.67222
ACTA1	4	0.015942	0.041197	0.950286	826	2	0.31896
SPAG17	4	0.015952	0.041216	0.950286	827	3	0.34649
IER5	4	0.015963	0.041243	0.950286	828	3	0.47119
VCX3B	4	0.01597	0.04126	0.950286	829	3	0.44387
SDHA	4	0.015973	0.041269	0.950286	830	3	0.49073
ZNF276	4	0.016046	0.041447	0.953241	831	2	-0.10279
CCER1	4	0.016085	0.041531	0.953651	832	2	0.47867
DROSHA	4	0.016097	0.041565	0.953651	833	2	0.2004
GSTK1	4	0.016129	0.041637	0.954118	834	3	0.39461
UBE2J2	4	0.016149	0.041685	0.954118	835	1	-0.21749
GAL3ST2	4	0.016201	0.041804	0.954165	836	1	0.1032
RNMTL1	4	0.016214	0.041842	0.954165	837	2	0.034991
PARP8	4	0.016252	0.04193	0.954165	838	3	0.4418
TMUB1	4	0.016252	0.041931	0.954165	839	2	-0.015599
C2CD3	4	0.016267	0.041971	0.954165	840	3	0.4691
GPR174	4	0.016303	0.042067	0.954165	841	3	0.44474
MKI67	4	0.016304	0.042069	0.954165	842	2	0.19307
ZNF529	4	0.016311	0.042087	0.954165	843	3	0.47254
RPP14	4	0.016356	0.042189	0.954662	844	1	-0.17355
ZNF320	4	0.016387	0.042264	0.954662	845	3	0.57547
WDSUB1	4	0.016389	0.042266	0.954662	846	2	0.30075
WFDC8	4	0.016408	0.042308	0.954662	847	1	-0.3169
RTP4	4	0.016446	0.042401	0.955212	848	3	0.48881
ARHGAP40	4	0.016459	0.042433	0.955212	849	1	0.077777
SIN3B	4	0.016512	0.042568	0.956283	850	3	0.47014
FUOM	4	0.016518	0.04258	0.956283	851	2	0.32135
ATP6V1E1	4	0.016564	0.04268	0.957163	852	3	0.64543
ZDHHC16	4	0.016582	0.042723	0.957163	853	3	0.45216
LRP12	4	0.016614	0.042804	0.957163	854	1	0.24819
CLLU1OS	4	0.016625	0.042829	0.957163	855	2	0.35948
GNG7	4	0.016645	0.04287	0.957163	856	3	0.34203
SLC16A13	4	0.016666	0.042924	0.957259	857	1	0.1922
MSL2	4	0.016718	0.043046	0.958332	858	2	0.40945
GCAT	4	0.016737	0.043088	0.958332	859	3	0.37107
PCSK2	4	0.016764	0.043158	0.958332	860	2	0.42152
MRPL52	4	0.016769	0.043173	0.958332	861	1	-0.37016
HSPB8	4	0.016821	0.043291	0.959827	862	3	0.4154
APOBEC4	4	0.016873	0.043413	0.961288	863	1	-0.41345
RIMKLB	4	0.016924	0.043546	0.961288	864	2	0.081094
SYT9	4	0.016964	0.043638	0.961288	865	2	0.32124
ANKAR	4	0.016979	0.043675	0.961288	866	3	0.47591
GPR15	4	0.016987	0.043701	0.961288	867	2	0.50237
KLHL25	4	0.017039	0.043831	0.961288	868	3	0.32468
CLEC12A	4	0.017054	0.043858	0.961288	869	3	0.53218
POLR2I	4	0.017079	0.04392	0.961288	870	1	-0.40753
BPTF	4	0.017143	0.044063	0.961288	871	2	0.4995
VPS26A	4	0.01715	0.044079	0.961288	872	2	0.27898
WNT5A	4	0.017152	0.044083	0.961288	873	3	0.70107
MTMR10	4	0.017166	0.044113	0.961288	874	2	0.36842
HCRT	4	0.017167	0.044117	0.961288	875	3	0.48585
RPEL1	4	0.017197	0.044184	0.961288	876	3	0.54038
HGH1	4	0.017231	0.044264	0.961288	877	3	0.50023
ADGRG5	4	0.017234	0.044268	0.961288	878	1	-0.13323
TBX15	4	0.017277	0.044372	0.961288	879	3	0.37153
GNG2	4	0.017284	0.044387	0.961288	880	3	0.42123
MTCL1	4	0.017286	0.044392	0.961288	881	1	-0.055458
SETD5	4	0.017315	0.04446	0.961288	882	3	0.41387
SOCS7	4	0.017334	0.04451	0.961288	883	3	0.42983
MSANTD1	4	0.017349	0.044546	0.961288	884	3	0.47887
C1orf43	4	0.017389	0.044648	0.961288	885	2	0.32624
ZC3HAV1L	4	0.017394	0.044664	0.961288	886	3	0.37958
SUFU	4	0.017408	0.044699	0.961288	887	2	0.46408
DGKH	4	0.017439	0.044766	0.961288	888	2	0.45592
CC2D1B	4	0.017441	0.04477	0.961288	889	1	-0.25593
TBC1D3C	4	0.017497	0.044889	0.961288	890	3	0.61143
ALDH3B2	4	0.017505	0.044908	0.961288	891	3	0.39366
NANOS1	4	0.017512	0.044927	0.961288	892	3	0.33122
USP17L25	4	0.01752	0.044955	0.961288	893	3	0.61324
AKAP10	4	0.017528	0.044966	0.961288	894	3	0.35479
CLPSL2	4	0.017596	0.045127	0.963643	895	2	-0.11787
C8orf48	4	0.017647	0.045247	0.964695	896	2	0.34256
MKRN2	4	0.017692	0.04536	0.964695	897	3	0.40414
ZNF160	4	0.017699	0.045378	0.964695	898	2	0.27469
GPR146	4	0.017769	0.045535	0.964695	899	2	0.41316
PCDH17	4	0.017802	0.045627	0.964695	900	1	-0.04398
CT47A11	4	0.017812	0.045648	0.964695	901	3	0.50776
M6PR	4	0.017815	0.045662	0.964695	902	3	0.46678
FTSJ1	4	0.017839	0.045709	0.964695	903	3	0.52792
RGS7	4	0.017849	0.045734	0.964695	904	2	0.22799
KCNJ18	4	0.017936	0.045934	0.964695	905	2	0.14998
KCTD10	4	0.017952	0.045972	0.964695	906	2	0.31198
RDH16	4	0.017983	0.046057	0.964695	907	2	0.026599
YPEL2	4	0.018005	0.046096	0.964695	908	3	0.33531
CHST15	4	0.018009	0.046105	0.964695	909	2	0.32805
VSX2	4	0.018015	0.046122	0.964695	910	2	0.42401
MCCC2	4	0.018031	0.046158	0.964695	911	2	0.11791
GIF	4	0.01806	0.046225	0.964695	912	1	-0.62811
DCAF4L1	4	0.018067	0.046244	0.964695	913	3	0.36445
PRAMEF4	4	0.018087	0.046287	0.964695	914	2	0.39468
MNT	4	0.018095	0.046308	0.964695	915	2	0.46204
TCEA3	4	0.018119	0.046351	0.964695	916	2	0.45728
FAM21A	4	0.018145	0.046412	0.964695	917	3	0.4768
CDH5	4	0.018153	0.046431	0.964695	918	3	0.5749
PPP2R5B	4	0.018164	0.046451	0.964695	919	1	0.042788
RASSF1	4	0.018176	0.046481	0.964695	920	3	0.51363
CACNA1C	4	0.018191	0.046516	0.964695	921	2	0.27179
OMP	4	0.018206	0.046548	0.964695	922	2	0.303
OBFC1	4	0.018267	0.046698	0.964695	923	1	0.019863
YWHAE	4	0.01827	0.046703	0.964695	924	3	0.50086
ELSPBP1	4	0.018306	0.04678	0.964695	925	3	0.4676
TMED9	4	0.018318	0.046813	0.964695	926	2	0.30612
PAMR1	4	0.018351	0.046889	0.964695	927	2	0.47416
CPXCR1	4	0.0184	0.047009	0.964695	928	3	0.34378
CTSF	4	0.018422	0.047063	0.964695	929	1	-0.11685
CLDND2	4	0.018463	0.047162	0.964695	930	3	0.42677
ZNF683	4	0.018473	0.047181	0.964695	931	1	-0.38433
CXorf40A	4	0.01856	0.047386	0.964695	932	2	0.34863
OR8G1	4	0.018576	0.04742	0.964695	933	1	-0.20037
CNN2	4	0.018608	0.047485	0.964695	934	2	0.42714
LSM14A	4	0.018624	0.047522	0.964695	935	3	0.49715
MMRN1	4	0.018628	0.047533	0.964695	936	2	-0.00037059
LAPTM4A	4	0.018677	0.047642	0.964695	937	3	0.48002
C19orf70	4	0.01868	0.047646	0.964695	938	1	-0.19282
C12orf77	4	0.018681	0.047647	0.964695	939	3	0.55017
TRMT44	4	0.018685	0.047657	0.964695	940	3	0.36158
ZFP36L1	4	0.018701	0.047698	0.964695	941	3	0.5154
SLPI	4	0.018716	0.04773	0.964695	942	3	0.5641
ZNF223	4	0.018731	0.04777	0.964695	943	1	-1.0727
YTHDC2	4	0.018783	0.047888	0.964695	944	1	-0.13004
UNC5B	4	0.01881	0.047951	0.964695	945	2	0.33881
ZFYVE9	4	0.018818	0.047975	0.964695	946	2	0.41805
TRAPPC1	4	0.018826	0.047991	0.964695	947	2	0.59449
HDC	4	0.018886	0.048128	0.964695	948	1	-0.22213
FRMD1	4	0.018891	0.048138	0.964695	949	2	0.21323
RAB21	4	0.018916	0.048202	0.964695	950	2	0.23825
LYRM9	4	0.018916	0.048202	0.964695	951	3	0.48898
C1QL2	4	0.018924	0.048223	0.964695	952	2	0.44904
TMEM182	4	0.018938	0.048264	0.964695	953	1	0.065839
NUCKS1	4	0.018956	0.048317	0.964695	954	3	0.40779
CXCL3	4	0.01903	0.048496	0.964695	955	2	0.21009
GALNT15	4	0.019062	0.048578	0.964695	956	2	0.20129
FOXO3	4	0.019079	0.048618	0.964695	957	2	0.51019
ATP9B	4	0.019085	0.04863	0.964695	958	3	0.50991
CTDSP1	4	0.019092	0.048642	0.964695	959	2	0.25604
MKLN1	4	0.019109	0.04868	0.964695	960	3	0.48293
ABLIM1	4	0.019125	0.048717	0.964695	961	3	0.46763
EHHADH	4	0.019144	0.048759	0.964695	962	2	0.3313
GID4	4	0.019202	0.048894	0.964695	963	3	0.56612
KRTAP5-5	4	0.019222	0.048948	0.964695	964	3	0.4107
INSC	4	0.019238	0.04898	0.964695	965	3	0.35758
CYP51A1	4	0.019247	0.049005	0.964695	966	2	0.10716
C2orf72	4	0.019259	0.049027	0.964695	967	2	0.53246
TPRX1	4	0.019275	0.049058	0.964695	968	3	0.44587
COPS4	4	0.019291	0.049096	0.964695	969	2	0.44411
CPEB4	4	0.019323	0.049178	0.964695	970	3	0.49314
C7orf33	4	0.019349	0.049248	0.964695	971	2	0.43635
CAMLG	4	0.01935	0.049249	0.964695	972	2	0.13576
DHRS11	4	0.019352	0.04925	0.964695	973	3	0.48084
TSPAN14	4	0.01936	0.049271	0.964695	974	3	0.41724
CAMK2N2	4	0.019402	0.049374	0.964695	975	2	0.47828
NKX2-3	4	0.019415	0.049411	0.964695	976	3	0.51601
KRTAP29-1	4	0.019456	0.049506	0.964695	977	2	0.26596
CEP131	4	0.019466	0.04953	0.964695	978	3	0.36928
TRIM37	4	0.019489	0.049587	0.964695	979	3	0.53845
FDCSP	4	0.019502	0.049619	0.964695	980	3	0.52517
NUDCD3	4	0.019547	0.04973	0.964695	981	2	0.070861
MED7	4	0.01956	0.049763	0.964695	982	3	0.48473
MYCBPAP	4	0.019601	0.049853	0.964695	983	3	0.46989
ROMO1	4	0.019629	0.049916	0.964695	984	3	0.54766
OGFOD1	4	0.019654	0.049964	0.964695	985	3	0.43374
OR8I2	4	0.01966	0.049974	0.964695	986	1	-0.4108
HS3ST6	4	0.019683	0.050018	0.964695	987	3	0.3285
PRPF31	4	0.019687	0.05003	0.964695	988	2	0.2848
KRTAP1-1	4	0.019695	0.050052	0.964695	989	2	0.43955
TAF13	4	0.019715	0.0501	0.964695	990	3	0.38332
CYP4B1	4	0.019748	0.050169	0.964695	991	3	0.37255
OR4K2	4	0.019753	0.050177	0.964695	992	2	0.45669
FAM210B	4	0.019763	0.0502	0.964695	993	1	-0.037128
GOLGA3	4	0.019778	0.050237	0.964695	994	2	0.43086
WFDC11	4	0.019794	0.05027	0.964695	995	3	0.3923
ATP6AP2	4	0.019795	0.050274	0.964695	996	2	0.43543
ATP5J2-PTCD1	4	0.019847	0.0504	0.965426	997	3	0.58598
SLC39A10	4	0.019866	0.050447	0.965426	998	2	0.32063
ADAMTSL4	4	0.019872	0.050464	0.965426	999	3	0.42656
IYD	4	0.019913	0.050558	0.965436	1000	3	0.51109
MYO1D	4	0.019917	0.050565	0.965436	1001	1	-0.16051
ZP3	4	0.019975	0.05072	0.967417	1002	3	0.45944
TSSK6	4	0.020061	0.050916	0.968324	1003	3	0.69874
ZFP64	4	0.02007	0.050938	0.968324	1004	2	0.17675
OR2M2	4	0.020072	0.050941	0.968324	1005	2	0.26799
DALRD3	4	0.020086	0.05097	0.968324	1006	2	0.54541
STRBP	4	0.020195	0.051225	0.971192	1007	2	0.49878
DKK3	4	0.02022	0.051285	0.971192	1008	2	0.36193
C2CD4B	4	0.020226	0.051301	0.971192	1009	3	0.48896
MYO3A	4	0.020245	0.051345	0.971192	1010	2	0.28747
PGAP3	4	0.020271	0.051409	0.971192	1011	2	0.12832
KRTAP6-3	4	0.020278	0.051426	0.971192	1012	1	0.11735
IFNL3	4	0.020313	0.051503	0.971444	1013	2	0.39235
GUCA1A	4	0.02033	0.051541	0.971444	1014	1	0.1261
CCDC38	4	0.020363	0.05163	0.971998	1015	2	0.37539
GPR6	4	0.020381	0.051672	0.971998	1016	1	-0.012462
SUN3	4	0.02043	0.051778	0.972179	1017	3	0.57817
MED13L	4	0.020433	0.051783	0.972179	1018	1	-0.28378
PDE4DIP	4	0.020536	0.052012	0.973657	1019	1	-0.19255
SMIM7	4	0.020557	0.052061	0.973657	1020	2	0.46158
NMBR	4	0.020557	0.052061	0.973657	1021	3	0.37921
PRSS48	4	0.020586	0.052141	0.973657	1022	3	0.48321
TMEM119	4	0.020607	0.052187	0.973657	1023	3	0.43163
ICAM3	4	0.020624	0.052224	0.973657	1024	2	0.10912
NAT6	4	0.020639	0.052248	0.973657	1025	1	-0.28642
IGFBP3	4	0.020658	0.052291	0.973657	1026	3	0.41229
SOX30	4	0.020671	0.05232	0.973657	1027	3	0.51006
C17orf74	4	0.020751	0.052502	0.973829	1028	2	0.51237
HPS6	4	0.020785	0.052577	0.973829	1029	3	0.44875
ZNF827	4	0.020793	0.052595	0.973829	1030	1	0.1765
FAM120A	4	0.020871	0.052786	0.973829	1031	3	0.30938
MYL7	4	0.020883	0.052811	0.973829	1032	3	0.52669
TECPR1	4	0.020939	0.052938	0.973829	1033	3	0.42319
GNAI3	4	0.020948	0.052955	0.973829	1034	2	0.05023
ZBTB21	4	0.020972	0.053007	0.973829	1035	2	0.28273
MTL5	4	0.020994	0.053059	0.973829	1036	3	0.60853
ATP6AP1	4	0.020999	0.05307	0.973829	1037	1	0.20833
NRL	4	0.021007	0.053088	0.973829	1038	2	0.15609
NDUFS1	4	0.021015	0.053112	0.973829	1039	2	0.42731
TDRD10	4	0.021046	0.053181	0.973829	1040	3	0.44139
OR1E1	4	0.021054	0.053197	0.973829	1041	3	0.46163
CMA1	4	0.021075	0.053236	0.973829	1042	2	0.38272
NDUFB3	4	0.021102	0.053304	0.973829	1043	1	-0.74009
FYN	4	0.021154	0.053428	0.973829	1044	1	-0.34308
ILF2	4	0.021192	0.053526	0.973829	1045	3	0.37812
ASAP1	4	0.021217	0.053574	0.973829	1046	3	0.54641
MDM4	4	0.021235	0.053613	0.973829	1047	3	0.5131
STX2	4	0.021246	0.05364	0.973829	1048	2	0.51324
CHRNA6	4	0.021257	0.053662	0.973829	1049	1	-0.60902
SH2B1	4	0.021263	0.053681	0.973829	1050	2	0.075537
KMO	4	0.021272	0.053698	0.973829	1051	2	0.41514
BTN3A2	4	0.021306	0.053779	0.973829	1052	2	0.21275
OR1G1	4	0.021308	0.053782	0.973829	1053	1	-0.04228
AMER2	4	0.021321	0.053808	0.973829	1054	3	0.32818
DPH1	4	0.021329	0.05383	0.973829	1055	3	0.56781
OMA1	4	0.021351	0.053883	0.973829	1056	3	0.38175
MCMBP	4	0.02136	0.053903	0.973829	1057	1	-0.059184
SLC25A53	4	0.021411	0.05402	0.973829	1058	1	0.079922
BRD2	4	0.021469	0.054165	0.973829	1059	2	0.59973
PNLIPRP1	4	0.021477	0.05418	0.973829	1060	3	0.59051
SAP25	4	0.021503	0.054246	0.973829	1061	3	0.5554
TEX36	4	0.021524	0.054304	0.973829	1062	3	0.50446
CECR2	4	0.021547	0.054361	0.973829	1063	2	0.60616
CPO	4	0.021559	0.05439	0.973829	1064	3	0.4205
AACS	4	0.021566	0.054412	0.973829	1065	1	-0.452
MAEA	4	0.021581	0.054444	0.973829	1066	3	0.39128
TOR1A	4	0.021617	0.054515	0.973829	1067	1	-0.72472
PAIP2B	4	0.021629	0.054536	0.973829	1068	3	0.49089
TRPV1	4	0.021659	0.054604	0.973829	1069	3	0.4592
RPRM	4	0.021664	0.054616	0.973829	1070	3	0.5131
NLGN1	4	0.021668	0.054627	0.973829	1071	2	0.53685
LOC100652758	4	0.021668	0.054628	0.973829	1072	3	0.5146
TNFRSF21	4	0.021685	0.054674	0.973829	1073	2	0.23836
ZC3H12A	4	0.02172	0.054755	0.973829	1074	1	-0.18987
CENPB	4	0.021728	0.054775	0.973829	1075	2	0.57728
BCL6B	4	0.021772	0.054871	0.974626	1076	2	0.20802
MAGEC2	4	0.021815	0.054973	0.974876	1077	3	0.4316
C12orf71	4	0.021823	0.054987	0.974876	1078	1	-0.29631
CWC27	4	0.02186	0.055084	0.974909	1079	3	0.54898
KBTBD3	4	0.021874	0.055115	0.974909	1080	2	0.40486
STAM2	4	0.021884	0.055142	0.974909	1081	2	0.42624
CYP2J2	4	0.021961	0.055319	0.975819	1082	3	0.31399
GRP	4	0.021963	0.05532	0.975819	1083	2	0.40718
MAP7D1	4	0.022027	0.055479	0.975819	1084	3	0.34556
FGF9	4	0.022029	0.055482	0.975819	1085	1	0.056811
WRNIP1	4	0.022067	0.055564	0.975819	1086	2	0.28937
CPN1	4	0.02208	0.055587	0.975819	1087	2	0.13179
NHLRC2	4	0.022085	0.055601	0.975819	1088	3	0.43376
PPP6C	4	0.022098	0.055631	0.975819	1089	3	0.60952
SARS2	4	0.02212	0.055675	0.975819	1090	2	0.21265
TRIML2	4	0.022132	0.055704	0.975819	1091	1	0.087775
CDKL4	4	0.022183	0.05582	0.976857	1092	1	-0.66107
GOLGA8N	4	0.022226	0.055915	0.976857	1093	3	0.59422
GPR137	4	0.022235	0.055943	0.976857	1094	1	-0.14874
MAST1	4	0.022312	0.056116	0.976857	1095	2	0.26447
LEMD2	4	0.022338	0.056181	0.976857	1096	2	0.14243
CERCAM	4	0.022355	0.056217	0.976857	1097	3	0.43428
FRG2C	4	0.022389	0.056288	0.976857	1098	1	-0.10694
EIF3E	4	0.022417	0.056351	0.976857	1099	2	0.18196
TMEM59L	4	0.022422	0.056363	0.976857	1100	3	0.58715
MIEF2	4	0.02244	0.056399	0.976857	1101	2	0.34334
APH1B	4	0.022444	0.056412	0.976857	1102	2	0.36527
RIPPLY3	4	0.022448	0.05642	0.976857	1103	3	0.38583
IL18BP	4	0.022452	0.056428	0.976857	1104	2	0.43292
DEF6	4	0.022492	0.056522	0.977595	1105	1	0.16107
FAM118B	4	0.022543	0.056635	0.978672	1106	1	-0.54199
HOXA11	4	0.022646	0.056856	0.980844	1107	1	-0.41963
CFAP46	4	0.022698	0.056972	0.980844	1108	2	0.16346
CCDC101	4	0.022699	0.056974	0.980844	1109	3	0.31336
MYL1	4	0.022703	0.05698	0.980844	1110	3	0.40451
OR10AG1	4	0.022749	0.057087	0.980844	1111	1	-0.17434
TMED4	4	0.022761	0.057111	0.980844	1112	2	0.11894
DLGAP2	4	0.022771	0.057134	0.980844	1113	3	0.43963
ELK3	4	0.022801	0.057198	0.980844	1114	1	0.0308
CHMP3	4	0.022852	0.057316	0.980844	1115	3	0.3741
C8orf44	4	0.022852	0.057317	0.980844	1116	1	-0.23631
TMEM132E	4	0.022894	0.057408	0.980844	1117	2	0.42584
HOMER3	4	0.022903	0.057434	0.980844	1118	1	-0.17417
TNPO3	4	0.02292	0.05747	0.980844	1119	2	0.50324
GOLGA6L1	4	0.022956	0.057544	0.980844	1120	3	0.56559
LEPROTL1	4	0.023006	0.057661	0.980844	1121	1	-0.27156
ROGDI	4	0.023009	0.057669	0.980844	1122	2	0.24335
DENND1B	4	0.023014	0.057683	0.980844	1123	3	0.52065
WFDC10B	4	0.023019	0.057689	0.980844	1124	3	0.30393
SLC22A17	4	0.023054	0.057774	0.980844	1125	2	0.4719
RAB13	4	0.02306	0.057787	0.980844	1126	3	0.46509
CXCL10	4	0.023107	0.057909	0.981677	1127	2	0.4848
CKAP5	4	0.023119	0.057939	0.981677	1128	3	0.38502
ATG16L2	4	0.023169	0.058065	0.982939	1129	2	0.354
FHAD1	4	0.023263	0.058284	0.985157	1130	1	-0.081944
CILP	4	0.023269	0.058299	0.985157	1131	3	0.4136
MTA2	4	0.023315	0.058417	0.985739	1132	1	-0.8253
TRIM69	4	0.023366	0.058535	0.985739	1133	1	0.19102
NYAP2	4	0.023393	0.058591	0.985739	1134	2	0.37934
NUCB1	4	0.023397	0.058602	0.985739	1135	3	0.42989
PRUNE	4	0.023418	0.058639	0.985739	1136	1	-0.30687
CXCL8	4	0.023456	0.058744	0.985739	1137	3	0.37316
MOXD1	4	0.023572	0.059009	0.985739	1138	1	-0.062289
TRIP12	4	0.023603	0.059077	0.985739	1139	3	0.43481
DHRS7	4	0.023623	0.059126	0.985739	1140	2	0.043743
MYOD1	4	0.023645	0.059169	0.985739	1141	3	0.3336
FNDC3B	4	0.023653	0.059189	0.985739	1142	2	0.14519
CELSR1	4	0.023675	0.059241	0.985739	1143	2	0.24284
ZNF649	4	0.023726	0.059352	0.985739	1144	1	-0.53512
HIGD1C	4	0.023746	0.059396	0.985739	1145	3	0.49216
POLR2J3	4	0.023774	0.059468	0.985739	1146	3	0.59791
VAC14	4	0.023777	0.059473	0.985739	1147	2	0.28501
F7	4	0.023779	0.059476	0.985739	1148	2	0.17832
CIART	4	0.023792	0.059506	0.985739	1149	3	0.39312
BDKRB2	4	0.023815	0.059562	0.985739	1150	3	0.28185
TIAM2	4	0.023829	0.059593	0.985739	1151	1	-0.54206
CDH10	4	0.023878	0.059706	0.985739	1152	2	0.60232
HNRNPM	4	0.02388	0.05971	0.985739	1153	1	0.044345
DYRK1A	4	0.023885	0.059721	0.985739	1154	3	0.48551
ERICH1	4	0.023894	0.05974	0.985739	1155	3	0.54501
TRDMT1	4	0.023927	0.059801	0.985739	1156	3	0.36121
RBKS	4	0.023932	0.05981	0.985739	1157	1	-0.14648
KRTAP19-8	4	0.023987	0.059937	0.985739	1158	2	0.25485
HIGD1A	4	0.02401	0.059988	0.985739	1159	3	0.36585
PPP3R1	4	0.024033	0.060044	0.985739	1160	3	0.34081
PIP5K1B	4	0.024047	0.060066	0.985739	1161	3	0.384
ZNF219	4	0.024059	0.06009	0.985739	1162	2	-0.05055
EIF3A	4	0.024078	0.060122	0.985739	1163	2	0.54308
C12orf65	4	0.024086	0.060139	0.985739	1164	1	0.25858
SEH1L	4	0.024122	0.060228	0.985739	1165	3	0.64683
C7orf71	4	0.02415	0.060288	0.985739	1166	3	0.39659
HLA-DQB1	4	0.024188	0.060365	0.985739	1167	2	0.35303
C12orf75	4	0.024232	0.060461	0.985739	1168	2	0.55165
VENTX	4	0.024241	0.060485	0.985739	1169	2	0.18455
RANBP6	4	0.024248	0.060498	0.985739	1170	3	0.39529
ACBD4	4	0.024337	0.06072	0.985739	1171	3	0.41823
TMEM199	4	0.024341	0.06073	0.985739	1172	2	0.42993
APOL5	4	0.024343	0.060731	0.985739	1173	2	0.2783
HIST1H2AB	4	0.024394	0.060851	0.985739	1174	1	-0.046936
PXDC1	4	0.024421	0.060916	0.985739	1175	3	0.26444
VSIG10	4	0.024442	0.060967	0.985739	1176	2	0.10105
ZBTB6	4	0.024445	0.060977	0.985739	1177	1	-0.49251
ADCY5	4	0.024487	0.061064	0.985739	1178	3	0.4775
RNF114	4	0.024487	0.061064	0.985739	1179	2	0.42378
ROBO1	4	0.024496	0.061085	0.985739	1180	2	0.26997
HUWE1	4	0.024497	0.061085	0.985739	1181	2	0.42321
APOC3	4	0.024548	0.061195	0.985739	1182	1	0.11588
NDFIP1	4	0.024553	0.061203	0.985739	1183	3	0.45732
ZNF737	4	0.024586	0.061283	0.985739	1184	3	0.60684
PRSS33	4	0.024599	0.061315	0.985739	1185	1	-0.038231
AMDHD1	4	0.024624	0.061374	0.985739	1186	3	0.34601
HIF1AN	4	0.024625	0.061375	0.985739	1187	3	0.49132
GPR18	4	0.024633	0.061393	0.985739	1188	3	0.37966
ZNF248	4	0.024643	0.06141	0.985739	1189	3	0.38867
C1orf109	4	0.024643	0.06141	0.985739	1190	2	0.61566
EPPIN	4	0.024651	0.061428	0.985739	1191	1	0.19726
TMEM27	4	0.024702	0.06155	0.986292	1192	1	0.12624
ARRDC2	4	0.024716	0.061579	0.986292	1193	2	-0.060352
ALAS1	4	0.024735	0.061619	0.986292	1194	2	0.22172
TNFRSF13B	4	0.024753	0.061669	0.986292	1195	1	0.17395
ZNF431	4	0.024828	0.061836	0.988133	1196	3	0.40646
HIST1H2AK	4	0.024856	0.061908	0.988457	1197	2	0.0081619
PRLHR	4	0.024907	0.062018	0.989392	1198	2	0.32121
PRSS1	4	0.024937	0.062088	0.989526	1199	3	0.51045
LGR4	4	0.024959	0.06213	0.989526	1200	2	-0.021856
ATP11C	4	0.024984	0.06219	0.98965	1201	3	0.4164
UBTD2	4	0.02501	0.062242	0.989658	1202	2	0.32467
ITGB1BP1	4	0.025048	0.062322	0.989766	1203	2	0.42829
KLF2	4	0.025062	0.062352	0.989766	1204	2	0.48878
OTOR	4	0.025104	0.062454	0.99012	1205	3	0.30573
TSPAN18	4	0.025113	0.062478	0.99012	1206	2	0.19644
LBX1	4	0.025164	0.062598	0.990798	1207	1	0.14424
PHLDB2	4	0.025251	0.062803	0.990798	1208	2	0.59589
KDM5A	4	0.0253	0.062921	0.990798	1209	3	0.28612
WDR13	4	0.025318	0.062967	0.990798	1210	1	0.010784
DLG2	4	0.025344	0.063027	0.990798	1211	2	0.40661
DNAH2	4	0.025353	0.063051	0.990798	1212	2	0.021844
PCSK6	4	0.025372	0.063092	0.990798	1213	3	0.26699
MEPE	4	0.025421	0.063212	0.990798	1214	1	0.12626
BROX	4	0.025425	0.063222	0.990798	1215	3	0.45195
CENPK	4	0.025472	0.063325	0.990798	1216	2	0.14787
ARAF	4	0.025474	0.063328	0.990798	1217	3	0.51816
STEAP2	4	0.02552	0.06345	0.990798	1218	2	0.037
ADD2	4	0.025524	0.063456	0.990798	1219	1	-0.38051
HAUS3	4	0.025575	0.063558	0.990798	1220	1	0.063606
INPP5K	4	0.025623	0.06367	0.990798	1221	3	0.2999
CCNT1	4	0.025626	0.063677	0.990798	1222	1	-0.038942
PDE4A	4	0.025667	0.063778	0.990798	1223	3	0.4805
APBB3	4	0.025672	0.063789	0.990798	1224	3	0.3232
SLC35B2	4	0.025715	0.063871	0.990798	1225	3	0.43888
TAGAP	4	0.025729	0.0639	0.990798	1226	2	0.57443
SERP2	4	0.025744	0.063941	0.990798	1227	3	0.39138
TP53I11	4	0.025754	0.063961	0.990798	1228	3	0.48469
LAX1	4	0.025831	0.064148	0.990798	1229	1	0.053531
RPL8	4	0.025847	0.064187	0.990798	1230	3	0.62981
TMEM180	4	0.025856	0.064206	0.990798	1231	3	0.47296
GSTM3	4	0.025857	0.064206	0.990798	1232	2	0.33379
VPREB1	4	0.025861	0.064215	0.990798	1233	3	0.45384
TAS2R50	4	0.025876	0.064243	0.990798	1234	3	0.38462
TTC30B	4	0.025883	0.064263	0.990798	1235	2	0.19348
OTX1	4	0.025922	0.064356	0.990798	1236	2	0.22804
ITGA10	4	0.025934	0.064375	0.990798	1237	1	-0.21554
GGT6	4	0.02596	0.064435	0.990798	1238	2	0.1819
C8orf46	4	0.025983	0.064497	0.990798	1239	3	0.41935
C16orf59	4	0.025998	0.064527	0.990798	1240	3	0.47437
SPATA6	4	0.026037	0.064616	0.990798	1241	1	0.012537
TMEM102	4	0.026061	0.064685	0.990798	1242	3	0.29106
LPPR2	4	0.026071	0.064708	0.990798	1243	3	0.56547
SELP	4	0.026091	0.064748	0.990798	1244	2	0.38285
KRTAP17-1	4	0.026139	0.064865	0.990798	1245	1	-0.21879
LRPAP1	4	0.026184	0.06497	0.990798	1246	3	0.49261
SOCS2	4	0.026195	0.064996	0.990798	1247	2	0.089567
TRPC6	4	0.026232	0.065077	0.990798	1248	2	0.35487
TRAK2	4	0.026287	0.065203	0.990798	1249	3	0.2873
SMIM2	4	0.026293	0.065214	0.990798	1250	1	-0.10045
KCND3	4	0.026344	0.065344	0.990798	1251	1	-0.35042
ROPN1L	4	0.026366	0.065388	0.990798	1252	3	0.44528
CFAP58	4	0.026374	0.065414	0.990798	1253	2	0.36586
PPIL3	4	0.026396	0.065452	0.990798	1254	2	0.36599
PPP1R37	4	0.0264	0.065465	0.990798	1255	3	0.33449
KRTAP10-4	4	0.026431	0.065535	0.990798	1256	2	0.34121
KCNJ12	4	0.026447	0.065576	0.990798	1257	2	0.083056
HCST	4	0.026498	0.065698	0.990798	1258	2	0.42326
KRTAP22-1	4	0.026504	0.065705	0.990798	1259	3	0.54419
NELFCD	4	0.026544	0.065808	0.990798	1260	2	0.56597
PRSS36	4	0.026548	0.065816	0.990798	1261	3	0.38502
MLLT6	4	0.026592	0.065909	0.990798	1262	2	0.58023
ATP8A2	4	0.026601	0.065934	0.990798	1263	1	0.18562
CTCF	4	0.026623	0.065979	0.990798	1264	3	0.35863
KRT79	4	0.026652	0.066052	0.990798	1265	1	0.052503
HDHD2	4	0.026703	0.066166	0.990798	1266	2	0.33289
KIF21A	4	0.026755	0.066284	0.990798	1267	1	0.052418
LMNB1	4	0.026767	0.066323	0.990798	1268	3	0.39874
TRIM29	4	0.026806	0.066408	0.990798	1269	3	0.4826
NTRK2	4	0.026826	0.066456	0.990798	1270	3	0.35089
TFAP2D	4	0.026846	0.066498	0.990798	1271	3	0.34248
KIAA1143	4	0.026848	0.0665	0.990798	1272	2	0.27153
RAP2C	4	0.026858	0.066523	0.990798	1273	2	0.54009
TREML1	4	0.026881	0.066576	0.990798	1274	3	0.27972
KIF22	4	0.026908	0.066631	0.990798	1275	1	0.29909
ATP6V1C1	4	0.02696	0.066747	0.990798	1276	1	0.19501
SAMD9	4	0.026986	0.066812	0.990798	1277	3	0.41161
NKAIN2	4	0.027101	0.067066	0.990798	1278	3	0.29771
SMAP2	4	0.027114	0.067095	0.990798	1279	1	-0.0096096
ZNF534	4	0.027115	0.0671	0.990798	1280	2	-0.22074
GOLGA6L9	4	0.027165	0.067219	0.990798	1281	2	0.60411
RAB5C	4	0.027196	0.067299	0.990798	1282	3	0.36842
SMARCA2	4	0.027216	0.067346	0.990798	1283	1	0.029048
CRKL	4	0.027237	0.067385	0.990798	1284	3	0.44489
SIGIRR	4	0.027247	0.067409	0.990798	1285	3	0.26076
ELFN2	4	0.027267	0.067459	0.990798	1286	1	0.12875
SPANXA1	4	0.027302	0.067539	0.990798	1287	3	0.34448
FANCD2OS	4	0.027307	0.067554	0.990798	1288	3	0.30851
SCRN2	4	0.027319	0.067571	0.990798	1289	1	-0.24841
TLE1	4	0.027332	0.0676	0.990798	1290	3	0.27245
FBXO7	4	0.027355	0.067652	0.990798	1291	2	0.20942
RNF181	4	0.027365	0.067673	0.990798	1292	2	0.23697
NPS	4	0.027418	0.067791	0.990798	1293	3	0.47617
NACA	4	0.027421	0.067799	0.990798	1294	2	0.50573
MMS22L	4	0.027472	0.067921	0.990798	1295	1	-0.39132
ZNF83	4	0.027484	0.067941	0.990798	1296	3	0.345
PDS5A	4	0.027494	0.067965	0.990798	1297	3	0.55713
TUBA3D	4	0.027519	0.06802	0.990798	1298	2	-0.10822
GRK7	4	0.027524	0.068031	0.990798	1299	1	0.060913
FAM171B	4	0.027529	0.068044	0.990798	1300	3	0.35426
CSAG3	4	0.027565	0.068133	0.990798	1301	3	0.44376
IVD	4	0.027626	0.068292	0.990798	1302	2	0.32887
S100Z	4	0.027641	0.068318	0.990798	1303	3	0.37085
KPNA3	4	0.027646	0.068322	0.990798	1304	3	0.43025
FMNL2	4	0.027661	0.068351	0.990798	1305	3	0.48746
RMDN2	4	0.027671	0.068377	0.990798	1306	3	0.56518
CPEB2	4	0.027677	0.068392	0.990798	1307	1	-0.064053
FDX1L	4	0.027729	0.068518	0.990798	1308	2	0.096487
BEST4	4	0.027798	0.068684	0.990798	1309	2	0.0025762
OXSR1	4	0.027831	0.068763	0.990798	1310	1	0.26149
BLID	4	0.027837	0.068776	0.990798	1311	2	0.34413
WDR11	4	0.027839	0.06878	0.990798	1312	3	0.45311
WRAP53	4	0.027866	0.068845	0.990798	1313	2	0.31603
OR4N2	4	0.027882	0.068884	0.990798	1314	1	0.10758
AZI2	4	0.027885	0.068893	0.990798	1315	3	0.38592
RAB35	4	0.027905	0.068931	0.990798	1316	2	0.15294
LMNB2	4	0.027933	0.068995	0.990798	1317	1	-0.3013
CALML5	4	0.027936	0.069001	0.990798	1318	3	0.44108
RALYL	4	0.027946	0.069031	0.990798	1319	3	0.4205
CHMP4B	4	0.027962	0.069066	0.990798	1320	3	0.40383
KRBA1	4	0.027985	0.069127	0.990798	1321	2	0.10274
ASB13	4	0.028038	0.069254	0.990798	1322	3	0.41816
TRIM13	4	0.028059	0.0693	0.990798	1323	3	0.46392
FUCA2	4	0.028074	0.069337	0.990798	1324	3	0.25828
ZNF267	4	0.028079	0.069353	0.990798	1325	2	-0.28913
CYP17A1	4	0.028087	0.069374	0.990798	1326	1	0.21532
PGA4	4	0.028109	0.069426	0.990798	1327	2	0.36765
PFKFB1	4	0.028128	0.06947	0.990798	1328	2	0.066981
LRCH3	4	0.028138	0.069487	0.990798	1329	1	-0.69618
GPC1	4	0.028167	0.069542	0.990798	1330	2	0.28638
GFOD1	4	0.028187	0.069582	0.990798	1331	3	0.41137
DEFB4A	4	0.028216	0.069635	0.990798	1332	2	0.50771
NIPAL1	4	0.028235	0.069676	0.990798	1333	2	0.33527
MRLN	4	0.028241	0.069695	0.990798	1334	1	-0.03557
THTPA	4	0.028255	0.069725	0.990798	1335	2	-0.12617
TMEM100	4	0.028292	0.069797	0.990798	1336	2	0.13488
SAT2	4	0.028321	0.069872	0.990798	1337	3	0.48762
GRWD1	4	0.028323	0.069874	0.990798	1338	2	0.12842
TAPBPL	4	0.028343	0.069917	0.990798	1339	1	-0.30421
DGKI	4	0.028362	0.069965	0.990798	1340	2	0.19735
GSN	4	0.028394	0.070033	0.990798	1341	2	-0.012543
SRSF9	4	0.028434	0.070132	0.990798	1342	3	0.56806
LIPN	4	0.028446	0.070159	0.990798	1343	2	0.35965
PCCA	4	0.028455	0.070174	0.990798	1344	3	0.31917
C2	4	0.028469	0.070203	0.990798	1345	2	0.28282
NR1I2	4	0.02847	0.070206	0.990798	1346	3	0.29231
LCE2C	4	0.028548	0.07039	0.990798	1347	1	0.0087718
NANP	4	0.028584	0.07047	0.990798	1348	3	0.46779
ACOT1	4	0.028599	0.070509	0.990798	1349	1	-0.19088
ZNF618	4	0.028626	0.070557	0.990798	1350	3	0.50248
OR2Y1	4	0.02865	0.070619	0.990798	1351	2	-0.1032
TCEB3C	4	0.028665	0.070654	0.990798	1352	2	0.30703
ITGB6	4	0.028688	0.070712	0.990798	1353	3	0.48184
PLA2G7	4	0.028702	0.07073	0.990798	1354	2	0.081686
PRDM6	4	0.028724	0.070782	0.990798	1355	2	0.27929
AGPAT1	4	0.028744	0.070833	0.990798	1356	2	0.49241
DLGAP3	4	0.028753	0.07086	0.990798	1357	1	-0.56946
TANK	4	0.028763	0.070884	0.990798	1358	2	0.39796
NR6A1	4	0.028804	0.070977	0.990798	1359	2	0.045857
SP5	4	0.028812	0.070998	0.990798	1360	2	0.5229
DCXR	4	0.028832	0.071042	0.990798	1361	2	-0.17105
PLCB4	4	0.028855	0.071106	0.990798	1362	1	0.032419
CEBPA	4	0.028871	0.071142	0.990798	1363	2	-0.015834
WASL	4	0.028875	0.07115	0.990798	1364	3	0.38895
CIPC	4	0.028891	0.071184	0.990798	1365	2	0.46104
ODC1	4	0.028911	0.071231	0.990798	1366	2	-0.060399
KIAA1598	4	0.028958	0.07132	0.990798	1367	2	0.53493
APAF1	4	0.029009	0.071432	0.990798	1368	1	0.12815
ZSWIM6	4	0.029019	0.071453	0.990798	1369	2	0.42518
MRPL44	4	0.029021	0.071457	0.990798	1370	3	0.39966
ARNT2	4	0.02906	0.071548	0.990798	1371	1	0.035581
C5orf51	4	0.029074	0.07158	0.990798	1372	3	0.45167
EDNRA	4	0.029111	0.071671	0.990798	1373	2	0.47939
TLL1	4	0.029162	0.071801	0.990798	1374	1	0.056671
APPBP2	4	0.029177	0.071834	0.990798	1375	2	0.52305
SLC13A2	4	0.029197	0.071877	0.990798	1376	2	0.33386
PDPK1	4	0.029214	0.071907	0.990798	1377	1	0.039379
SLCO1B1	4	0.029265	0.072024	0.990798	1378	1	-0.10289
CRB3	4	0.029278	0.07205	0.990798	1379	3	0.37135
SYP	4	0.029316	0.072136	0.990798	1380	2	0.076745
GDPD3	4	0.029367	0.072234	0.990798	1381	1	0.024676
FAM47E-STBD1	4	0.029378	0.072261	0.990798	1382	3	0.32048
HGFAC	4	0.029425	0.072355	0.990798	1383	2	0.1835
VRK3	4	0.029434	0.072376	0.990798	1384	2	0.065968
FBXL12	4	0.029436	0.072381	0.990798	1385	3	0.46907
GTF2E1	4	0.029454	0.072424	0.990798	1386	2	0.15525
RRN3	4	0.029469	0.072461	0.990798	1387	1	-0.34804
KLK11	4	0.029494	0.072514	0.990798	1388	3	0.43783
SOAT2	4	0.0295	0.072524	0.990798	1389	3	0.38645
EPCAM	4	0.029504	0.072529	0.990798	1390	2	0.18457
OR13C5	4	0.029514	0.072546	0.990798	1391	2	0.2699
MGAT5B	4	0.029521	0.072558	0.990798	1392	1	0.16508
SFTPC	4	0.029534	0.072589	0.990798	1393	2	0.25932
MYL10	4	0.029564	0.072645	0.990798	1394	2	0.36584
TMEM194A	4	0.029572	0.072667	0.990798	1395	2	0.008924
CTTNBP2	4	0.029573	0.07267	0.990798	1396	2	0.32287
MAN2A1	4	0.0296	0.072725	0.990798	1397	3	0.28403
CDRT15L2	4	0.029603	0.072738	0.990798	1398	2	0.025972
STK10	4	0.029616	0.072759	0.990798	1399	3	0.49303
BASP1	4	0.029623	0.072777	0.990798	1400	2	0.23991
PDE1B	4	0.029674	0.072898	0.990798	1401	1	-0.1132
KLC4	4	0.029674	0.072898	0.990798	1402	3	0.4051
RAN	4	0.029695	0.072956	0.990798	1403	3	0.47788
MOB3A	4	0.029701	0.072964	0.990798	1404	3	0.30746
ALMS1	4	0.029706	0.072976	0.990798	1405	3	0.35853
SIRT7	4	0.029713	0.072997	0.990798	1406	2	0.23656
HIVEP1	4	0.029722	0.073028	0.990798	1407	3	0.29469
OR2T8	4	0.029725	0.073032	0.990798	1408	1	-0.1212
KCNG2	4	0.029733	0.073045	0.990798	1409	2	0.33152
TMEM61	4	0.029802	0.073206	0.992076	1410	3	0.29603
TM2D2	4	0.029822	0.073253	0.992076	1411	2	0.31261
FKBP7	4	0.029879	0.073379	0.992076	1412	1	-0.31485
IRS4	4	0.029882	0.073384	0.992076	1413	2	0.3642
OR4K5	4	0.029892	0.07341	0.992076	1414	2	0.050172
PFDN6	4	0.029912	0.073451	0.992076	1415	2	0.61045
PLA2G4E	4	0.029932	0.073503	0.992081	1416	2	0.21818
FGFR1OP	4	0.029972	0.073599	0.992674	1417	2	0.17119
BST1	4	0.030047	0.073758	0.993421	1418	3	0.38733
C1orf53	4	0.030052	0.073773	0.993421	1419	3	0.43683
PRR5	4	0.030082	0.073836	0.993421	1420	2	0.1557
CCDC37	4	0.030122	0.073932	0.993421	1421	2	0.32049
LTK	4	0.030127	0.073946	0.993421	1422	3	0.5235
TMTC4	4	0.030134	0.073966	0.993421	1423	1	-0.37021
PIGT	4	0.030202	0.074122	0.993423	1424	3	0.42463
QPCT	4	0.030203	0.074124	0.993423	1425	2	0.19073
MRPL23	4	0.030213	0.074143	0.993423	1426	3	0.47884
GPR45	4	0.030336	0.074414	0.993423	1427	3	0.43443
C7orf34	4	0.030339	0.074422	0.993423	1428	2	0.05674
KLHL20	4	0.030384	0.074518	0.993423	1429	2	-0.038193
PREX1	4	0.030417	0.074588	0.993423	1430	3	0.29832
PDE5A	4	0.030422	0.074601	0.993423	1431	3	0.41856
MAF	4	0.030441	0.074641	0.993423	1432	1	-0.55602
ZMYM6NB	4	0.030492	0.07475	0.993423	1433	1	-0.039973
CST6	4	0.030504	0.074779	0.993423	1434	2	0.50619
SYN1	4	0.030508	0.07479	0.993423	1435	3	0.37925
RNF149	4	0.030514	0.074803	0.993423	1436	3	0.54688
SPI1	4	0.03053	0.074841	0.993423	1437	3	0.33925
ZNF648	4	0.030543	0.074864	0.993423	1438	1	0.10398
NBN	4	0.030568	0.074913	0.993423	1439	3	0.4278
GRIA1	4	0.030584	0.074954	0.993423	1440	3	0.27714
CRTC2	4	0.030595	0.074978	0.993423	1441	2	-0.073946
GTSCR1	4	0.030622	0.07504	0.993423	1442	3	0.46242
OR13C3	4	0.030625	0.075051	0.993423	1443	2	0.20874
SETD1A	4	0.030646	0.075096	0.993423	1444	1	0.36471
IQCF6	4	0.030697	0.07523	0.993423	1445	1	0.072412
RBM39	4	0.030703	0.07524	0.993423	1446	3	0.30712
CELF6	4	0.030727	0.075284	0.993423	1447	2	0.38131
NUP214	4	0.030748	0.075339	0.993423	1448	1	-0.55603
C7orf43	4	0.030752	0.075344	0.993423	1449	3	0.31306
AKR1B15	4	0.030795	0.075447	0.993423	1450	3	0.24409
ZNF793	4	0.030799	0.075461	0.993423	1451	1	-0.5154
LOC100130705	4	0.030848	0.075582	0.993423	1452	2	0.24665
KSR1	4	0.030849	0.075589	0.993423	1453	3	0.45871
SERPINH1	4	0.03085	0.075593	0.993423	1454	1	-0.14624
COG4	4	0.030866	0.075629	0.993423	1455	3	0.47388
KCNK7	4	0.030901	0.075695	0.993604	1456	1	-0.096731
ARHGEF16	4	0.030952	0.075769	0.993887	1457	1	-0.19323
CILP2	4	0.031055	0.0759	0.994573	1458	1	-0.25493
NCOA6	4	0.031106	0.075983	0.994573	1459	2	0.22079
ADAMDEC1	4	0.031173	0.076086	0.994573	1460	2	0.33392
RELA	4	0.031208	0.076129	0.994573	1461	2	0.072776
STARD3	4	0.031361	0.07634	0.994573	1462	2	0.35368
ZDHHC15	4	0.031412	0.076413	0.994573	1463	1	-0.12841
RAF1	4	0.031428	0.076441	0.994573	1464	2	0.3619
HDAC4	4	0.031448	0.076473	0.994573	1465	2	0.38328
LRRC63	4	0.031463	0.076494	0.994573	1466	2	0.38966
GSK3B	4	0.031489	0.076534	0.994573	1467	2	0.42627
LATS1	4	0.031514	0.07657	0.994573	1468	2	0.3542
OR2H1	4	0.03155	0.076625	0.994573	1469	2	0.48638
CACNB2	4	0.031571	0.076652	0.994573	1470	2	0.16664
TRPM5	4	0.031617	0.076705	0.994573	1471	2	0.44616
KRTAP12-3	4	0.031622	0.076709	0.994573	1472	2	-0.10836
VSIG2	4	0.031668	0.076783	0.994573	1473	1	-0.11756
CRTAC1	4	0.03177	0.076922	0.994573	1474	1	0.15198
TRANK1	4	0.031821	0.077003	0.994573	1475	1	-0.28168
SLC35F1	4	0.031868	0.077063	0.994573	1476	2	0.31819
GRXCR2	4	0.031878	0.077075	0.994573	1477	2	0.093854
SCYL2	4	0.031899	0.077097	0.994573	1478	2	0.27891
IRX6	4	0.031974	0.077207	0.994573	1479	1	-0.68976
RASSF5	4	0.032025	0.07727	0.994573	1480	1	-0.095308
SC5D	4	0.032076	0.077346	0.994573	1481	1	-0.088404
GSC2	4	0.032084	0.077359	0.994573	1482	2	0.34324
SPRYD3	4	0.032095	0.077371	0.994573	1483	2	0.33591
NME1	4	0.032105	0.077388	0.994573	1484	2	0.43181
C17orf70	4	0.032127	0.077414	0.994573	1485	1	-0.13345
MBTPS1	4	0.032178	0.077492	0.994573	1486	2	0.046617
N4BP2L2	4	0.032229	0.077566	0.994573	1487	1	0.36808
CDNF	4	0.032291	0.077661	0.994573	1488	2	0.51958
CRMP1	4	0.032332	0.077723	0.994573	1489	1	-0.16957
MRPS30	4	0.032383	0.077788	0.994573	1490	1	0.16665
CDC42EP5	4	0.032394	0.077805	0.994573	1491	2	0.32953
CEP41	4	0.032434	0.077869	0.994573	1492	1	-0.3358
PCM1	4	0.032498	0.077976	0.994573	1493	2	0.3687
RARS2	4	0.032536	0.07802	0.994573	1494	1	0.053002
KBTBD12	4	0.032539	0.078031	0.994573	1495	2	0.35623
COPZ1	4	0.03256	0.078065	0.994573	1496	2	0.34683
RXFP2	4	0.032638	0.078167	0.994573	1497	2	0.066725
QARS	4	0.032689	0.078237	0.994573	1498	1	0.20516
SCN2B	4	0.03274	0.078304	0.994573	1499	1	-0.028171
UBE2H	4	0.032791	0.078376	0.994573	1500	2	0.35304
ESPNL	4	0.032842	0.07844	0.994573	1501	2	0.11516
OTOP2	4	0.032861	0.078467	0.994573	1502	2	-0.013732
TAS2R43	4	0.032893	0.078505	0.994573	1503	2	0.36796
ZNF396	4	0.032893	0.078506	0.994573	1504	1	-0.019333
SPTA1	4	0.032913	0.078531	0.994573	1505	2	0.39888
CMKLR1	4	0.032924	0.078545	0.994573	1506	2	0.25852
SIKE1	4	0.032944	0.07858	0.994573	1507	1	-0.61529
KCTD21	4	0.032945	0.07858	0.994573	1508	2	0.21919
BAHCC1	4	0.033046	0.078736	0.994573	1509	1	0.16571
TAF1	4	0.033148	0.078891	0.994573	1510	1	0.24435
GRM5	4	0.033174	0.078924	0.994573	1511	2	0.3802
RASGRP1	4	0.033195	0.078955	0.994573	1512	2	0.36508
SLC25A52	4	0.033199	0.078965	0.994573	1513	1	-0.50249
C6orf48	4	0.033227	0.079004	0.994573	1514	2	0.14459
TBC1D12	4	0.033248	0.079035	0.994573	1515	2	0.3129
FAS	4	0.03325	0.079037	0.994573	1516	2	0.19673
C16orf97	4	0.0333	0.079119	0.994573	1517	2	0.12481
ACP5	4	0.033301	0.07912	0.994573	1518	1	0.10425
MECOM	4	0.033352	0.079181	0.994573	1519	1	-0.062926
RAB39B	4	0.033373	0.079213	0.994573	1520	2	0.37894
TMEM209	4	0.033403	0.079256	0.994573	1521	1	-0.36353
LCE1D	4	0.033447	0.079331	0.994573	1522	2	0.28917
WNT11	4	0.033454	0.079338	0.994573	1523	1	0.14163
OR4A15	4	0.033489	0.079384	0.994573	1524	2	0.5073
CUL7	4	0.033499	0.079402	0.994573	1525	2	0.2543
C19orf44	4	0.033505	0.079412	0.994573	1526	2	0.40553
SUV39H1	4	0.033556	0.079479	0.994761	1527	2	0.40904
ZBTB39	4	0.033625	0.079574	0.994881	1528	2	0.31073
ADAM8	4	0.033658	0.079614	0.994881	1529	1	-0.14082
IL1RAPL2	4	0.033731	0.079725	0.994881	1530	2	0.24316
TTR	4	0.033773	0.079777	0.994881	1531	2	-0.088029
PARP3	4	0.033794	0.079799	0.994881	1532	2	0.19714
NBPF8	4	0.033811	0.079827	0.994881	1533	1	-0.1916
MBD3L1	4	0.033862	0.079909	0.994881	1534	1	-0.36185
MRPL33	4	0.033889	0.079938	0.994881	1535	2	0.10348
CD46	4	0.033921	0.079999	0.994881	1536	2	0.15139
ANKEF1	4	0.033952	0.080044	0.994881	1537	2	0.45703
C8A	4	0.034015	0.080127	0.994881	1538	1	-0.10915
WRB	4	0.034066	0.080197	0.994881	1539	1	-0.11629
XIRP2	4	0.0341	0.080249	0.994881	1540	2	0.39361
EIF1AY	4	0.034117	0.080273	0.994881	1541	1	-0.065042
LIN37	4	0.034168	0.080345	0.994881	1542	1	0.044295
VSTM4	4	0.034185	0.08037	0.994881	1543	2	-0.26511
HCRTR1	4	0.034249	0.080452	0.994881	1544	2	0.41049
FAM135B	4	0.034312	0.080539	0.994881	1545	2	0.27153
ADGRE1	4	0.034321	0.080552	0.994881	1546	1	0.27477
HTR3E	4	0.034376	0.080623	0.994881	1547	2	0.2738
KCNV1	4	0.034397	0.080653	0.994881	1548	2	0.29799
LIX1L	4	0.034423	0.080697	0.994881	1549	2	-0.17362
SULT1A3	4	0.03445	0.080734	0.994881	1550	2	0.35362
GPSM3	4	0.034482	0.08078	0.994881	1551	2	0.078948
USP30	4	0.034546	0.080862	0.994881	1552	2	0.39128
TPBG	4	0.034557	0.080873	0.994881	1553	2	0.37654
EVI5L	4	0.034576	0.0809	0.994881	1554	2	0.36382
VEPH1	4	0.034653	0.080989	0.994881	1555	2	0.45813
OR6M1	4	0.034695	0.081046	0.994881	1556	2	0.40461
PKLR	4	0.034729	0.081089	0.994881	1557	1	0.061237
SNAP29	4	0.034738	0.081102	0.994881	1558	2	0.49993
SLC1A7	4	0.034791	0.081173	0.995103	1559	2	0.36093
MRPS11	4	0.034831	0.081224	0.995103	1560	1	-0.071367
ZNF496	4	0.034882	0.081293	0.99531	1561	2	0.22987
VANGL2	4	0.034984	0.081439	0.996145	1562	1	0.03034
ABI1	4	0.035005	0.081466	0.996145	1563	2	0.28347
HOXC9	4	0.035086	0.081591	0.997034	1564	1	-0.19015
FBXO2	4	0.035123	0.081647	0.997087	1565	2	0.42353
NADSYN1	4	0.035198	0.081753	0.997137	1566	2	0.22503
KRT10	4	0.035238	0.081808	0.997137	1567	1	-0.11901
HIRA	4	0.035284	0.081881	0.997137	1568	2	0.33609
MCL1	4	0.035289	0.081886	0.997137	1569	1	-0.056943
IL18R1	4	0.035359	0.081985	0.997137	1570	2	-0.10819
PRR20B	4	0.035391	0.082034	0.997137	1571	1	-0.16857
WDR61	4	0.035413	0.082061	0.997137	1572	2	0.35021
RAB2B	4	0.035442	0.082104	0.997137	1573	1	-0.090858
HLA-DMB	4	0.035489	0.08217	0.997137	1574	2	0.27485
HCLS1	4	0.035493	0.082173	0.997137	1575	2	0.21753
LETM1	4	0.035595	0.082307	0.997218	1576	2	0.26958
CHMP1B	4	0.035629	0.082363	0.997218	1577	2	0.18192
GTF2IRD1	4	0.035661	0.082401	0.997218	1578	2	0.15924
CCBE1	4	0.035672	0.082419	0.997218	1579	2	0.22874
PRCC	4	0.035697	0.082456	0.997218	1580	2	0.46207
KRTAP3-1	4	0.035834	0.082644	0.997218	1581	2	0.32217
TMOD1	4	0.035849	0.08267	0.997218	1582	1	-0.15173
CASKIN2	4	0.0359	0.082739	0.997218	1583	1	-0.11657
MAGEE1	4	0.035951	0.082815	0.997218	1584	2	-0.061522
WFS1	4	0.036002	0.082873	0.997218	1585	1	-0.18967
FIGF	4	0.036029	0.082909	0.997218	1586	2	0.15632
CREB1	4	0.036053	0.082952	0.997218	1587	1	0.11864
AGBL5	4	0.036104	0.083021	0.997218	1588	2	0.19171
CISD3	4	0.036127	0.083047	0.997218	1589	2	0.27065
SLC25A26	4	0.036155	0.083085	0.997218	1590	1	0.14162
NR2C2	4	0.036206	0.083162	0.997218	1591	1	-0.43974
ZFAND2A	4	0.036257	0.08323	0.997218	1592	1	-0.32741
SARS	4	0.036279	0.083263	0.997218	1593	2	0.34841
STMN1	4	0.036308	0.083309	0.997218	1594	2	0.12202
PNMAL2	4	0.036333	0.083342	0.997218	1595	2	0.099825
HNRNPA1	4	0.036398	0.083426	0.997218	1596	2	0.20956
SPAG4	4	0.036409	0.083441	0.997218	1597	2	0.49743
CFAP52	4	0.036511	0.083594	0.997218	1598	2	0.17247
HEPH	4	0.036613	0.083734	0.997218	1599	2	-0.15235
WBSCR16	4	0.036664	0.083797	0.997218	1600	2	0.1612
GDF9	4	0.036682	0.083823	0.997218	1601	2	0.28962
CD96	4	0.036715	0.083863	0.997218	1602	1	-0.14563
DDN	4	0.036737	0.083897	0.997218	1603	2	0.26416
ZNF790	4	0.036766	0.083941	0.997218	1604	1	0.19236
PTPN14	4	0.036813	0.084003	0.997218	1605	2	-0.047065
HNRNPL	4	0.036816	0.084007	0.997218	1606	1	0.13084
ING1	4	0.036857	0.084066	0.997218	1607	2	0.37006
PATE3	4	0.036867	0.084075	0.997218	1608	2	-0.23127
SMARCC2	4	0.036918	0.084146	0.997218	1609	1	-0.13564
DMC1	4	0.036945	0.08418	0.997218	1610	2	0.30439
PMVK	4	0.036969	0.084217	0.997218	1611	2	0.37479
AKR1B10	4	0.03702	0.084307	0.997218	1612	1	-0.24738
DNAJB14	4	0.037033	0.084325	0.997218	1613	2	0.4743
HMBOX1	4	0.037054	0.084357	0.997218	1614	2	0.032156
DDX18	4	0.037071	0.084377	0.997218	1615	1	-0.22462
S1PR2	4	0.037122	0.084458	0.997218	1616	2	0.30064
EDIL3	4	0.037142	0.084483	0.997218	1617	2	0.41011
WDR26	4	0.037153	0.084504	0.997218	1618	2	0.062697
RNF112	4	0.037164	0.084526	0.997218	1619	2	0.29956
KIF18A	4	0.037173	0.084539	0.997218	1620	1	0.065068
KDM1B	4	0.037274	0.084658	0.997218	1621	1	-0.079795
ARL17B	4	0.037285	0.084678	0.997218	1622	2	0.2201
KIF4A	4	0.037325	0.084743	0.997218	1623	1	-0.685
DAZL	4	0.037351	0.084778	0.997218	1624	2	0.49491
NOC4L	4	0.037376	0.084818	0.997218	1625	1	0.011671
KCNT2	4	0.037427	0.084886	0.997218	1626	2	0.078741
FAM218A	4	0.037473	0.084939	0.997218	1627	2	0.21685
C15orf26	4	0.037478	0.084945	0.997218	1628	1	-0.428
PAFAH1B2	4	0.037529	0.085015	0.997426	1629	1	-0.14635
SH3PXD2A	4	0.037579	0.085085	0.99764	1630	2	0.14382
CDK5R1	4	0.037627	0.08515	0.997787	1631	2	0.47671
GLDC	4	0.037681	0.08523	0.997902	1632	1	-0.16739
GAB1	4	0.037732	0.085304	0.997902	1633	1	-0.0037549
NACA2	4	0.037749	0.085321	0.997902	1634	2	0.33206
UBE2G1	4	0.037783	0.085369	0.997902	1635	1	0.35399
GTF2H5	4	0.037834	0.085433	0.99793	1636	2	0.22707
CDC42SE1	4	0.037884	0.085509	0.99793	1637	1	0.1149
ZNF804B	4	0.037904	0.085532	0.99793	1638	2	0.34656
KNSTRN	4	0.037986	0.08565	0.99793	1639	1	-0.42574
DEPTOR	4	0.038026	0.085711	0.99793	1640	2	0.20116
GON4L	4	0.038037	0.085726	0.99793	1641	1	0.23108
HILPDA	4	0.038059	0.085758	0.99793	1642	2	0.31152
OR13A1	4	0.038081	0.085789	0.99793	1643	2	0.22108
TUSC5	4	0.038139	0.085869	0.998162	1644	1	0.038584
SLC25A18	4	0.038189	0.085932	0.998162	1645	1	0.088671
CHIC1	4	0.038291	0.086063	0.998162	1646	2	0.41082
HNRNPD	4	0.038337	0.086124	0.998162	1647	2	0.24234
ARHGAP20	4	0.038371	0.086164	0.998162	1648	2	0.32517
C8orf76	4	0.038382	0.086179	0.998162	1649	2	0.40861
BAG3	4	0.038415	0.086215	0.998162	1650	2	0.44368
FAM153B	4	0.038426	0.086227	0.998162	1651	2	0.047619
CPT1B	4	0.038493	0.086319	0.998339	1652	2	0.2876
NEK8	4	0.038516	0.086356	0.998339	1653	2	0.014823
BOLL	4	0.038545	0.086399	0.998339	1654	2	-0.0018685
GTF2IRD2B	4	0.038672	0.086576	0.999788	1655	2	0.38115
SYNGAP1	4	0.038817	0.0868	0.999989	1656	2	0.4311
TBC1D1	4	0.038885	0.086883	0.999989	1657	2	0.20173
FAM83B	4	0.039002	0.087073	0.999989	1658	2	0.35295
LRFN1	4	0.039042	0.087129	0.999989	1659	2	0.20802
STIM2	4	0.039053	0.087144	0.999989	1660	2	0.12036
HPDL	4	0.039104	0.087229	0.999989	1661	2	0.27577
BEND4	4	0.039155	0.087298	0.999989	1662	1	-0.079189
THOC2	4	0.039199	0.087359	0.999989	1663	2	0.44103
NTMT1	4	0.039205	0.087366	0.999989	1664	2	0.088958
SMC3	4	0.039255	0.087426	0.999989	1665	2	0.27284
SF3B2	4	0.039256	0.087428	0.999989	1666	1	-0.052408
KRT19	4	0.039358	0.08757	0.999989	1667	1	0.21522
SYT8	4	0.039409	0.087642	0.999989	1668	1	0.11487
B3GNT6	4	0.039459	0.087721	0.999989	1669	2	0.24962
TAOK1	4	0.039548	0.087849	0.999989	1670	2	0.28896
TYW3	4	0.039561	0.087866	0.999989	1671	1	-0.72752
NOXA1	4	0.039695	0.088043	0.999989	1672	2	0.34611
VEGFA	4	0.039713	0.088068	0.999989	1673	1	-0.12374
BFSP1	4	0.039752	0.088127	0.999989	1674	2	0.25411
ID4	4	0.039808	0.088199	0.999989	1675	2	0.33899
DMTF1	4	0.039815	0.088209	0.999989	1676	1	0.12492
SERPINA1	4	0.03982	0.088214	0.999989	1677	2	0.4058
CDH6	4	0.039842	0.08825	0.999989	1678	2	0.32492
DAGLB	4	0.039865	0.088284	0.999989	1679	1	-0.18499
PGRMC1	4	0.039916	0.088348	0.999989	1680	1	-0.12161
MEIKIN	4	0.039922	0.088354	0.999989	1681	2	0.13921
MRPL38	4	0.040068	0.088586	0.999989	1682	2	0.024881
HAVCR1	4	0.040103	0.088633	0.999989	1683	2	0.15381
TOMM6	4	0.04017	0.088718	0.999989	1684	2	0.067134
ANKRD61	4	0.040194	0.088759	0.999989	1685	2	0.15458
GAA	4	0.040221	0.088799	0.999989	1686	2	0.32701
IFIT3	4	0.040228	0.088811	0.999989	1687	2	0.43602
SPINT4	4	0.040262	0.088853	0.999989	1688	2	0.21662
NXF3	4	0.040271	0.088863	0.999989	1689	1	-0.033731
GLTP	4	0.040322	0.088928	0.999989	1690	1	0.23554
DNAH7	4	0.040373	0.089012	0.999989	1691	1	-0.10427
SLC45A3	4	0.040474	0.089163	0.999989	1692	1	-0.35917
HCN2	4	0.040525	0.089228	0.999989	1693	2	0.030484
LTBP3	4	0.04065	0.089399	0.999989	1694	2	0.35511
CEACAM4	4	0.040677	0.089438	0.999989	1695	1	-0.38535
SPATA32	4	0.040728	0.089511	0.999989	1696	1	-0.51938
MOGAT2	4	0.040753	0.089543	0.999989	1697	2	0.56427
CYTH4	4	0.040779	0.089582	0.999989	1698	2	0.050067
THY1	4	0.040829	0.089644	0.999989	1699	2	0.2062
GRK5	4	0.040867	0.089699	0.999989	1700	2	0.1723
ZBTB18	4	0.040982	0.08985	0.999989	1701	1	-0.16727
NTNG1	4	0.041032	0.089927	0.999989	1702	1	0.014762
FBXO28	4	0.041039	0.089932	0.999989	1703	2	0.040865
OR10A6	4	0.041134	0.090058	0.999989	1704	1	0.075665
ADORA2A	4	0.041212	0.090169	0.999989	1705	2	0.41944
TNFRSF18	4	0.041258	0.090234	0.999989	1706	2	0.44615
RPL4	4	0.041269	0.090248	0.999989	1707	2	0.45859
POMGNT2	4	0.041315	0.090311	0.999989	1708	2	0.09436
LDB1	4	0.04143	0.090484	0.999989	1709	2	0.38043
PKD1L1	4	0.041438	0.090492	0.999989	1710	1	-0.16462
CYP3A7-CYP3A51P	4	0.041476	0.09055	0.999989	1711	2	0.11992
LAMTOR3	4	0.041488	0.090565	0.999989	1712	2	0.21785
ALPPL2	4	0.041489	0.090566	0.999989	1713	1	0.19132
KLHL4	4	0.041499	0.09058	0.999989	1714	2	0.13146
MCEE	4	0.041522	0.090607	0.999989	1715	2	0.17666
RAB42	4	0.041539	0.090631	0.999989	1716	2	0.23676
HSPB9	4	0.041569	0.090672	0.999989	1717	2	0.27923
CUEDC1	4	0.04159	0.090705	0.999989	1718	1	0.074946
SNRPB2	4	0.041691	0.090833	0.999989	1719	2	-0.074706
TSTD2	4	0.041695	0.090837	0.999989	1720	2	0.44518
CEP55	4	0.041719	0.090871	0.999989	1721	2	0.43122
C10orf67	4	0.041793	0.09098	0.999989	1722	2	-0.031354
C2CD2	4	0.041843	0.091048	0.999989	1723	1	-0.45094
IL26	4	0.041857	0.091068	0.999989	1724	2	0.099699
ERAP2	4	0.041869	0.091088	0.999989	1725	2	0.35803
DNAJC4	4	0.041938	0.091191	0.999989	1726	2	0.068856
GLE1	4	0.041945	0.0912	0.999989	1727	2	0.36432
RBPJL	4	0.041985	0.09126	0.999989	1728	2	0.37146
PHYHD1	4	0.041995	0.091277	0.999989	1729	1	0.031553
TRMT112	4	0.042019	0.09131	0.999989	1730	2	-0.11221
LOC400736	4	0.042147	0.091503	0.999989	1731	2	0.016652
PPIL6	4	0.042159	0.091513	0.999989	1732	2	0.19589
CDH15	4	0.04217	0.091528	0.999989	1733	2	0.42624
USP28	4	0.042198	0.091563	0.999989	1734	1	0.1014
JAKMIP2	4	0.042228	0.091598	0.999989	1735	2	0.40315
DDIT4L	4	0.042249	0.091626	0.999989	1736	1	-0.15687
AADAT	4	0.042263	0.091645	0.999989	1737	2	0.40269
HOXD1	4	0.042299	0.091699	0.999989	1738	2	0.13327
LARP7	4	0.042553	0.092046	0.999989	1739	1	-1.059
SPCS1	4	0.042601	0.09211	0.999989	1740	2	0.51098
MPDU1	4	0.042682	0.092216	0.999989	1741	2	0.22438
BARHL1	4	0.042705	0.092254	0.999989	1742	2	0.17554
MIOX	4	0.042741	0.092306	0.999989	1743	2	0.50672
TMEM161A	4	0.042806	0.092394	0.999989	1744	2	-0.15313
MAPK8	4	0.042881	0.092503	0.999989	1745	2	0.16054
MATN4	4	0.042904	0.092537	0.999989	1746	2	0.38543
SPDL1	4	0.042907	0.092539	0.999989	1747	1	-0.012209
UBE4A	4	0.042963	0.092618	0.999989	1748	2	0.47914
NAGPA	4	0.043008	0.092679	0.999989	1749	2	0.22063
OR52N2	4	0.043059	0.092734	0.999989	1750	1	-0.049189
DNAJC5	4	0.043091	0.09278	0.999989	1751	2	0.41745
CCL19	4	0.04311	0.0928	0.999989	1752	1	0.2814
SPDYE1	4	0.043115	0.092807	0.999989	1753	2	0.097467
ZSCAN16	4	0.04316	0.092868	0.999989	1754	1	0.15311
GDF15	4	0.043211	0.092927	0.999989	1755	1	-0.42507
C18orf32	4	0.04322	0.092945	0.999989	1756	2	0.44485
KANSL3	4	0.043244	0.092983	0.999989	1757	2	0.37297
RAB24	4	0.043291	0.093047	0.999989	1758	2	0.12755
CHAF1B	4	0.043363	0.093146	0.999989	1759	2	0.0016158
TSTD1	4	0.043408	0.093202	0.999989	1760	2	0.29648
ERAS	4	0.043464	0.093285	0.999989	1761	1	-0.22168
IL23A	4	0.043515	0.093363	0.999989	1762	1	-0.14641
UBA3	4	0.043549	0.093405	0.999989	1763	2	0.12137
GRIA2	4	0.043565	0.09343	0.999989	1764	2	0.023771
SRSF3	4	0.043616	0.093504	0.999989	1765	1	0.047546
MRGPRE	4	0.043643	0.093544	0.999989	1766	2	0.19595
FAM149B1	4	0.043667	0.09358	0.999989	1767	2	0.36281
SCN5A	4	0.043691	0.09361	0.999989	1768	2	0.23606
SLC27A6	4	0.043702	0.093628	0.999989	1769	2	0.45297
PAEP	4	0.043717	0.09365	0.999989	1770	1	0.1281
TMEM14A	4	0.043761	0.093716	0.999989	1771	2	0.16801
ODF2	4	0.043768	0.09372	0.999989	1772	1	-0.072266
C4orf17	4	0.043785	0.093743	0.999989	1773	2	0.083664
RAB22A	4	0.043809	0.093784	0.999989	1774	2	-0.099538
CBFB	4	0.043869	0.093865	0.999989	1775	1	-0.026729
APOBEC3D	4	0.043915	0.093922	0.999989	1776	2	0.5487
PLEKHG2	4	0.043919	0.093925	0.999989	1777	2	0.54259
FKBP4	4	0.043938	0.09395	0.999989	1778	2	0.33185
CHRDL2	4	0.04397	0.093992	0.999989	1779	1	0.032981
RIMBP2	4	0.043997	0.094029	0.999989	1780	2	0.22737
FBXO39	4	0.044009	0.094045	0.999989	1781	2	0.37975
RDH10	4	0.044021	0.094068	0.999989	1782	1	0.27952
CLPTM1	4	0.044033	0.094082	0.999989	1783	2	0.16637
EFS	4	0.044071	0.094135	0.999989	1784	1	0.23477
ZNF594	4	0.044128	0.094206	0.999989	1785	2	0.23353
MMP21	4	0.044172	0.094263	0.999989	1786	2	0.39994
TMEM207	4	0.044274	0.094396	0.999989	1787	1	-0.042266
NDUFAB1	4	0.044324	0.094473	0.999989	1788	2	0.090451
TBC1D21	4	0.044329	0.094476	0.999989	1789	2	0.13874
CHD8	4	0.044341	0.094496	0.999989	1790	2	0.33463
RAB6A	4	0.044375	0.094549	0.999989	1791	2	-0.027183
ARNTL	4	0.044476	0.094701	0.999989	1792	2	-0.1887
GMDS	4	0.044495	0.094725	0.999989	1793	2	0.32341
OR2A25	4	0.044526	0.094772	0.999989	1794	1	0.19476
AGPAT2	4	0.044577	0.094836	0.999989	1795	1	0.20875
GALNT9	4	0.04459	0.094857	0.999989	1796	2	0.46864
MED26	4	0.044661	0.094966	0.999989	1797	2	0.36132
TAF5	4	0.044673	0.094984	0.999989	1798	2	0.30413
XPO4	4	0.044678	0.094993	0.999989	1799	1	-0.069367
THRB	4	0.044709	0.095043	0.999989	1800	2	0.15287
CKS2	4	0.044729	0.095067	0.999989	1801	1	-0.45835
RBM15B	4	0.044757	0.095108	0.999989	1802	2	0.18391
ART5	4	0.044769	0.095122	0.999989	1803	2	0.11664
HAUS8	4	0.044779	0.095139	0.999989	1804	1	0.027755
TBC1D19	4	0.044804	0.095171	0.999989	1805	2	0.31201
ACP1	4	0.04483	0.09521	0.999989	1806	1	-0.20588
SCLT1	4	0.04488	0.095282	0.999989	1807	1	-0.30662
SLCO5A1	4	0.044931	0.095352	0.999989	1808	1	0.078003
ARFGEF2	4	0.044959	0.095398	0.999989	1809	2	0.23918
USP53	4	0.045043	0.095516	0.999989	1810	2	0.30692
HBM	4	0.045083	0.095562	0.999989	1811	1	-0.014468
CCR9	4	0.045133	0.095645	0.999989	1812	1	-0.19081
ARPC3	4	0.045138	0.095647	0.999989	1813	2	0.3607
ERGIC1	4	0.045184	0.095709	0.999989	1814	1	0.05587
AKR1C2	4	0.045234	0.095774	0.999989	1815	2	0.40543
GABBR2	4	0.045234	0.095775	0.999989	1816	1	-0.78136
BRCA1	4	0.045285	0.09586	0.999989	1817	1	-0.26022
MT1HL1	4	0.045335	0.095925	0.999989	1818	1	0.21878
LCMT1	4	0.045342	0.095936	0.999989	1819	2	0.38969
CEP290	4	0.045386	0.095998	0.999989	1820	1	-0.18291
RIOK3	4	0.04539	0.096003	0.999989	1821	2	0.33834
DPF2	4	0.045436	0.096076	0.999989	1822	1	-0.074332
TTLL12	4	0.045485	0.096134	0.999989	1823	2	0.29688
TPCN2	4	0.045509	0.096174	0.999989	1824	2	0.2463
SPRR2G	4	0.045521	0.096192	0.999989	1825	2	0.093521
FER1L5	4	0.045537	0.096211	0.999989	1826	1	-0.39719
ZNF771	4	0.045588	0.096284	0.999989	1827	1	-0.11348
UBE2Z	4	0.045638	0.096352	0.999989	1828	1	-0.0666
SLC35E4	4	0.045653	0.096372	0.999989	1829	2	0.11122
C10orf126	4	0.045701	0.096441	0.999989	1830	2	0.028173
IGF2BP2	4	0.045713	0.096456	0.999989	1831	2	0.19932
SDC2	4	0.04574	0.096501	0.999989	1832	1	0.20789
USP17L11	4	0.045761	0.096536	0.999989	1833	2	0.26745
ZDHHC2	4	0.04579	0.09657	0.999989	1834	1	-0.074559
NIPSNAP1	4	0.045841	0.096647	0.999989	1835	1	-0.1637
HEMK1	4	0.045894	0.096721	0.999989	1836	2	0.21803
NPIPB5	4	0.045942	0.096782	0.999989	1837	2	0.55573
CBWD3	4	0.046002	0.09687	0.999989	1838	2	0.33337
HPCAL4	4	0.046014	0.096882	0.999989	1839	2	0.36925
RSF1	4	0.046111	0.097021	0.999989	1840	2	0.37132
STX16	4	0.046123	0.09704	0.999989	1841	2	-0.093749
GFM2	4	0.046147	0.097078	0.999989	1842	2	0.31865
FOXD4L4	4	0.046194	0.097148	0.999989	1843	1	-0.3215
OR3A2	4	0.046219	0.097189	0.999989	1844	2	0.38088
A4GALT	4	0.046245	0.09722	0.999989	1845	1	0.067025
OR52A1	4	0.04628	0.097265	0.999989	1846	2	0.51234
C14orf1	4	0.046295	0.097289	0.999989	1847	1	-0.19346
PBRM1	4	0.046352	0.097366	0.999989	1848	2	0.30748
MTHFSD	4	0.046412	0.097439	0.999989	1849	2	0.45047
ALDH1B1	4	0.046497	0.09756	0.999989	1850	2	0.23626
PLA2G6	4	0.046497	0.09756	0.999989	1851	1	-0.27009
KMT2D	4	0.046533	0.097618	0.999989	1852	2	0.16341
FAM71C	4	0.046548	0.09764	0.999989	1853	1	-0.087927
HOXB9	4	0.046558	0.097654	0.999989	1854	2	-0.36302
TAF15	4	0.046649	0.097777	0.999989	1855	1	-0.32834
LY96	4	0.046699	0.097842	0.999989	1856	1	-0.34967
RUFY4	4	0.046851	0.098045	0.999989	1857	1	0.0071758
UBE2K	4	0.046952	0.098187	0.999989	1858	2	-0.22167
PLA2G4C	4	0.047002	0.098261	0.999989	1859	1	-0.062235
KDM3B	4	0.047019	0.098285	0.999989	1860	2	0.38121
KRTAP4-4	4	0.047052	0.098323	0.999989	1861	2	0.34693
P2RX5	4	0.047055	0.098326	0.999989	1862	2	0.23108
C11orf68	4	0.047103	0.098396	0.999989	1863	2	0.012587
METTL3	4	0.047153	0.09847	0.999989	1864	1	-0.035026
OR4F4	4	0.047204	0.098538	0.999989	1865	1	-0.27672
PITPNC1	4	0.04725	0.098604	0.999989	1866	2	-0.052512
PLCE1	4	0.047287	0.098659	0.999989	1867	2	0.29349
NANS	4	0.047347	0.098741	0.999989	1868	2	0.29907
MYEF2	4	0.047355	0.098751	0.999989	1869	1	0.14846
IL17D	4	0.047456	0.098875	0.999989	1870	1	-0.50812
CCL23	4	0.047469	0.098899	0.999989	1871	2	0.19591
ROS1	4	0.047507	0.098949	0.999989	1872	1	-0.041281
AXIN1	4	0.047557	0.099017	0.999989	1873	1	-0.011271
SLC2A9	4	0.047608	0.099085	0.999989	1874	1	0.18384
ADRBK1	4	0.047677	0.099185	0.999989	1875	2	0.097721
EIF3I	4	0.047708	0.09922	0.999989	1876	1	-0.084894
PCDHAC2	4	0.047714	0.099228	0.999989	1877	2	0.40497
PCYOX1	4	0.047759	0.099291	0.999989	1878	1	0.14942
IGFBPL1	4	0.047809	0.099355	0.999989	1879	1	-0.015822
C1orf95	4	0.047812	0.09936	0.999989	1880	2	0.45098
TREX1	4	0.04786	0.099427	0.999989	1881	1	-0.67926
MFF	4	0.047861	0.099428	0.999989	1882	2	0.34898
CYP2C9	4	0.047898	0.099478	0.999989	1883	2	0.13911
ITK	4	0.048011	0.099634	0.999989	1884	1	-0.22558
ST3GAL6	4	0.048032	0.09966	0.999989	1885	2	-0.075408
INTS7	4	0.048057	0.099695	0.999989	1886	2	0.36218
STX19	4	0.048162	0.099831	0.999989	1887	1	-0.17828
APBA1	4	0.048167	0.099833	0.999989	1888	2	0.23977
CFTR	4	0.048213	0.099892	0.999989	1889	1	-0.13451
USP17L5	4	0.048229	0.099922	0.999989	1890	2	0.29009
LTN1	4	0.048314	0.10004	0.999989	1891	1	-0.077663
PRKAG1	4	0.048364	0.1001	0.999989	1892	2	0.51866
MRFAP1L1	4	0.048414	0.10016	0.999989	1893	1	-0.0048148
THAP11	4	0.048426	0.10017	0.999989	1894	2	0.33377
ASCC2	4	0.048465	0.10024	0.999989	1895	1	-0.23733
FAM53B	4	0.048475	0.10025	0.999989	1896	2	0.1811
PCBP4	4	0.048487	0.10026	0.999989	1897	2	0.30205
IKBKE	4	0.048616	0.10045	0.999989	1898	1	0.12448
DEFB116	4	0.048666	0.10053	0.999989	1899	2	0.077611
ACIN1	4	0.048709	0.10058	0.999989	1900	2	0.24493
DDX3Y	4	0.048717	0.10059	0.999989	1901	1	0.2718
LEMD3	4	0.048767	0.10067	0.999989	1902	2	0.39965
CNOT3	4	0.048783	0.10069	0.999989	1903	2	0.5366
ZNF561	4	0.048818	0.10074	0.999989	1904	1	-0.56431
TMEM26	4	0.048833	0.10077	0.999989	1905	2	0.35318
COLCA2	4	0.048857	0.1008	0.999989	1906	2	0.27208
FBXL15	4	0.048868	0.10081	0.999989	1907	1	-0.1146
TCP10	4	0.048882	0.10083	0.999989	1908	2	0.37353
RAB39A	4	0.048894	0.10085	0.999989	1909	2	0.083449
SET	4	0.048918	0.10087	0.999989	1910	1	0.062324
SEC31B	4	0.048919	0.10088	0.999989	1911	2	0.10695
ERV3-1	4	0.048969	0.10094	0.999989	1912	1	-0.29149
NPM2	4	0.049006	0.10099	0.999989	1913	2	0.44004
RNASE2	4	0.049019	0.10101	0.999989	1914	1	0.031697
GLRA4	4	0.049043	0.10105	0.999989	1915	2	0.31434
FAM109A	4	0.04912	0.10116	0.999989	1916	2	0.12179
EDEM2	4	0.04913	0.10116	0.999989	1917	2	0.10912
THBD	4	0.049216	0.10128	0.999989	1918	2	0.17073
GNAT3	4	0.049221	0.10129	0.999989	1919	1	-0.04843
KRTAP3-2	4	0.049266	0.10136	0.999989	1920	2	0.1707
ZNF677	4	0.049303	0.1014	0.999989	1921	2	0.36054
AARS2	4	0.049315	0.10142	0.999989	1922	2	0.15423
SLC24A1	4	0.049322	0.10142	0.999989	1923	2	0.21148
WBP2	4	0.049365	0.10148	0.999989	1924	2	0.1952
YKT6	4	0.049402	0.10154	0.999989	1925	2	0.30619
PPM1H	4	0.049489	0.10165	0.999989	1926	2	0.37912
ZDHHC12	4	0.049523	0.10171	0.999989	1927	1	-0.073932
UGT1A5	4	0.049573	0.10178	0.999989	1928	1	0.17662
DCUN1D5	4	0.049614	0.10184	0.999989	1929	2	0.25635
LTB4R	4	0.049624	0.10185	0.999989	1930	1	-0.16259
UPF2	4	0.049674	0.10192	0.999989	1931	1	-0.3612
ANKRD27	4	0.049725	0.10199	0.999989	1932	2	-0.025469
ZBTB33	4	0.049775	0.10205	0.999989	1933	2	0.33122
ADAT1	4	0.049813	0.1021	0.999989	1934	2	0.28467
AAR2	4	0.049863	0.10217	0.999989	1935	2	0.29128
ZBTB4	4	0.050027	0.10241	0.999989	1936	2	0.37663
RAB43	4	0.050037	0.10242	0.999989	1937	2	0.23564
OSCAR	4	0.050178	0.10261	0.999989	1938	1	-0.16989
HEMGN	4	0.050278	0.10275	0.999989	1939	2	0.46319
KIAA1324L	4	0.050287	0.10276	0.999989	1940	2	0.32062
ZNF467	4	0.050362	0.10287	0.999989	1941	2	0.23292
RP1L1	4	0.050379	0.10289	0.999989	1942	1	-0.35195
HRASLS	4	0.050387	0.1029	0.999989	1943	2	0.24475
OR1J1	4	0.05053	0.10309	0.999989	1944	2	0.21908
MFAP5	4	0.050538	0.1031	0.999989	1945	2	0.39867
MIPOL1	4	0.05055	0.10312	0.999989	1946	2	0.46119
KLHL40	4	0.050588	0.10317	0.999989	1947	2	0.38075
ANAPC15	4	0.050631	0.10323	0.999989	1948	1	-0.010426
INO80	4	0.050638	0.10324	0.999989	1949	2	0.46064
KCNMA1	4	0.050681	0.10329	0.999989	1950	2	0.36965
UBR5	4	0.050701	0.10332	0.999989	1951	2	0.36906
GRIK1	4	0.050731	0.10336	0.999989	1952	2	0.089018
MTURN	4	0.050782	0.10344	0.999989	1953	1	0.071522
LRFN5	4	0.050832	0.10351	0.999989	1954	1	-0.42061
FBP1	4	0.050882	0.10357	0.999989	1955	2	0.051034
UBE2D2	4	0.050933	0.10364	0.999989	1956	1	-0.16479
MRO	4	0.050983	0.1037	0.999989	1957	2	0.062126
SUPT3H	4	0.051033	0.10377	0.999989	1958	2	0.12671
RBM33	4	0.05104	0.10378	0.999989	1959	2	0.28444
NAAA	4	0.051184	0.10398	0.999989	1960	2	0.27363
PRODH	4	0.051235	0.10406	0.999989	1961	1	0.19194
C1orf229	4	0.051254	0.10409	0.999989	1962	2	0.37296
SESTD1	4	0.051279	0.10412	0.999989	1963	2	0.082758
PANK3	4	0.051285	0.10413	0.999989	1964	1	-0.56066
PAM	4	0.051335	0.10421	0.999989	1965	2	0.065853
ZNF669	4	0.051342	0.10422	0.999989	1966	2	0.30123
ITIH6	4	0.051355	0.10424	0.999989	1967	2	0.33632
OTUB1	4	0.051385	0.10428	0.999989	1968	2	0.0089769
GMEB2	4	0.051431	0.10434	0.999989	1969	2	0.27575
PEX1	4	0.051436	0.10434	0.999989	1970	2	-0.013581
WNT3	4	0.051456	0.10436	0.999989	1971	2	0.10073
WNT2	4	0.051469	0.10439	0.999989	1972	2	0.28369
ANO10	4	0.051486	0.10441	0.999989	1973	1	-0.4253
MMP19	4	0.051494	0.10442	0.999989	1974	2	0.35104
TATDN2	4	0.051536	0.10448	0.999989	1975	2	0.13643
NSG1	4	0.051637	0.10463	0.999989	1976	2	0.084141
C1orf137	4	0.051646	0.10464	0.999989	1977	2	0.41107
FOXM1	4	0.051684	0.1047	0.999989	1978	2	0.30001
MZT2B	4	0.051738	0.10479	0.999989	1979	2	-0.037982
ZC2HC1C	4	0.051788	0.10486	0.999989	1980	1	0.25038
PIK3R6	4	0.05181	0.10489	0.999989	1981	2	0.42679
ST6GALNAC3	4	0.051888	0.10497	0.999989	1982	1	-0.42147
SBK3	4	0.051899	0.10499	0.999989	1983	2	0.35156
TENM3	4	0.051924	0.10502	0.999989	1984	2	0.28617
ENO4	4	0.051989	0.10511	0.999989	1985	1	0.00067368
FERMT1	4	0.052038	0.10518	0.999989	1986	2	-0.10334
ATP7A	4	0.052089	0.10524	0.999989	1987	1	0.020986
PSMC3IP	4	0.052114	0.10527	0.999989	1988	2	0.33025
GCKR	4	0.05214	0.10531	0.999989	1989	1	0.014269
PXMP4	4	0.052165	0.10534	0.999989	1990	2	0.19387
ITSN2	4	0.05219	0.10538	0.999989	1991	2	0.14491
NPDC1	4	0.052341	0.1056	0.999989	1992	1	-0.14657
PSMA6	4	0.052391	0.10566	0.999989	1993	1	-0.20287
ZC3H7A	4	0.052492	0.1058	0.999989	1994	1	-0.3588
NTN3	4	0.052542	0.10588	0.999989	1995	1	-0.14289
CADM4	4	0.052592	0.10595	0.999989	1996	1	-0.11387
YBX3	4	0.052636	0.10601	0.999989	1997	2	0.089584
LRWD1	4	0.052693	0.10609	0.999989	1998	1	0.074791
[truncated: 17,114 more rows]

## Sheet: GPX4_dim.gene_summary
Table S1. MAGeCK analysis of dim CRISPR screens
id	num	pos|score	pos|p-value	pos|fdr	pos|rank	pos|goodsgrna	pos|lfc
PSTK	4	3.56e-16	2.5903e-07	0.000619	1	4	4.3335
GPX4	4	1.6905e-15	2.5903e-07	0.000619	2	4	4.2518
SCLY	4	7.5063e-15	2.5903e-07	0.000619	3	4	2.8561
SEPHS2	4	1.0553e-14	2.5903e-07	0.000619	4	4	3.4831
YPEL5	4	1.0487e-13	2.5903e-07	0.000619	5	4	2.5914
EEFSEC	4	1.7124e-11	2.5903e-07	0.000619	6	4	3.2674
SECISBP2	4	2.5401e-10	2.5903e-07	0.000619	7	4	3.0331
SEPSECS	4	1.5301e-09	2.5903e-07	0.000619	8	3	1.8418
WDR26	4	3.7663e-08	1.2951e-06	0.00225	9	3	1.4717
UHRF1	4	3.8366e-08	1.2951e-06	0.00225	10	4	1.4079
NF2	4	5.7986e-08	1.2951e-06	0.00225	11	4	1.2068
SMARCA4	4	1.2428e-07	2.3312e-06	0.00363	12	4	1.73
CREBBP	4	1.4494e-07	2.8493e-06	0.00363	13	4	1.1657
KMT2D	4	1.5973e-07	2.8493e-06	0.00363	14	4	0.94418
THOC3	4	2.1265e-07	2.8493e-06	0.00363	15	4	1.2828
CMTR1	4	2.7246e-07	3.3673e-06	0.003786	16	4	1.3427
RTF1	4	2.9237e-07	3.3673e-06	0.003786	17	4	1.1304
SRPR	4	7.6734e-07	3.8854e-06	0.004125	18	3	1.3066
FAM122A	4	9.1081e-07	4.4034e-06	0.004429	19	4	1.1011
RNF40	4	1.2135e-06	4.9215e-06	0.004703	20	3	1.096
MEMO1	4	1.3671e-06	5.4395e-06	0.004725	21	4	1.4912
CTR9	4	1.391e-06	5.4395e-06	0.004725	22	3	1.3078
CSNK2B	4	2.0156e-06	7.5117e-06	0.006242	23	3	1.2833
CUL3	4	4.0067e-06	1.3728e-05	0.010932	24	4	1.1889
UVRAG	4	4.933e-06	1.9945e-05	0.015248	25	4	0.70351
WAC	4	6.8321e-06	2.9788e-05	0.021896	26	3	0.94971
MAP2K5	4	8.9873e-06	4.3775e-05	0.030986	27	3	0.99908
RBM15	4	9.7856e-06	4.8438e-05	0.033062	28	4	0.94029
AMOTL2	4	1.1336e-05	5.2064e-05	0.034312	29	4	0.74499
ARID1A	4	1.2288e-05	5.7245e-05	0.035931	30	4	1.0275
SDHAF3	4	1.2514e-05	5.8281e-05	0.035931	31	3	0.733
SMARCB1	4	1.4971e-05	6.7606e-05	0.039454	32	3	0.89069
NUDCD3	4	1.5126e-05	6.8124e-05	0.039454	33	3	0.92948
CHORDC1	4	2.0911e-05	9.8171e-05	0.055183	34	3	1.3667
CLDN7	4	3.0828e-05	0.00013651	0.07302	35	3	0.76322
CSNK2A1	4	3.1172e-05	0.00013754	0.07302	36	3	0.72944
RAB39A	4	3.9756e-05	0.00016811	0.086834	37	4	0.68335
CNOT4	4	5.1244e-05	0.00021318	0.107217	38	4	0.70595
MED23	4	5.34e-05	0.00022095	0.108276	39	3	0.83577
KANSL3	4	5.8653e-05	0.00024426	0.114922	40	4	0.91914
MESDC2	4	6.0625e-05	0.000251	0.114922	41	3	0.551
TNFRSF10B	4	6.1072e-05	0.00025255	0.114922	42	4	0.47591
ARF1	4	6.4487e-05	0.00026913	0.115476	43	3	0.90472
LIN52	4	6.5641e-05	0.0002712	0.115476	44	4	0.86958
SLC30A7	4	6.6677e-05	0.00027275	0.115476	45	4	0.4518
TAMM41	4	6.778e-05	0.00027793	0.115476	46	2	0.58112
CCNF	4	6.9302e-05	0.00028467	0.115757	47	4	0.70453
ARID4B	4	7.5325e-05	0.00030954	0.123247	48	3	0.73258
RBM26	4	7.6648e-05	0.00031627	0.123358	49	3	0.85329
BAP1	4	8.4066e-05	0.00034528	0.13198	50	4	0.70653
CEACAM16	4	8.913e-05	0.00036186	0.135605	51	4	0.71641
SPSB2	4	9.6168e-05	0.00038983	0.143279	52	3	0.80739
TRNT1	4	0.00010685	0.00042299	0.15209	53	3	0.97788
PPRC1	4	0.00010951	0.00042972	0.15209	54	3	0.9949
HNRNPM	4	0.00011835	0.00047583	0.165347	55	2	0.7486
RNF20	4	0.00012398	0.00049655	0.169466	56	3	0.90699
SOX9	4	0.00012753	0.00051002	0.171009	57	2	0.75414
PRDX6	4	0.00013097	0.00052245	0.172158	58	3	0.83657
LRP8	4	0.00014214	0.00056545	0.183168	59	4	0.66776
METTL3	4	0.00016025	0.00063384	0.195112	60	4	0.50258
PDPK1	4	0.00016078	0.00063798	0.195112	61	3	0.99563
PAF1	4	0.00016205	0.00064161	0.195112	62	3	0.8742
PTPN14	4	0.00016242	0.00064316	0.195112	63	4	0.51789
RBM33	4	0.00018109	0.00071413	0.211528	64	2	0.63065
SPCS1	4	0.00019027	0.0007504	0.211528	65	3	0.74421
GTF2A2	4	0.00019068	0.00075091	0.211528	66	3	0.87926
KRT8	4	0.00019476	0.0007649	0.211528	67	3	0.7538
USP24	4	0.00019827	0.00077423	0.211528	68	3	0.75688
SPAG11B	4	0.00019834	0.00077423	0.211528	69	4	0.49091
ATP2A2	4	0.00019848	0.00077475	0.211528	70	3	0.95028
SHOC2	4	0.00021668	0.0008338	0.224446	71	3	1.0184
TP53TG3D	4	0.00023263	0.00089182	0.232937	72	4	0.49738
VPS13D	4	0.00023363	0.00089493	0.232937	73	3	0.86967
ZC3H13	4	0.00023802	0.0009141	0.232937	74	3	0.55441
PNMA2	4	0.0002382	0.0009141	0.232937	75	4	0.5888
TMEM92	4	0.00026745	0.0010203	0.256579	76	4	0.53458
KIF26B	4	0.00027341	0.0010405	0.258262	77	4	0.62603
C10orf2	4	0.00029635	0.0011395	0.278775	78	4	0.57284
C1QTNF4	4	0.00029935	0.0011524	0.278775	79	2	0.49001
SCAP	4	0.00030376	0.0011669	0.278775	80	3	0.63712
NRF1	4	0.00032601	0.0012374	0.291957	81	4	0.64271
CUL4B	4	0.00033552	0.001271	0.295539	82	2	0.26669
VRK3	4	0.00033901	0.0012835	0.295539	83	2	0.50475
CTNNB1	4	0.00035318	0.0013348	0.303145	84	3	0.58831
THOC6	4	0.00035676	0.0013482	0.303145	85	2	0.41241
SRXN1	4	0.00040807	0.0015415	0.338739	86	4	0.4515
WDR24	4	0.00040822	0.001542	0.338739	87	4	0.52475
FDXACB1	4	0.00043279	0.0016461	0.353599	88	3	0.78634
HGSNAT	4	0.00043296	0.0016466	0.353599	89	4	0.64571
HIST1H2AK	4	0.00044224	0.0016756	0.355831	90	3	0.58671
DGCR8	4	0.00045866	0.0017497	0.367479	91	3	0.82535
PAX6	4	0.00048579	0.0018627	0.385565	92	4	0.39628
MAST1	4	0.00049632	0.0019067	0.385565	93	3	0.70311
NKX3-1	4	0.00049763	0.001915	0.385565	94	3	0.64157
ZNF629	4	0.00049801	0.0019165	0.385565	95	3	0.75937
KRT17	4	0.00051381	0.0019709	0.392378	96	3	0.70166
NME3	4	0.00054387	0.0020771	0.403416	97	4	0.83646
TMEM208	4	0.00054836	0.0020916	0.403416	98	4	0.46173
PHOX2A	4	0.00054837	0.0020916	0.403416	99	2	0.29847
KPNA2	4	0.00055231	0.0021108	0.403416	100	4	0.64842
H2AFZ	4	0.00056793	0.0021673	0.410107	101	4	0.69602
KIAA1429	4	0.00059525	0.0022678	0.422042	102	3	0.7702
MED7	4	0.00059679	0.0022745	0.422042	103	2	0.64773
HOXC4	4	0.00062922	0.0023962	0.436634	104	3	0.42581
TCF7L2	4	0.00063042	0.0023988	0.436634	105	4	0.52556
PPP1R8	4	0.00065045	0.0024579	0.443163	106	3	0.73311
FAM3A	4	0.0006707	0.0025237	0.449181	107	4	0.36652
IKZF5	4	0.00068543	0.0025765	0.449181	108	4	0.46583
CTCF	4	0.00070136	0.0026252	0.449181	109	2	0.53297
SLC35G5	4	0.00070639	0.0026444	0.449181	110	2	0.49797
TNRC18	4	0.00070855	0.0026485	0.449181	111	4	0.43161
IDH3A	4	0.00071037	0.0026527	0.449181	112	4	0.40932
ZNHIT1	4	0.00071105	0.0026558	0.449181	113	4	0.71382
ALG13	4	0.00072837	0.0027128	0.454794	114	2	0.73144
C22orf34	4	0.00076733	0.0028464	0.473052	115	4	0.58169
FAM160B2	4	0.00078214	0.0028988	0.474558	116	3	0.66508
LAMC3	4	0.00079678	0.0029464	0.474558	117	3	0.46578
HYLS1	4	0.00079989	0.0029557	0.474558	118	2	0.35407
PLA2G15	4	0.00080616	0.0029702	0.474558	119	3	0.51244
C15orf32	4	0.000818	0.003007	0.474558	120	4	0.50017
CEP55	4	0.00082053	0.0030164	0.474558	121	4	0.34811
CEACAM7	4	0.00082434	0.0030293	0.474558	122	4	0.39339
SPAG1	4	0.00084672	0.0031023	0.482049	123	4	0.51333
SPTLC1	4	0.00087663	0.0032085	0.484577	124	3	0.68681
LRRC59	4	0.00088394	0.0032365	0.484577	125	4	0.41948
F8A2	4	0.0008878	0.003249	0.484577	126	3	0.81086
PCDHGA2	4	0.00088797	0.00325	0.484577	127	4	0.40732
RSF1	4	0.00089443	0.003278	0.484577	128	3	0.58679
RRAS2	4	0.00090014	0.0032945	0.484577	129	4	0.39763
DIAPH1	4	0.00090061	0.0032961	0.484577	130	3	0.52697
PGRMC1	4	0.00092127	0.0033676	0.491308	131	4	0.65931
EMC3	4	0.00093593	0.0034184	0.491933	132	3	0.83734
KAT2A	4	0.00093729	0.0034251	0.491933	133	2	0.39097
AIM1L	4	0.00095085	0.003466	0.491933	134	2	0.48476
EGLN1	4	0.00095279	0.0034748	0.491933	135	3	0.58916
HSP90B1	4	0.00097037	0.0035266	0.495596	136	3	0.70494
MED12	4	0.0010014	0.0036033	0.502674	137	3	0.59562
FOXO3	4	0.0010566	0.0037556	0.520125	138	2	0.51467
CALHM1	4	0.0011282	0.0039302	0.540387	139	3	0.38932
EMX2	4	0.0011785	0.0040649	0.554912	140	2	0.41264
C10orf95	4	0.0011899	0.0040939	0.554912	141	3	0.69727
MAPK1	4	0.0012615	0.0043068	0.579661	142	3	0.62498
EEF1E1	4	0.0013133	0.0044451	0.591619	143	3	0.74849
TSC22D2	4	0.0013169	0.0044576	0.591619	144	3	0.71983
RNMT	4	0.0013467	0.0045239	0.596279	145	3	0.75177
TP53BP2	4	0.0014273	0.0047161	0.613493	146	3	0.4956
RIMS2	4	0.001435	0.0047425	0.613493	147	3	0.74354
ATP2B1	4	0.0014382	0.0047508	0.613493	148	1	0.14455
LINS	4	0.0014672	0.0048259	0.619011	149	3	0.56324
BCL9L	4	0.0015253	0.0049642	0.62842	150	3	0.66244
TUFM	4	0.0015338	0.0049855	0.62842	151	2	0.53649
IER2	4	0.0015388	0.0049979	0.62842	152	2	0.098517
ZNF705B	4	0.0016209	0.0052119	0.651039	153	3	0.54793
COLGALT2	4	0.0016488	0.005287	0.656133	154	2	0.40779
IGLON5	4	0.0016847	0.0053838	0.663845	155	2	0.58676
NME1	4	0.0017522	0.0055652	0.678156	156	2	0.46583
LILRB4	4	0.0017679	0.0056164	0.678156	157	2	0.29232
ULK3	4	0.0017758	0.0056351	0.678156	158	2	0.39227
C19orf43	4	0.0017785	0.0056418	0.678156	159	2	0.53444
BIN3	4	0.0018094	0.0057206	0.683323	160	3	0.60399
RPS6KB1	4	0.0018254	0.0057605	0.683814	161	3	0.5049
LMX1A	4	0.001864	0.0058568	0.687304	162	3	0.40187
SLC25A44	4	0.0018758	0.0058931	0.687304	163	3	0.52143
ETHE1	4	0.0018767	0.0058978	0.687304	164	3	0.56072
NWD2	4	0.0018992	0.0059625	0.690177	165	2	0.3981
MYADML2	4	0.0019128	0.0059946	0.690177	166	2	0.25779
KIF2A	4	0.0019348	0.0060532	0.692743	167	2	0.29515
ZBTB11	4	0.0019504	0.0060936	0.693217	168	3	0.62974
SUPT5H	4	0.001993	0.0062008	0.696398	169	2	0.44157
PRDM13	4	0.002007	0.0062417	0.696398	170	2	0.47528
CCNL1	4	0.0020221	0.0062884	0.696398	171	3	0.53124
GTF2A1	4	0.0020351	0.0063257	0.696398	172	2	0.62175
IFNL1	4	0.0020374	0.0063298	0.696398	173	3	0.53545
PRR23D2	4	0.0020407	0.0063402	0.696398	174	2	0.55078
TM2D1	4	0.0020711	0.0064215	0.701301	175	3	0.55812
POLB	4	0.00212	0.0065375	0.70909	176	3	0.49149
SSX7	4	0.0021436	0.0066064	0.70909	177	2	0.35335
HRASLS5	4	0.002158	0.0066469	0.70909	178	2	0.49315
CCAR1	4	0.0021796	0.0066987	0.70909	179	3	0.48346
CD2BP2	4	0.0021856	0.0067152	0.70909	180	3	0.50561
OGFOD3	4	0.0021871	0.006722	0.70909	181	2	0.62429
MPO	4	0.0021997	0.0067525	0.70909	182	3	0.53609
ATG16L1	4	0.0022221	0.0068199	0.712249	183	1	0.0040782
PNOC	4	0.00224	0.0068681	0.713382	184	2	0.42371
LRPAP1	4	0.0022627	0.0069307	0.714069	185	3	0.65869
CRIPT	4	0.002271	0.0069494	0.714069	186	3	0.56448
PKDCC	4	0.0022906	0.0069986	0.714521	187	3	0.61633
HIST1H2BB	4	0.0023155	0.0070727	0.714521	188	3	0.60131
ZKSCAN8	4	0.0023396	0.0071421	0.714521	189	3	0.53043
TMEM209	4	0.0023606	0.0072027	0.714521	190	3	0.6918
DCAF15	4	0.0023627	0.0072079	0.714521	191	2	0.086868
RAMP2	4	0.0023718	0.0072343	0.714521	192	2	0.17653
LIMCH1	4	0.0023788	0.0072499	0.714521	193	1	-0.11557
SARAF	4	0.0023807	0.007254	0.714521	194	3	0.5853
TJP1	4	0.0023931	0.0072903	0.714521	195	3	0.61791
ISCU	4	0.0024299	0.0073887	0.720474	196	3	0.48063
COL6A2	4	0.0024576	0.00747	0.723997	197	3	0.783
LEFTY2	4	0.00247	0.0075006	0.723997	198	2	0.38639
THBD	4	0.0025292	0.0076317	0.732947	199	2	0.56427
STX2	4	0.0025712	0.0077436	0.739975	200	3	0.54763
RPTOR	4	0.0025891	0.0077886	0.740579	201	3	0.62551
CCDC83	4	0.0026145	0.0078581	0.740892	202	2	0.38482
SUSD4	4	0.0026195	0.0078695	0.740892	203	3	0.58533
PAN2	4	0.0026464	0.0079249	0.742453	204	3	0.72632
ANKRD52	4	0.0026982	0.0080673	0.752113	205	3	0.59804
FAM111A	4	0.0027224	0.0081373	0.753661	206	3	0.63359
GMIP	4	0.0027444	0.0081875	0.753661	207	2	0.32677
CAPZA2	4	0.0027761	0.0082647	0.753661	208	2	0.69633
C2orf47	4	0.0027925	0.0083155	0.753661	209	2	0.3859
UMPS	4	0.0027966	0.0083233	0.753661	210	2	0.12424
CTPS1	4	0.0028078	0.0083585	0.753661	211	3	0.53069
ZBTB12	4	0.0028155	0.0083818	0.753661	212	3	0.43888
ZBTB7A	4	0.0028208	0.0083994	0.753661	213	3	0.53777
DOK7	4	0.002842	0.0084621	0.755737	214	2	0.35536
UGT1A3	4	0.0028613	0.0085103	0.756505	215	3	0.4406
CD47	4	0.0028886	0.008575	0.758732	216	2	0.34202
HAS1	4	0.0029188	0.0086413	0.761076	217	2	0.19189
ZKSCAN2	4	0.0029715	0.0087856	0.770233	218	3	0.38103
CDC23	4	0.0030055	0.0088745	0.773065	219	2	0.33985
ASGR2	4	0.0030158	0.0088988	0.773065	220	3	0.5722
POU2AF1	4	0.0030681	0.0090345	0.781305	221	3	0.56358
CDC73	4	0.0030907	0.0090926	0.781579	222	3	0.50305
NSMF	4	0.0030995	0.0091195	0.781579	223	3	0.66449
CLIC6	4	0.0031222	0.0091889	0.784013	224	3	0.53996
AK2	4	0.0031621	0.0092853	0.785398	225	1	-0.12776
CWC27	4	0.0031629	0.0092874	0.785398	226	3	0.59215
RGS20	4	0.003197	0.0093889	0.789495	227	2	0.19252
EPHB4	4	0.0032076	0.0094184	0.789495	228	2	0.38804
FANCL	4	0.0032388	0.0094863	0.791712	229	3	0.54521
ZBTB17	4	0.0032676	0.0095635	0.794684	230	3	0.58299
OTUD3	4	0.0033187	0.0096894	0.801659	231	1	0.10202
FBXO11	4	0.0033605	0.0097976	0.805868	232	2	0.62966
NDUFB3	4	0.0033709	0.0098246	0.805868	233	1	-0.16566
MPG	4	0.0033927	0.0098862	0.80746	234	3	0.50591
DDX39B	4	0.0034289	0.0099784	0.808852	235	3	0.63318
LAMTOR1	4	0.0034328	0.0099888	0.808852	236	2	0.50241
SLC18A1	4	0.0034478	0.01003	0.808852	237	3	0.66887
KRTAP26-1	4	0.0035537	0.010303	0.827336	238	2	0.39501
PRSS1	4	0.0035796	0.010362	0.827455	239	1	0.23519
ARAF	4	0.0035907	0.010391	0.827455	240	3	0.59455
PRPF19	4	0.0036616	0.010572	0.8384	241	2	0.59664
CCDC63	4	0.0036954	0.010657	0.840097	242	3	0.69351
ALDH1B1	4	0.0037067	0.010681	0.840097	243	3	0.55258
SMARCE1	4	0.0037362	0.010751	0.842132	244	1	0.093542
HNRNPD	4	0.003786	0.010888	0.845248	245	3	0.56069
EMC4	4	0.0037884	0.010892	0.845248	246	1	-0.1796
FXYD2	4	0.0038393	0.011024	0.845248	247	3	0.51513
OR52H1	4	0.0038406	0.011026	0.845248	248	1	-0.0071651
ZSWIM3	4	0.0038494	0.011048	0.845248	249	3	0.59866
TXNRD3NB	4	0.0038538	0.011057	0.845248	250	3	0.3668
BPTF	4	0.0039014	0.011185	0.850644	251	2	0.44258
TAF7	4	0.0039208	0.011226	0.850644	252	2	0.59173
HIPK2	4	0.0039326	0.011261	0.850644	253	3	0.46318
KAT5	4	0.0039636	0.011329	0.85244	254	3	0.605
FAM69A	4	0.0040051	0.011442	0.8576	255	3	0.63539
RRP8	4	0.0040493	0.011553	0.857805	256	1	0.26254
C11orf52	4	0.0040498	0.011554	0.857805	257	3	0.44594
AK7	4	0.0041055	0.011692	0.857805	258	3	0.58811
PRR23D1	4	0.0041168	0.011719	0.857805	259	2	0.43272
NPY5R	4	0.0041406	0.011782	0.857805	260	2	0.15886
MAL	4	0.0041486	0.011802	0.857805	261	2	0.21138
DDHD1	4	0.0041586	0.011825	0.857805	262	3	0.58456
2025-09-12	4	0.0041645	0.01184	0.857805	263	2	0.51709
ITGA3	4	0.0041685	0.011849	0.857805	264	2	0.2958
KIAA1598	4	0.0042057	0.011949	0.861626	265	2	0.31238
C10orf12	4	0.0042527	0.012064	0.861626	266	2	0.33636
PCIF1	4	0.0042579	0.012078	0.861626	267	1	-0.0011758
TOMM20	4	0.00426	0.012082	0.861626	268	3	0.47981
PCMTD2	4	0.0043101	0.0122	0.861916	269	1	-0.14194
MED16	4	0.0043133	0.012207	0.861916	270	2	0.138
PHF12	4	0.004319	0.012222	0.861916	271	3	0.61791
RAB42	4	0.0043622	0.012323	0.865144	272	1	-0.1236
POLL	4	0.0043865	0.012383	0.865144	273	3	0.47492
GBE1	4	0.004403	0.012428	0.865144	274	2	0.31378
GPR15	4	0.0044144	0.012457	0.865144	275	2	0.12769
NENF	4	0.0044308	0.012498	0.865144	276	3	0.43793
INAFM2	4	0.0044482	0.012542	0.865144	277	2	0.39176
GNG12	4	0.0044646	0.012584	0.865144	278	3	0.57414
CCDC37	4	0.0045101	0.012702	0.868228	279	2	0.34272
GPR132	4	0.0045187	0.01272	0.868228	280	2	0.22195
SHISA2	4	0.0045683	0.012861	0.874723	281	2	0.34222
RASA3	4	0.0046185	0.013002	0.878652	282	2	0.2718
OC90	4	0.004623	0.013011	0.878652	283	1	-0.13998
TACC1	4	0.0046773	0.013147	0.883145	284	3	0.4507
PIK3C3	4	0.0047027	0.013216	0.883145	285	3	0.47167
MNT	4	0.0047111	0.013238	0.883145	286	2	0.41413
SOX21	4	0.0047273	0.013282	0.883145	287	1	-0.2949
PLCE1	4	0.0047535	0.013345	0.883145	288	2	0.60012
COX7A1	4	0.0047794	0.013416	0.883145	289	2	0.058274
BABAM1	4	0.0047907	0.013443	0.883145	290	3	0.67749
SET	4	0.0047919	0.013447	0.883145	291	2	0.62377
TSPY8	4	0.0048132	0.013502	0.883714	292	2	0.51489
FLRT2	4	0.0048316	0.013548	0.883739	293	3	0.48645
MXRA5	4	0.0048518	0.013599	0.884034	294	2	0.50697
VPS37C	4	0.0048837	0.013679	0.886239	295	1	0.10382
CNOT11	4	0.0049358	0.013808	0.891541	296	2	0.30225
MTMR7	4	0.0050075	0.013987	0.899417	297	3	0.45353
CSAG1	4	0.0050401	0.014071	0.899417	298	1	-0.34879
MAN2A2	4	0.0050402	0.014071	0.899417	299	3	0.51303
FAM196B	4	0.0050922	0.014214	0.902736	300	1	0.085581
ROPN1B	4	0.0051258	0.014301	0.902736	301	2	0.16201
VPS72	4	0.0051269	0.014304	0.902736	302	3	0.60567
PRSS33	4	0.0051443	0.014351	0.902736	303	2	0.36022
HAUS8	4	0.0051965	0.014478	0.902736	304	1	-0.019554
ACTN2	4	0.005204	0.014492	0.902736	305	3	0.45946
SPIN4	4	0.0052146	0.014506	0.902736	306	3	0.52679
AMZ2	4	0.0052486	0.014592	0.902736	307	1	0.029128
FAM181A	4	0.0052498	0.014595	0.902736	308	3	0.37649
RNASE10	4	0.0052499	0.014595	0.902736	309	3	0.39685
SLC27A2	4	0.0053007	0.014732	0.903718	310	1	0.28354
SDHD	4	0.0053228	0.014781	0.903718	311	3	0.49154
C5orf38	4	0.0053259	0.014791	0.903718	312	2	0.49326
PPP1R42	4	0.0053479	0.014838	0.903718	313	3	0.45302
ZDBF2	4	0.0053528	0.014848	0.903718	314	2	0.22403
RBM12	4	0.0054816	0.015174	0.91997	315	3	0.38637
ANOS1	4	0.0055388	0.01532	0.91997	316	2	0.29769
ADGRA2	4	0.0055474	0.015337	0.91997	317	3	0.56558
NTMT1	4	0.005548	0.015338	0.91997	318	2	0.22938
CENPBD1	4	0.0055547	0.015355	0.91997	319	3	0.57046
KANSL2	4	0.0056629	0.015637	0.930708	320	2	0.42364
CCDC6	4	0.0056722	0.015666	0.930708	321	2	0.67311
LIX1L	4	0.0056768	0.015681	0.930708	322	2	0.42067
C15orf56	4	0.0057557	0.015885	0.939634	323	2	0.35838
NDC1	4	0.0057837	0.015951	0.939634	324	2	0.38073
KLF14	4	0.0057977	0.015979	0.939634	325	2	0.25563
LRRC73	4	0.0058214	0.016038	0.940214	326	3	0.7055
ADAM20	4	0.0058739	0.016195	0.944207	327	1	0.10684
LRRC18	4	0.0059057	0.01628	0.944207	328	2	0.43559
C16orf54	4	0.0059356	0.016361	0.944207	329	3	0.36442
ZFC3H1	4	0.0059435	0.016381	0.944207	330	2	0.40587
XPO5	4	0.0059529	0.016401	0.944207	331	2	0.38417
KIAA1024L	4	0.0059671	0.016421	0.944207	332	2	0.40539
ACER1	4	0.0059781	0.016451	0.944207	333	1	-0.1418
FRAT2	4	0.0060302	0.016579	0.948672	334	1	0.081541
PIM3	4	0.0060622	0.016675	0.949357	335	2	0.23658
TACR1	4	0.0060823	0.01673	0.949357	336	1	-0.104
POLR2E	4	0.006098	0.01677	0.949357	337	3	0.59793
FAM118A	4	0.0061344	0.016855	0.949357	338	1	-0.018151
INPP5A	4	0.0061822	0.016962	0.949357	339	2	0.39727
LOC388780	4	0.0062385	0.017084	0.949357	340	1	-0.025145
OR10J5	4	0.0062652	0.017144	0.949357	341	3	0.56114
ARPC4	4	0.0062906	0.017214	0.949357	342	2	0.38272
THOC2	4	0.006315	0.017277	0.949357	343	3	0.45305
C4BPB	4	0.0063227	0.017298	0.949357	344	2	0.17885
TAF4	4	0.0063948	0.017483	0.949357	345	2	0.19455
TBX22	4	0.0064008	0.017499	0.949357	346	2	0.23382
HIST1H2BF	4	0.0064057	0.01751	0.949357	347	2	0.18776
SYNE4	4	0.0064132	0.01753	0.949357	348	3	0.38843
TUSC1	4	0.0064352	0.017572	0.949357	349	2	0.36236
SFRP2	4	0.0064354	0.017573	0.949357	350	3	0.35942
ADAMTSL4	4	0.0064469	0.017601	0.949357	351	1	-0.030997
PRCP	4	0.0064548	0.017616	0.949357	352	3	0.57
TBC1D3K	4	0.006486	0.017704	0.949357	353	3	0.48357
SCML4	4	0.0064981	0.017731	0.949357	354	3	0.39968
SAPCD2	4	0.0064989	0.017734	0.949357	355	1	0.13493
RNGTT	4	0.0065002	0.017735	0.949357	356	3	0.61563
RPEL1	4	0.0065287	0.017815	0.949357	357	3	0.4913
CST4	4	0.0065486	0.017867	0.949357	358	2	0.33447
NRTN	4	0.006551	0.017873	0.949357	359	1	-0.16719
MAP6D1	4	0.0065552	0.017883	0.949357	360	3	0.47728
DNMT1	4	0.0065734	0.017932	0.949357	361	2	0.38316
SOX12	4	0.0066031	0.018008	0.950755	362	1	-0.22844
PARL	4	0.0066431	0.018096	0.952773	363	2	0.29852
UEVLD	4	0.0067013	0.018251	0.953192	364	3	0.36246
RBMX2	4	0.0067072	0.018267	0.953192	365	1	-0.109
SON	4	0.0067331	0.018335	0.953192	366	2	0.5162
ASB4	4	0.0067431	0.018365	0.953192	367	2	0.49959
UBLCP1	4	0.0067511	0.01838	0.953192	368	3	0.58677
SPATC1L	4	0.0067593	0.018404	0.953192	369	1	0.066633
KRTAP1-5	4	0.0067884	0.018469	0.953987	370	2	0.20972
SIGLEC14	4	0.0068113	0.018536	0.954885	371	2	0.022816
CT47A11	4	0.0068634	0.018669	0.959132	372	1	0.059815
SMC2	4	0.0069675	0.018948	0.961851	373	1	0.0078056
PKHD1L1	4	0.0069975	0.019022	0.961851	374	3	0.40816
HOXB6	4	0.0070196	0.01908	0.961851	375	1	0.11903
MAP4	4	0.0070209	0.019084	0.961851	376	3	0.47144
RPA1	4	0.0070716	0.019217	0.961851	377	2	0.096464
PPIL3	4	0.0070895	0.019265	0.961851	378	3	0.44343
FCGR3B	4	0.0071131	0.019314	0.961851	379	3	0.51748
DDR1	4	0.0071506	0.019423	0.961851	380	2	0.26147
CHAC1	4	0.0071541	0.019428	0.961851	381	3	0.45162
MARS	4	0.0071757	0.01948	0.961851	382	2	-0.24979
ATP6V0C	4	0.0071822	0.019499	0.961851	383	3	0.52798
RAB40C	4	0.0071952	0.019531	0.961851	384	3	0.37317
H2AFJ	4	0.0071996	0.019543	0.961851	385	3	0.49498
IQCF1	4	0.0072075	0.019562	0.961851	386	2	0.27884
GOLT1B	4	0.0072277	0.019611	0.961851	387	3	0.35777
FRYL	4	0.0072387	0.01964	0.961851	388	2	0.3204
METAP2	4	0.0072889	0.01976	0.961851	389	3	0.5059
SEMA7A	4	0.0072954	0.019778	0.961851	390	3	0.52632
IWS1	4	0.007302	0.019797	0.961851	391	3	0.41099
CYP2W1	4	0.0073327	0.019875	0.961851	392	3	0.4517
SMOC2	4	0.0073377	0.019884	0.961851	393	2	0.34991
SAA2	4	0.0073534	0.01993	0.961851	394	2	0.2574
CHD4	4	0.0073639	0.019955	0.961851	395	3	0.65055
GOLGA8J	4	0.0073811	0.019995	0.961851	396	3	0.54592
FOXD4L1	4	0.0073839	0.020001	0.961851	397	1	-0.0088915
ZNF524	4	0.0073965	0.02003	0.961851	398	3	0.53202
HNRNPL	4	0.0074252	0.020105	0.963039	399	3	0.43232
MBD2	4	0.0074584	0.02019	0.963487	400	2	0.27724
CLEC19A	4	0.0074742	0.020225	0.963487	401	3	0.49332
LCE2A	4	0.0074879	0.020266	0.963487	402	2	0.40389
NAALADL2	4	0.00754	0.020382	0.966624	403	1	0.1039
ANKRD33B	4	0.007592	0.020535	0.967456	404	1	-0.085574
BCL2L14	4	0.007596	0.020546	0.967456	405	2	0.387
FGF18	4	0.0075991	0.020552	0.967456	406	3	0.40282
GCM2	4	0.0076866	0.02077	0.975345	407	2	0.39453
IMPAD1	4	0.0077723	0.02098	0.980186	408	2	0.26727
MOAP1	4	0.0077939	0.021032	0.980186	409	2	0.41805
AWAT2	4	0.0078521	0.021174	0.980186	410	1	-0.28597
OR51B6	4	0.0078556	0.021182	0.980186	411	3	0.45109
RPIA	4	0.0078648	0.021206	0.980186	412	3	0.5644
C5AR1	4	0.0078993	0.021295	0.980186	413	3	0.34915
GRAP2	4	0.0079562	0.021433	0.980186	414	1	0.13193
LCE1D	4	0.0079709	0.021465	0.980186	415	3	0.44921
RNF187	4	0.0079894	0.02151	0.980186	416	3	0.52573
GBP5	4	0.008001	0.021538	0.980186	417	3	0.43977
PPP2R3B	4	0.0080082	0.021557	0.980186	418	2	0.16366
NARR	4	0.0080432	0.021639	0.980186	419	2	0.25111
POLR3A	4	0.0080475	0.021646	0.980186	420	3	0.71818
SOX5	4	0.0080602	0.021678	0.980186	421	2	-0.0067854
C17orf50	4	0.008065	0.02169	0.980186	422	3	0.69299
TBXA2R	4	0.0080708	0.021703	0.980186	423	3	0.29809
DEFB105A	4	0.0080895	0.02175	0.980186	424	3	0.53703
PSD4	4	0.0081088	0.021797	0.980186	425	2	0.30135
TUSC3	4	0.0081363	0.021873	0.981302	426	2	0.33508
ZNF69	4	0.0081575	0.021927	0.981439	427	3	0.41685
RPRD1B	4	0.0081802	0.021989	0.981453	428	2	0.45717
ADAM2	4	0.0081999	0.022037	0.981453	429	3	0.43981
POP4	4	0.0082162	0.022082	0.981453	430	1	-0.31938
RBMY1B	4	0.0082495	0.022159	0.981997	431	3	0.56374
MUSTN1	4	0.0082682	0.022197	0.981997	432	1	0.082708
CLU	4	0.0082962	0.022269	0.982908	433	3	0.58076
FAM166A	4	0.0083351	0.022376	0.983381	434	2	0.31837
PRDM6	4	0.0083722	0.022471	0.983381	435	3	0.29115
WDR82	4	0.008374	0.022474	0.983381	436	2	0.47545
UBASH3B	4	0.0083795	0.022485	0.983381	437	2	0.45773
VHL	4	0.0084241	0.022589	0.983442	438	3	0.456
FLNC	4	0.0084353	0.022612	0.983442	439	2	0.36683
LDB1	4	0.0084498	0.022649	0.983442	440	3	0.50869
FSHR	4	0.0084643	0.022692	0.983442	441	3	0.44763
SDHAF1	4	0.0085193	0.022836	0.983955	442	2	0.26707
PHTF2	4	0.0085282	0.022855	0.983955	443	1	-0.12166
BEX1	4	0.0085294	0.022859	0.983955	444	3	0.46162
ITIH2	4	0.0085487	0.022916	0.984192	445	3	0.49109
PAGE5	4	0.0085802	0.023	0.985581	446	2	0.19809
KCNMB1	4	0.0086094	0.023067	0.986242	447	3	0.39963
CEBPA	4	0.0086322	0.023118	0.986242	448	1	-0.1598
ZNF2	4	0.0086657	0.023193	0.987243	449	2	0.43162
ZDHHC2	4	0.0086884	0.023255	0.987646	450	2	0.40241
GUCD1	4	0.0087111	0.023314	0.987959	451	2	0.29806
ADGRL4	4	0.0087565	0.023431	0.990723	452	2	0.47127
FAM69C	4	0.0087881	0.023518	0.991133	453	1	-0.21438
SYT11	4	0.0088077	0.023566	0.991133	454	2	0.40734
TMEM121	4	0.0088191	0.023596	0.991133	455	2	0.30828
E2F6	4	0.0088499	0.023667	0.991955	456	3	0.43978
ABCB11	4	0.0088921	0.02378	0.993424	457	1	-0.085179
OMP	4	0.008907	0.023824	0.993424	458	3	0.47267
OXTR	4	0.008922	0.023859	0.993424	459	2	0.32484
HAUS4	4	0.0089493	0.023929	0.993424	460	3	0.51701
CCDC50	4	0.0089961	0.024042	0.993424	461	1	0.040363
MYO3A	4	0.009048	0.024168	0.993424	462	1	0.0048175
ACTR2	4	0.0090494	0.024172	0.993424	463	3	0.38669
KLHL23	4	0.0090602	0.024197	0.993424	464	2	-0.016951
CA14	4	0.0090619	0.024204	0.993424	465	3	0.45146
RC3H2	4	0.0090695	0.024222	0.993424	466	3	0.42075
DEFA3	4	0.0091199	0.024338	0.995316	467	3	0.46869
CRTAC1	4	0.0091401	0.024395	0.995316	468	3	0.35385
PGM2L1	4	0.0091628	0.024453	0.995316	469	3	0.39406
TP53	4	0.0092039	0.024551	0.995316	470	1	0.10778
RSRC1	4	0.0092226	0.024592	0.995316	471	2	0.41643
PDCL	4	0.0092517	0.024667	0.995316	472	2	0.45194
NXF2	4	0.0092848	0.02475	0.995316	473	3	0.55396
BASP1	4	0.0093079	0.024813	0.995316	474	1	-0.30572
CT47A3	4	0.0093336	0.024864	0.995316	475	2	0.41408
FHOD3	4	0.0093598	0.024936	0.995316	476	2	0.19019
SH3BP5L	4	0.0093981	0.025035	0.995316	477	2	0.39224
ESAM	4	0.0094452	0.025151	0.995316	478	2	0.31705
DTL	4	0.0094491	0.02516	0.995316	479	3	0.51238
MYLK	4	0.0094806	0.025237	0.995316	480	2	0.098042
UHRF1BP1	4	0.0095216	0.025336	0.995316	481	3	0.38528
SCARA3	4	0.0095579	0.025426	0.995316	482	3	0.30314
CLEC1B	4	0.0095814	0.025485	0.995316	483	3	0.59222
TAF3	4	0.0096074	0.025534	0.995316	484	3	0.28674
DIP2A	4	0.0096728	0.025689	0.995316	485	3	0.48213
RHBDL3	4	0.0097001	0.025753	0.995316	486	2	0.35321
PPP1CB	4	0.0097718	0.02593	0.995316	487	2	0.30879
S100B	4	0.0097754	0.025939	0.995316	488	2	0.23748
AIF1	4	0.0098044	0.026	0.995316	489	3	0.36767
CCDC103	4	0.0098097	0.026013	0.995316	490	3	0.41676
VAX1	4	0.0098274	0.026048	0.995316	491	3	0.38204
TEX28	4	0.0098793	0.026172	0.995316	492	1	-0.01342
CHST15	4	0.0099039	0.026232	0.995316	493	2	0.22334
TBX21	4	0.0099313	0.026294	0.995316	494	1	0.081629
GGN	4	0.0099461	0.026328	0.995316	495	3	0.39932
WIPF3	4	0.0099521	0.026347	0.995316	496	2	0.516
C1orf210	4	0.0099832	0.026433	0.995316	497	1	0.14013
CDIPT	4	0.010035	0.02656	0.995316	498	1	0.16555
PTHLH	4	0.010044	0.02658	0.995316	499	3	0.44754
CENPA	4	0.010098	0.026701	0.995316	500	3	0.56271
OR1M1	4	0.010139	0.026805	0.995316	501	1	-0.30854
SERPINB8	4	0.010171	0.026866	0.995316	502	2	0.25062
LIPG	4	0.010173	0.026872	0.995316	503	3	0.4531
JMJD7-PLA2G4B	4	0.010213	0.026971	0.995316	504	2	0.46814
ANKRD40	4	0.010228	0.027006	0.995316	505	3	0.46226
SPR	4	0.010238	0.027032	0.995316	506	3	0.45359
SLCO4A1	4	0.010243	0.027042	0.995316	507	1	-0.1804
ZNF649	4	0.01025	0.027062	0.995316	508	2	0.3466
ZW10	4	0.010266	0.027095	0.995316	509	3	0.34512
TBX15	4	0.010268	0.027102	0.995316	510	2	0.29578
APAF1	4	0.010274	0.027115	0.995316	511	3	0.36421
TCERG1	4	0.010287	0.027142	0.995316	512	2	0.31372
WBP1L	4	0.010295	0.02716	0.995316	513	2	0.077627
FGGY	4	0.010299	0.027171	0.995316	514	2	0.35357
ITPK1	4	0.010305	0.027182	0.995316	515	2	0.39714
TFPI	4	0.010323	0.027224	0.995316	516	3	0.4528
SLTM	4	0.010324	0.027225	0.995316	517	2	0.23515
TAPBP	4	0.010342	0.027264	0.995316	518	2	0.33071
C9orf16	4	0.010347	0.027281	0.995316	519	1	-0.049965
HIST1H2BD	4	0.010348	0.027283	0.995316	520	3	0.45672
CTNNBL1	4	0.010361	0.027319	0.995316	521	3	0.5961
MCF2L2	4	0.010369	0.027338	0.995316	522	3	0.35561
ENTPD7	4	0.010385	0.027377	0.995316	523	2	0.3159
ZNF638	4	0.010408	0.027437	0.995316	524	3	0.59771
PPT2	4	0.010451	0.027542	0.995316	525	1	-0.080016
CDIP1	4	0.010496	0.027646	0.995316	526	2	0.37905
GSC2	4	0.010552	0.027787	0.995316	527	2	0.15084
DEFB130	4	0.010554	0.027793	0.995316	528	3	0.4872
KLK12	4	0.010558	0.027803	0.995316	529	2	0.20493
CUX2	4	0.010571	0.027828	0.995316	530	2	0.3464
ARCN1	4	0.010589	0.027869	0.995316	531	2	0.43624
CHMP4B	4	0.010596	0.027886	0.995316	532	3	0.5622
FAM78B	4	0.010606	0.027911	0.995316	533	1	-0.22729
WBSCR28	4	0.010615	0.027933	0.995316	534	3	0.4168
F8A3	4	0.010654	0.028031	0.995316	535	3	0.71339
LYPD5	4	0.010658	0.028045	0.995316	536	1	0.080931
SRSF5	4	0.010701	0.02816	0.995316	537	3	0.33692
JAKMIP2	4	0.01071	0.028186	0.995316	538	1	-0.030053
CBX2	4	0.010751	0.028281	0.995316	539	2	0.28077
PRKD1	4	0.010762	0.028308	0.995316	540	2	0.086856
ALDH3B2	4	0.010802	0.028411	0.995316	541	2	0.25261
ACYP1	4	0.010814	0.02844	0.995316	542	1	0.11193
PPP3CC	4	0.010866	0.028568	0.995316	543	1	-0.080751
SRPRB	4	0.010871	0.028583	0.995316	544	2	0.34397
SNAI3	4	0.01089	0.028629	0.995316	545	2	0.41461
ROGDI	4	0.010902	0.028652	0.995316	546	2	0.35037
THBS4	4	0.010918	0.028693	0.995316	547	2	0.10397
TAAR5	4	0.010924	0.028704	0.995316	548	3	0.43571
HIST1H4L	4	0.010927	0.028714	0.995316	549	2	0.35117
NPTXR	4	0.01097	0.02882	0.995316	550	1	-0.033625
SDHC	4	0.011016	0.028945	0.995316	551	2	0.41271
PGF	4	0.011022	0.028961	0.995316	552	2	0.2616
PLCL2	4	0.011029	0.028977	0.995316	553	2	0.27725
TEX19	4	0.011086	0.029122	0.995316	554	2	0.1172
CCDC8	4	0.011086	0.029122	0.995316	555	3	0.50224
NUDCD2	4	0.011125	0.029226	0.995316	556	1	-0.031885
RNASE6	4	0.011156	0.029298	0.995316	557	2	0.16476
SNX14	4	0.011177	0.029342	0.995316	558	2	0.14234
PEX26	4	0.011219	0.02945	0.995316	559	2	0.17804
MFSD1	4	0.011226	0.029462	0.995316	560	2	0.494
IFT88	4	0.011229	0.02947	0.995316	561	1	0.092725
MAP2K3	4	0.011238	0.029494	0.995316	562	3	0.38641
FOXI2	4	0.011239	0.029496	0.995316	563	2	0.51692
SOSTDC1	4	0.011264	0.02955	0.995316	564	3	0.37689
CCDC113	4	0.011333	0.02972	0.995316	565	1	-0.20227
SH3RF3	4	0.011351	0.029763	0.995316	566	3	0.33187
POMC	4	0.011365	0.029799	0.995316	567	3	0.38932
SOX18	4	0.011377	0.029824	0.995316	568	3	0.41816
KREMEN2	4	0.011399	0.029875	0.995316	569	2	0.39907
PSG3	4	0.011405	0.029893	0.995316	570	2	0.30666
TMEM258	4	0.011431	0.029959	0.995316	571	2	0.46601
PGP	4	0.011437	0.029975	0.995316	572	1	0.017527
NDUFB11	4	0.011457	0.030017	0.995316	573	2	0.59069
C2orf50	4	0.011488	0.030086	0.995316	574	2	0.061161
NTN3	4	0.011502	0.030121	0.995316	575	2	0.25931
MTOR	4	0.011549	0.030245	0.995316	576	3	0.43908
PIK3CA	4	0.011552	0.030255	0.995316	577	3	0.51242
ADRA1A	4	0.011555	0.03026	0.995316	578	3	0.33527
CYGB	4	0.01156	0.030269	0.995316	579	2	0.34846
ITLN2	4	0.011561	0.030271	0.995316	580	3	0.52145
BAIAP3	4	0.011564	0.030279	0.995316	581	3	0.35016
IL10RA	4	0.011638	0.030454	0.995316	582	2	-0.00886
ITGA10	4	0.011644	0.030469	0.995316	583	3	0.29002
CER1	4	0.011671	0.030523	0.995316	584	2	0.5679
OR5H2	4	0.011684	0.030561	0.995316	585	2	0.1654
SLC17A2	4	0.011738	0.030695	0.995316	586	3	0.4582
SLX1B	4	0.011748	0.030725	0.995316	587	2	0.41868
ZNF597	4	0.011781	0.030812	0.995316	588	2	0.37897
C19orf80	4	0.011788	0.030828	0.995316	589	3	0.40605
KAT7	4	0.0118	0.030854	0.995316	590	2	0.35913
SWI5	4	0.0118	0.030855	0.995316	591	3	0.42216
CD84	4	0.011821	0.030912	0.995316	592	3	0.56839
ZMYM4	4	0.01184	0.030956	0.995316	593	2	0.45767
WIPF2	4	0.011852	0.030981	0.995316	594	2	0.22379
CTRB1	4	0.011853	0.030986	0.995316	595	2	0.25039
ELMSAN1	4	0.01188	0.031054	0.995447	596	2	0.25377
BAIAP2L1	4	0.01194	0.031198	0.995447	597	3	0.31
TADA2A	4	0.011952	0.031226	0.995447	598	2	0.24167
BPIFB6	4	0.011955	0.031233	0.995447	599	2	0.2369
CHMP7	4	0.011965	0.031259	0.995447	600	2	0.23849
LRRC48	4	0.011991	0.031326	0.995447	601	2	0.18239
DLD	4	0.012007	0.031363	0.995447	602	2	-0.0025581
GTF2I	4	0.012121	0.031636	0.995447	603	3	0.53878
BNIP3	4	0.012124	0.031643	0.995447	604	3	0.4282
PLA2G2A	4	0.01217	0.031756	0.995447	605	2	0.15148
CNTLN	4	0.012203	0.031836	0.995447	606	3	0.38162
TDGF1	4	0.012223	0.031886	0.995447	607	2	0.40755
TCTA	4	0.01223	0.031904	0.995447	608	3	0.40718
USP17L10	4	0.012266	0.032003	0.995447	609	1	0.21438
PRR20A	4	0.01227	0.03201	0.995447	610	2	0.28604
CCDC23	4	0.012303	0.03208	0.995447	611	3	0.34371
RGP1	4	0.012318	0.032123	0.995447	612	2	0.092276
ANKRD9	4	0.012322	0.032133	0.995447	613	3	0.35608
MARVELD1	4	0.012367	0.032253	0.995447	614	3	0.3037
LYZL2	4	0.01237	0.032255	0.995447	615	1	0.10195
PRY2	4	0.01238	0.032278	0.995447	616	3	0.3061
PRR15L	4	0.01242	0.032372	0.995447	617	3	0.38622
NR5A1	4	0.01247	0.032503	0.995447	618	2	0.39158
RNF145	4	0.012517	0.032609	0.995447	619	2	0.29375
SLN	4	0.012551	0.032683	0.995447	620	2	0.42819
FAM114A1	4	0.012577	0.032755	0.995447	621	2	0.18158
HIST1H2AM	4	0.012589	0.032779	0.995447	622	3	0.47984
LYST	4	0.012591	0.032785	0.995447	623	2	0.55758
NFATC2IP	4	0.012595	0.032791	0.995447	624	3	0.44707
AATK	4	0.012629	0.032866	0.995447	625	2	-0.13406
FAM110A	4	0.012733	0.033099	0.995447	626	2	0.16008
FAM167A	4	0.01276	0.033161	0.995447	627	2	0.33926
SNX33	4	0.01278	0.033214	0.995447	628	2	0.36745
RCBTB2	4	0.012785	0.033221	0.995447	629	1	-0.38911
C12orf71	4	0.012828	0.033326	0.995447	630	2	0.27824
STK32C	4	0.012835	0.033345	0.995447	631	2	0.30809
CD164L2	4	0.012876	0.033441	0.995447	632	2	0.29641
ATL2	4	0.012889	0.033475	0.995447	633	2	0.05341
RPS19BP1	4	0.01294	0.033602	0.995447	634	1	0.051234
CCDC88A	4	0.012944	0.033609	0.995447	635	2	0.54881
PRPF8	4	0.012955	0.033637	0.995447	636	3	0.52839
FBXO6	4	0.012992	0.033726	0.995447	637	1	-0.17838
CXorf65	4	0.013026	0.033811	0.995447	638	2	0.26555
CALR	4	0.013033	0.033821	0.995447	639	2	0.21565
IFI16	4	0.013044	0.033855	0.995447	640	1	-0.031197
TPGS1	4	0.013063	0.033899	0.995447	641	3	0.4338
MSL2	4	0.013147	0.034106	0.995447	642	1	-0.35393
GPALPP1	4	0.013191	0.034216	0.995447	643	2	0.26413
NAT10	4	0.013199	0.034234	0.995447	644	2	0.24753
VPS51	4	0.013218	0.034287	0.995447	645	2	0.36274
HSBP1L1	4	0.013219	0.034287	0.995447	646	3	0.38746
UBAP2L	4	0.013238	0.034331	0.995447	647	3	0.39233
KRTAP12-1	4	0.013246	0.034345	0.995447	648	2	0.26485
SLC5A3	4	0.013251	0.034364	0.995447	649	1	0.11987
ALMS1	4	0.01327	0.034409	0.995447	650	3	0.43853
PPAPDC1B	4	0.013295	0.03447	0.995447	651	3	0.30833
CXorf58	4	0.013303	0.034488	0.995447	652	1	0.17288
C5orf51	4	0.013355	0.034623	0.995447	653	1	-0.37904
PRDM15	4	0.01336	0.034632	0.995447	654	3	0.347
TMEM147	4	0.013411	0.034753	0.995447	655	3	0.56426
P2RY11	4	0.013426	0.034787	0.995447	656	2	0.073429
KRT9	4	0.013458	0.034855	0.995447	657	2	-0.07602
GLE1	4	0.013505	0.03497	0.995447	658	3	0.48714
GDF11	4	0.01351	0.034981	0.995447	659	2	0.10991
SEC14L1	4	0.013531	0.03503	0.995447	660	3	0.38804
SHH	4	0.01355	0.035084	0.995447	661	3	0.36829
ATP2A1	4	0.013562	0.035112	0.995447	662	1	-0.0030361
FANK1	4	0.013565	0.035116	0.995447	663	2	0.13987
ACOT2	4	0.013614	0.03524	0.995447	664	2	0.30006
LPGAT1	4	0.013615	0.035243	0.995447	665	3	0.42847
GTF2B	4	0.013621	0.035257	0.995447	666	2	0.3362
P2RY2	4	0.013628	0.035271	0.995447	667	2	0.52866
PPARD	4	0.013642	0.035301	0.995447	668	2	0.26458
IL10	4	0.013677	0.035396	0.995447	669	3	0.41565
EXOC4	4	0.01371	0.035483	0.995447	670	3	0.50138
CCDC141	4	0.013717	0.035501	0.995447	671	1	-0.65062
RRAGA	4	0.013769	0.035613	0.995447	672	1	-0.02086
FUT6	4	0.013772	0.035617	0.995447	673	3	0.3889
BEND4	4	0.013821	0.035741	0.995447	674	1	0.061356
MFAP3L	4	0.013852	0.035817	0.995447	675	3	0.51552
DMP1	4	0.013873	0.035868	0.995447	676	2	0.26324
EXTL3	4	0.013917	0.035986	0.995447	677	3	0.36672
KNOP1	4	0.013937	0.036047	0.995447	678	2	0.4165
OVCH1	4	0.01394	0.036055	0.995447	679	3	0.44186
DEFB106A	4	0.013944	0.036065	0.995447	680	2	0.33668
CHD7	4	0.013951	0.036081	0.995447	681	2	0.34553
BTBD17	4	0.013976	0.036144	0.995447	682	1	0.30215
PPM1H	4	0.014001	0.03621	0.995447	683	2	0.52056
NHLH1	4	0.014022	0.036254	0.995447	684	2	0.3464
NODAL	4	0.014043	0.03631	0.995447	685	3	0.44596
TMEM229A	4	0.014053	0.036332	0.995447	686	3	0.42677
SCNN1D	4	0.014064	0.036361	0.995447	687	2	0.26012
DHRS12	4	0.01408	0.036406	0.995447	688	1	-0.24422
GRAMD2	4	0.014093	0.03644	0.995447	689	2	0.31389
GOLGA7B	4	0.014132	0.036538	0.995447	690	1	0.16141
FBXO15	4	0.014139	0.036558	0.995447	691	3	0.36817
HSPE1-MOB4	4	0.014146	0.036577	0.995447	692	3	0.37286
OR5M10	4	0.014166	0.036627	0.995447	693	3	0.3555
AHR	4	0.014183	0.036662	0.995447	694	2	0.12991
C12orf57	4	0.014203	0.036713	0.995447	695	3	0.32607
F2	4	0.014207	0.036725	0.995447	696	2	0.46879
GPRC5D	4	0.014219	0.03676	0.995447	697	3	0.42486
NSUN6	4	0.014242	0.036819	0.995447	698	2	0.23298
MROH6	4	0.014287	0.03692	0.995447	699	1	-0.23182
EMC6	4	0.014307	0.036962	0.995447	700	3	0.39384
LY75	4	0.014317	0.036982	0.995447	701	3	0.40981
ZNF41	4	0.014339	0.037036	0.995447	702	1	-0.21348
XIRP2	4	0.014344	0.037048	0.995447	703	3	0.50523
GGCX	4	0.01435	0.03706	0.995447	704	2	0.5593
MPST	4	0.01439	0.037169	0.995447	705	2	0.32646
SPINT1	4	0.014442	0.037301	0.995447	706	1	-0.0061435
CLLU1OS	4	0.014457	0.037338	0.995447	707	2	0.13881
EDNRB	4	0.014494	0.037442	0.995447	708	1	-0.36652
FAM50A	4	0.014495	0.037444	0.995447	709	3	0.46298
MT1X	4	0.01455	0.037579	0.995447	710	3	0.34683
ANKRD63	4	0.01457	0.037621	0.995447	711	3	0.38157
PDE6D	4	0.014572	0.037626	0.995447	712	2	0.47301
C1orf189	4	0.014601	0.037687	0.995447	713	3	0.35864
DNM3	4	0.014604	0.037693	0.995447	714	3	0.41702
ATP4A	4	0.014623	0.03774	0.995447	715	2	0.062359
ANKK1	4	0.014652	0.037813	0.995447	716	2	0.40506
FLVCR2	4	0.014659	0.037836	0.995447	717	2	0.29765
C14orf180	4	0.014702	0.037949	0.995447	718	2	0.40485
KCNJ1	4	0.01473	0.038013	0.995447	719	3	0.48714
USP17L4	4	0.014731	0.038014	0.995447	720	2	0.2573
NAT16	4	0.014856	0.038303	0.995447	721	1	-0.11552
ZNF776	4	0.014906	0.038421	0.995447	722	2	0.23613
VEGFC	4	0.014908	0.038426	0.995447	723	1	0.12283
FOXO6	4	0.014913	0.038435	0.995447	724	3	0.63582
FNDC3B	4	0.01492	0.038452	0.995447	725	3	0.36029
MPHOSPH9	4	0.014933	0.038481	0.995447	726	3	0.39808
BCORL1	4	0.014935	0.038487	0.995447	727	2	0.31183
MRRF	4	0.015011	0.038674	0.995447	728	1	-0.15857
GADD45GIP1	4	0.015033	0.038723	0.995447	729	3	0.44563
ENTPD1	4	0.015052	0.038771	0.995447	730	2	0.27365
LMO3	4	0.015067	0.038811	0.995447	731	2	0.13503
DPF1	4	0.015096	0.038871	0.995447	732	3	0.56922
CCZ1B	4	0.015115	0.03892	0.995447	733	2	0.39556
KCNE1	4	0.015152	0.039008	0.995447	734	3	0.33612
ZFX	4	0.015235	0.0392	0.995447	735	2	0.50804
MCIDAS	4	0.015258	0.039247	0.995447	736	2	0.097571
SUGCT	4	0.01527	0.039274	0.995447	737	2	0.28013
CHAC2	4	0.015298	0.039346	0.995447	738	3	0.29814
GK2	4	0.015324	0.039404	0.995447	739	2	0.16806
CEP68	4	0.015362	0.039482	0.995447	740	3	0.34952
CCNJL	4	0.015373	0.039515	0.995447	741	1	0.09168
NTF4	4	0.0154	0.03958	0.995447	742	3	0.3722
STK35	4	0.015405	0.039592	0.995447	743	2	0.29916
PAPD4	4	0.01542	0.039619	0.995447	744	2	0.17744
TIRAP	4	0.015477	0.039758	0.995447	745	2	0.12788
RASSF5	4	0.015499	0.039819	0.995447	746	3	0.38025
C17orf89	4	0.015529	0.039889	0.995447	747	1	-0.022817
POTEI	4	0.01558	0.040019	0.995447	748	1	0.0096492
MAGEB18	4	0.015632	0.040134	0.995447	749	2	0.15711
JUNB	4	0.015655	0.040186	0.995447	750	3	0.49924
OIP5	4	0.015658	0.040193	0.995447	751	2	0.47738
HEPN1	4	0.015684	0.040259	0.995447	752	2	0.29
PRSS55	4	0.01571	0.040319	0.995447	753	2	0.36085
RNF170	4	0.015725	0.040362	0.995447	754	3	0.36947
RICTOR	4	0.01573	0.04037	0.995447	755	3	0.35935
KRT7	4	0.015737	0.040388	0.995447	756	3	0.42334
GOLGA7	4	0.015755	0.040428	0.995447	757	3	0.39222
CHERP	4	0.015762	0.040441	0.995447	758	3	0.44021
EHBP1L1	4	0.015787	0.040506	0.995447	759	1	0.1064
AP1AR	4	0.015839	0.040637	0.995447	760	1	-0.12246
DBP	4	0.015845	0.040651	0.995447	761	2	0.55347
GH1	4	0.01586	0.040682	0.995447	762	2	0.34273
CCDC185	4	0.015882	0.040738	0.995447	763	2	0.14165
NR2E3	4	0.015891	0.040756	0.995447	764	2	0.42656
TAF1	4	0.015905	0.04079	0.995447	765	3	0.53108
WDR7	4	0.015909	0.040804	0.995447	766	3	0.29884
FAM195B	4	0.015912	0.040812	0.995447	767	3	0.40751
C12orf80	4	0.015942	0.040882	0.995447	768	1	0.066093
DSN1	4	0.01595	0.0409	0.995447	769	2	0.031881
MAP3K3	4	0.015966	0.040937	0.995447	770	3	0.41068
MUCL1	4	0.015973	0.040957	0.995447	771	3	0.40266
CYP1A1	4	0.015988	0.040987	0.995447	772	3	0.36018
SEPHS1	4	0.015994	0.041003	0.995447	773	1	-0.17153
UNC13B	4	0.01601	0.041035	0.995447	774	2	0.32822
NUTM2B	4	0.016046	0.041138	0.995447	775	1	-0.36931
ELAVL3	4	0.016097	0.041258	0.995447	776	2	0.20996
ZNF250	4	0.016111	0.041285	0.995447	777	3	0.44562
MMP13	4	0.016149	0.04138	0.995447	778	2	0.061503
ZNF705A	4	0.016176	0.041437	0.995447	779	2	0.44665
SMYD1	4	0.016201	0.041501	0.995447	780	1	-0.16326
PGAP2	4	0.016263	0.041657	0.995447	781	3	0.26954
APOA4	4	0.016289	0.041731	0.995447	782	3	0.32619
XPO4	4	0.01629	0.041735	0.995447	783	2	0.1942
CNPY2	4	0.016304	0.041767	0.995447	784	1	-0.015536
OR2AG1	4	0.016356	0.041889	0.995447	785	1	-0.023323
ATF3	4	0.016373	0.041934	0.995447	786	2	0.3356
SKOR1	4	0.016408	0.04201	0.995447	787	2	0.24163
CHST7	4	0.016431	0.042063	0.995447	788	3	0.38833
PPBP	4	0.016434	0.04207	0.995447	789	2	0.42718
ZNF222	4	0.016442	0.042096	0.995447	790	2	0.44416
ZAN	4	0.016459	0.042135	0.995447	791	1	0.31647
SPPL3	4	0.016472	0.042164	0.995447	792	2	0.34395
PPP1R3B	4	0.016497	0.042237	0.995447	793	3	0.39757
MGAT2	4	0.016526	0.0423	0.995447	794	2	0.22239
LIPT1	4	0.016564	0.042388	0.995447	795	2	0.23107
TSACC	4	0.016572	0.042406	0.995447	796	2	0.27513
NELFE	4	0.016614	0.04251	0.995447	797	1	-0.14318
ACP1	4	0.016618	0.042521	0.995447	798	2	0.13466
ZNF266	4	0.016663	0.042627	0.995447	799	3	0.3449
C7orf65	4	0.016666	0.042633	0.995447	800	1	0.10694
ARNT	4	0.016671	0.042645	0.995447	801	3	0.48099
ABHD17B	4	0.016689	0.042685	0.995447	802	3	0.28189
SUCO	4	0.016711	0.042742	0.995447	803	3	0.41252
ANKRD34C	4	0.016718	0.042757	0.995447	804	1	0.094848
YTHDC1	4	0.016726	0.042773	0.995447	805	3	0.48628
HIST2H2BF	4	0.016748	0.042833	0.995447	806	2	0.21318
SETD1A	4	0.016748	0.042833	0.995447	807	3	0.66577
PRRC2C	4	0.016752	0.042843	0.995447	808	3	0.48925
PDE5A	4	0.016769	0.042887	0.995447	809	2	0.36884
MALT1	4	0.016774	0.042899	0.995447	810	3	0.42097
SLC8A2	4	0.016871	0.043129	0.995447	811	3	0.55532
SRR	4	0.016879	0.043152	0.995447	812	2	0.10694
SLC6A20	4	0.01691	0.043233	0.995447	813	2	0.38208
LYVE1	4	0.016924	0.043268	0.995447	814	1	-0.031897
DNAH9	4	0.016957	0.043344	0.995447	815	3	0.34719
TUBAL3	4	0.016976	0.043392	0.995447	816	1	0.14164
PSD2	4	0.017028	0.043529	0.995447	817	3	0.45493
CYP3A7-CYP3A51P	4	0.017042	0.04356	0.995447	818	2	0.30391
PMF1-BGLAP	4	0.017079	0.043646	0.995447	819	1	0.022496
MNX1	4	0.017126	0.043753	0.995447	820	3	0.39448
CD55	4	0.017131	0.043763	0.995447	821	1	0.080904
STK33	4	0.017133	0.043766	0.995447	822	3	0.48861
TUBE1	4	0.017163	0.043834	0.995447	823	3	0.38755
AHI1	4	0.017183	0.043883	0.995447	824	2	0.22832
GOLGA6D	4	0.017197	0.043913	0.995447	825	3	0.39304
SHISA6	4	0.017234	0.043998	0.995447	826	1	0.13991
TSPY2	4	0.017244	0.04402	0.995447	827	2	0.32197
VPS11	4	0.017262	0.044062	0.995447	828	3	0.27669
CPEB2	4	0.017273	0.044093	0.995447	829	3	0.40559
SUMO2	4	0.017286	0.044123	0.995447	830	1	0.19726
USP29	4	0.017337	0.04425	0.995447	831	2	0.31988
GTF2IRD2B	4	0.017379	0.044361	0.995447	832	3	0.40675
CXorf23	4	0.017387	0.044377	0.995447	833	3	0.33646
VN1R5	4	0.017389	0.044383	0.995447	834	1	-0.28747
AP3S1	4	0.017394	0.044399	0.995447	835	3	0.40122
NRXN2	4	0.017416	0.044451	0.995447	836	2	0.42211
STRN4	4	0.017431	0.044482	0.995447	837	2	0.18122
NEK9	4	0.017432	0.044485	0.995447	838	3	0.32858
GABRG1	4	0.017441	0.044508	0.995447	839	1	-0.036455
COX20	4	0.017455	0.04454	0.995447	840	2	0.15923
CPLX3	4	0.01747	0.044572	0.995447	841	2	0.25569
RNF111	4	0.017501	0.044643	0.995447	842	3	0.40417
TUBA1A	4	0.017544	0.044749	0.995447	843	2	0.16599
STMN4	4	0.017562	0.04479	0.995447	844	3	0.40086
ZNF275	4	0.017565	0.044797	0.995447	845	2	0.12258
CYP2E1	4	0.01758	0.044835	0.995447	846	2	0.17311
NUPL2	4	0.017659	0.045028	0.995447	847	2	0.3752
ANTXR2	4	0.017681	0.045084	0.995447	848	3	0.35724
AP2M1	4	0.017683	0.04509	0.995447	849	2	0.30796
CRCP	4	0.01773	0.045204	0.995447	850	2	0.31476
ZNF514	4	0.017751	0.045249	0.995447	851	2	0.18655
FAM170A	4	0.017769	0.045288	0.995447	852	3	0.24438
KDM3A	4	0.017769	0.045288	0.995447	853	2	0.1086
MYOD1	4	0.017773	0.045294	0.995447	854	3	0.41746
MAP2K2	4	0.017777	0.04531	0.995447	855	3	0.42593
PUS1	4	0.017777	0.045311	0.995447	856	2	0.23019
LCT	4	0.017785	0.045332	0.995447	857	3	0.47272
FOS	4	0.017788	0.045346	0.995447	858	3	0.51436
MZF1	4	0.017796	0.045364	0.995447	859	3	0.30845
PATL2	4	0.017802	0.04538	0.995447	860	1	0.22382
ZCCHC24	4	0.017809	0.045394	0.995447	861	2	0.27618
POU3F4	4	0.01788	0.045563	0.995447	862	2	0.2994
CNGB3	4	0.017905	0.045621	0.995447	863	1	-0.049621
C16orf47	4	0.017947	0.045725	0.995447	864	3	0.39645
MRI1	4	0.017957	0.045745	0.995447	865	1	-0.56454
FBXO42	4	0.017966	0.045776	0.995447	866	3	0.39864
SURF1	4	0.017975	0.045798	0.995447	867	2	0.33696
TECPR2	4	0.017978	0.045805	0.995447	868	3	0.32396
BHLHE23	4	0.018009	0.04587	0.995447	869	1	0.19987
SPATA31A7	4	0.018015	0.045887	0.995447	870	2	0.33085
OR10G9	4	0.018021	0.045898	0.995447	871	3	0.29838
SEBOX	4	0.018023	0.045904	0.995447	872	2	0.3767
LCN9	4	0.01806	0.04599	0.995447	873	1	-0.058825
CHEK2	4	0.018063	0.045999	0.995447	874	2	0.4072
PSG2	4	0.018087	0.046052	0.995447	875	2	0.12907
PRKAR2B	4	0.018112	0.046105	0.995447	876	2	0.13772
SPATA21	4	0.018119	0.046119	0.995447	877	2	0.50037
RPL7	4	0.018145	0.04618	0.995447	878	3	0.38226
RGS21	4	0.018153	0.046199	0.995447	879	3	0.32141
CASP4	4	0.018169	0.046231	0.995447	880	3	0.33047
FRMD1	4	0.018184	0.046271	0.995447	881	3	0.38803
MANSC1	4	0.018198	0.046303	0.995447	882	2	0.39838
MEP1B	4	0.018215	0.046341	0.995447	883	1	0.16143
DMAP1	4	0.018267	0.046472	0.995447	884	1	0.12904
C10orf32	4	0.018286	0.046511	0.995447	885	2	0.32417
SLC2A10	4	0.01838	0.046735	0.995447	886	3	0.3353
SLC5A10	4	0.018384	0.046747	0.995447	887	3	0.38542
HOOK1	4	0.018422	0.046841	0.995447	888	2	-0.13411
FAM3D	4	0.018424	0.046845	0.995447	889	3	0.39582
HEXIM1	4	0.018439	0.046879	0.995447	890	2	0.36753
ADD2	4	0.018473	0.046963	0.995447	891	1	-0.45318
HIST3H2A	4	0.018483	0.046978	0.995447	892	3	0.41124
TMEM200B	4	0.018511	0.047056	0.995447	893	2	0.149
SLC45A1	4	0.018526	0.047085	0.995447	894	3	0.2882
C1QL4	4	0.018534	0.047103	0.995447	895	3	0.383
DAZ3	4	0.018542	0.047122	0.995447	896	3	0.47213
UCK1	4	0.018554	0.047156	0.995447	897	3	0.31452
CFDP1	4	0.018558	0.047164	0.995447	898	3	0.47935
PCBP2	4	0.018568	0.047184	0.995447	899	2	0.34419
MAGI2	4	0.018576	0.047203	0.995447	900	2	0.19273
BLNK	4	0.018593	0.047244	0.995447	901	3	0.4413
CCT3	4	0.018628	0.047321	0.995447	902	1	0.18875
DOT1L	4	0.01868	0.047436	0.995447	903	2	0.20207
PRSS38	4	0.018732	0.047566	0.995447	904	3	0.39844
KISS1	4	0.018752	0.047613	0.995447	905	3	0.45065
CT47A8	4	0.018783	0.047683	0.995447	906	2	0.15863
STX11	4	0.018788	0.047695	0.995447	907	3	0.22306
ZSCAN21	4	0.018834	0.04781	0.995447	908	1	0.20323
MED13	4	0.018844	0.047838	0.995447	909	3	0.40833
EYA1	4	0.018886	0.047925	0.995447	910	2	0.23584
TMSB15B	4	0.018956	0.048042	0.995447	911	2	0.098825
CNOT10	4	0.018965	0.048058	0.995447	912	2	0.44947
NSMCE4A	4	0.018981	0.048087	0.995447	913	2	0.57314
SLC46A3	4	0.019041	0.048173	0.995447	914	1	0.05828
SLC25A43	4	0.019054	0.048192	0.995447	915	2	-0.063625
SOX2	4	0.019092	0.048251	0.995447	916	1	-0.094335
KRTAP5-8	4	0.019128	0.048299	0.995447	917	2	-0.11147
RNF135	4	0.019144	0.048323	0.995447	918	1	0.080576
DOK2	4	0.019193	0.048402	0.995447	919	2	0.28728
BCAN	4	0.019247	0.04849	0.995447	920	2	0.041881
SAP130	4	0.019283	0.048539	0.995447	921	2	0.33524
MPC1L	4	0.019299	0.048565	0.995447	922	1	-0.093006
CA3	4	0.019402	0.048757	0.995447	923	2	0.30081
CYTH4	4	0.019453	0.048834	0.995447	924	1	0.067376
CDCA4	4	0.019472	0.048864	0.995447	925	2	0.34687
KIF20A	4	0.019489	0.048893	0.995447	926	2	0.4283
SRRD	4	0.019497	0.048906	0.995447	927	2	0.27179
OR3A2	4	0.019505	0.048918	0.995447	928	1	-0.069789
TBC1D12	4	0.019514	0.048931	0.995447	929	2	0.43424
KIAA1257	4	0.01958	0.049036	0.995447	930	2	0.097874
FLCN	4	0.019588	0.049047	0.995447	931	2	-0.11786
SLC17A4	4	0.019604	0.049067	0.995447	932	2	0.29349
RRBP1	4	0.019608	0.049073	0.995447	933	1	-0.08823
SNAP25	4	0.019637	0.049117	0.995447	934	2	0.2329
ASAP2	4	0.01966	0.049145	0.995447	935	1	-0.21019
LOC100130705	4	0.019704	0.049212	0.995447	936	2	0.22578
MYO1D	4	0.019711	0.049218	0.995447	937	1	0.12359
NHP2L1	4	0.019712	0.049219	0.995447	938	2	0.30458
LOC403312	4	0.019728	0.049241	0.995447	939	2	0.29558
PKD1	4	0.019763	0.049288	0.995447	940	1	0.15555
GRIK1	4	0.019803	0.049353	0.995447	941	2	0.26771
H2BFM	4	0.019814	0.049368	0.995447	942	2	0.19572
ANO1	4	0.01982	0.04938	0.995447	943	2	0.39447
C4orf17	4	0.019845	0.049419	0.995447	944	2	0.21614
PLG	4	0.019866	0.049458	0.995447	945	1	0.16035
NSMAF	4	0.019917	0.04954	0.995447	946	1	0.082726
ZBTB4	4	0.019969	0.049623	0.995447	947	1	0.077987
SERPINB13	4	0.01997	0.049624	0.995447	948	2	0.55982
C8orf74	4	0.02002	0.049694	0.995447	949	2	0.31299
F11R	4	0.020028	0.049708	0.995447	950	2	0.35498
NCLN	4	0.020036	0.049719	0.995447	951	2	0.41234
SCAMP4	4	0.020072	0.049776	0.995447	952	1	0.25307
GSDMC	4	0.020123	0.049852	0.995447	953	1	0.13373
IMPDH2	4	0.020128	0.049858	0.995447	954	2	0.078761
SUGP1	4	0.020137	0.04987	0.995447	955	2	0.43115
ACSM6	4	0.020145	0.049886	0.995447	956	2	0.26166
SPAG11A	4	0.020175	0.049922	0.995447	957	2	0.20907
KCNK15	4	0.020195	0.049951	0.995447	958	2	0.45212
MED27	4	0.02022	0.04999	0.995447	959	2	0.22323
HTR1A	4	0.020226	0.050002	0.995447	960	1	-0.098823
KDM3B	4	0.02033	0.050155	0.996883	961	1	-0.36073
PDGFB	4	0.020371	0.050232	0.996883	962	2	0.41827
MLIP	4	0.020381	0.050243	0.996883	963	1	0.036672
NUGGC	4	0.020413	0.050282	0.996883	964	2	0.28952
NPIPA3	4	0.020484	0.050399	0.998169	965	1	-0.026818
FAM102A	4	0.02054	0.050485	0.998317	966	2	0.28241
KRTAP6-2	4	0.020582	0.050549	0.998317	967	2	0.18421
NUDT8	4	0.020591	0.050564	0.998317	968	2	0.32463
ZNF419	4	0.020633	0.05062	0.998391	969	2	0.2019
ENO2	4	0.02069	0.050705	0.998765	970	1	-0.17227
SLC44A3	4	0.020742	0.050779	0.998765	971	1	-0.0042043
PAX5	4	0.020751	0.050799	0.998765	972	2	0.41662
CLTA	4	0.020793	0.050852	0.998765	973	1	-0.091645
TNS3	4	0.020853	0.050946	0.998765	974	2	0.12377
DYNLRB1	4	0.020896	0.051011	0.998765	975	1	0.11723
PPAPDC2	4	0.020948	0.051089	0.998765	976	1	-0.072276
LOXL1	4	0.020989	0.051146	0.998765	977	2	0.3288
SPDYE5	4	0.021015	0.051187	0.998765	978	2	0.19941
RPS4Y2	4	0.021041	0.051219	0.998765	979	2	0.26462
MUTYH	4	0.021051	0.051235	0.998765	980	1	-0.090479
INTS12	4	0.021102	0.051306	0.998765	981	2	0.20983
AIDA	4	0.021109	0.051318	0.998765	982	2	0.3524
CLCN1	4	0.021154	0.051385	0.999058	983	1	0.16302
TBX19	4	0.021257	0.051548	0.999866	984	2	0.0050289
TOPBP1	4	0.021272	0.051572	0.999866	985	2	0.077511
DTX1	4	0.021332	0.051663	0.999866	986	2	0.30289
IFRD2	4	0.02136	0.051703	0.999866	987	2	0.22864
CT47A6	4	0.021411	0.051783	0.999866	988	1	0.28115
ADGRE5	4	0.021487	0.051912	0.999866	989	2	0.38284
SUPT20H	4	0.021514	0.051958	0.999866	990	2	0.29012
ATP5H	4	0.02153	0.051983	0.999866	991	2	0.28433
TCEB3	4	0.021581	0.052063	0.999866	992	2	0.43465
ARHGAP33	4	0.021633	0.052128	0.999866	993	2	0.16206
GLYATL2	4	0.021669	0.05219	0.999866	994	1	-0.50574
OR5AC2	4	0.02172	0.052271	0.999866	995	1	-0.024255
TMEM123	4	0.021728	0.052283	0.999866	996	2	0.28252
TSPY4	4	0.021737	0.052298	0.999866	997	2	0.22062
EFS	4	0.021772	0.052349	0.999866	998	2	0.171
C14orf2	4	0.021919	0.052587	0.999866	999	2	0.47346
FAM13B	4	0.021945	0.052628	0.999866	1000	2	0.349
SEC31B	4	0.021977	0.052679	0.999866	1001	1	-0.10833
KCTD21	4	0.02198	0.052683	0.999866	1002	2	0.23789
CCDC129	4	0.022029	0.052756	0.999866	1003	2	0.11826
ANGPTL2	4	0.022132	0.052894	0.999866	1004	2	0.22389
BACE2	4	0.022155	0.052925	0.999866	1005	2	0.27251
LZTS3	4	0.022172	0.052949	0.999866	1006	2	0.28729
CRIP3	4	0.022235	0.053054	0.999866	1007	2	0.30302
IRF5	4	0.022251	0.053076	0.999866	1008	2	0.28611
CAV2	4	0.022268	0.053104	0.999866	1009	2	0.54477
GNS	4	0.022286	0.053123	0.999866	1010	2	0.18373
PANO1	4	0.022338	0.053205	0.999866	1011	2	0.22989
AGR2	4	0.022389	0.053274	0.999866	1012	1	0.050581
ZNF615	4	0.022417	0.053315	0.999866	1013	2	0.079242
ZNF467	4	0.022492	0.053417	0.999866	1014	1	0.0026725
FAM81B	4	0.022505	0.053439	0.999866	1015	2	0.46117
PIGR	4	0.022523	0.053464	0.999866	1016	2	0.37518
RARA	4	0.022567	0.05353	0.999866	1017	2	0.40601
DAXX	4	0.022595	0.053568	0.999866	1018	1	-0.26699
DMKN	4	0.022602	0.053577	0.999866	1019	2	0.23775
C17orf67	4	0.022646	0.053641	0.999866	1020	1	0.24193
HIST1H1B	4	0.022749	0.053788	0.999866	1021	1	-0.23964
IFNA4	4	0.022832	0.053916	0.999866	1022	2	0.40223
BCL2	4	0.022852	0.053937	0.999866	1023	1	0.053237
DPH6	4	0.022867	0.053962	0.999866	1024	2	0.37433
CHD8	4	0.022894	0.053999	0.999866	1025	2	0.23017
GUCA1C	4	0.023006	0.054162	0.999866	1026	1	-0.052116
LRFN5	4	0.023027	0.054197	0.999866	1027	2	0.31796
EFCAB7	4	0.023054	0.054239	0.999866	1028	2	0.22133
ATP8B1	4	0.023058	0.054247	0.999866	1029	1	0.18238
CD244	4	0.023063	0.054253	0.999866	1030	2	0.1743
FAM9A	4	0.023109	0.054328	0.999866	1031	1	-0.22245
SIGLEC12	4	0.023161	0.05442	0.999866	1032	1	0.020662
FOXQ1	4	0.023212	0.054494	0.999866	1033	2	0.33249
FGL1	4	0.023214	0.054499	0.999866	1034	2	0.11507
LRCH4	4	0.023285	0.054609	0.999866	1035	2	0.35322
KCNK10	4	0.023315	0.054656	0.999866	1036	1	0.18483
MUC5AC	4	0.023366	0.054736	0.999866	1037	1	-0.1458
ZNF174	4	0.023411	0.054796	0.999866	1038	2	0.35012
HYPM	4	0.023429	0.054825	0.999866	1039	2	0.2343
CKLF-CMTM1	4	0.023469	0.054884	0.999866	1040	1	-0.12576
PRAC2	4	0.023491	0.054914	0.999866	1041	2	0.11131
VAV3	4	0.023518	0.054958	0.999866	1042	2	0.14271
CCDC12	4	0.02352	0.054961	0.999866	1043	2	-0.0047052
BMP5	4	0.023572	0.055046	0.999866	1044	1	0.040004
FMNL2	4	0.023581	0.055056	0.999866	1045	2	0.43957
DBF4B	4	0.023623	0.055122	0.999866	1046	2	0.19679
DEFA1	4	0.023653	0.055162	0.999866	1047	2	0.31444
SETD9	4	0.023675	0.055195	0.999866	1048	1	-0.079701
EFNB1	4	0.023689	0.055214	0.999866	1049	2	0.28966
ADIG	4	0.023725	0.055272	0.999866	1050	2	0.27644
EPHA3	4	0.023726	0.055272	0.999866	1051	1	-0.08021
MOXD1	4	0.02377	0.055341	0.999866	1052	2	0.42994
EPHA1	4	0.023829	0.055423	0.999866	1053	1	-0.26109
HOXD11	4	0.02388	0.055495	0.999866	1054	2	0.30156
ERRFI1	4	0.023897	0.055521	0.999866	1055	2	0.049109
CCDC175	4	0.023932	0.055563	0.999866	1056	1	0.11291
GMEB2	4	0.024034	0.055722	0.999866	1057	1	-0.37316
LRRC43	4	0.024086	0.055782	0.999866	1058	1	-0.010981
ZNF853	4	0.024137	0.055858	0.999866	1059	1	0.23283
NCOA6	4	0.024159	0.055887	0.999866	1060	2	0.28477
AXIN2	4	0.024188	0.055927	0.999866	1061	1	-0.032454
PHB2	4	0.024241	0.056001	0.999866	1062	2	0.56056
FAM57B	4	0.024291	0.056092	0.999866	1063	2	-0.021742
SLC4A9	4	0.024343	0.056175	0.999866	1064	2	0.2819
MYOZ1	4	0.024394	0.056253	0.999866	1065	2	0.1966
MYC	4	0.024445	0.056348	0.999866	1066	2	0.41511
C6orf132	4	0.024478	0.056388	0.999866	1067	2	0.21876
CEACAM21	4	0.024497	0.056415	0.999866	1068	2	0.35325
EMC8	4	0.02456	0.056514	0.999866	1069	2	0.3766
ATRAID	4	0.024579	0.056541	0.999866	1070	2	0.24586
AHSP	4	0.024599	0.056572	0.999866	1071	1	0.14574
C2orf68	4	0.024634	0.056626	0.999866	1072	2	0.38067
FAM168B	4	0.024651	0.056649	0.999866	1073	1	0.14224
CYP4F11	4	0.024702	0.056732	0.999866	1074	1	0.032404
SLC4A4	4	0.024725	0.056761	0.999866	1075	2	0.28852
CTDP1	4	0.024753	0.056807	0.999866	1076	1	0.14481
PPP1R3D	4	0.024799	0.056871	0.999866	1077	2	0.26409
MDFIC	4	0.024805	0.056879	0.999866	1078	1	0.033971
ADAM8	4	0.024856	0.056951	0.999866	1079	2	0.2599
TRIM71	4	0.024891	0.056996	0.999866	1080	2	0.32411
RPS27L	4	0.024907	0.057026	0.999866	1081	2	0.35305
MMP20	4	0.024959	0.057102	0.999866	1082	1	-0.022532
ARHGAP25	4	0.024983	0.057136	0.999866	1083	2	0.30602
NPPA	4	0.02501	0.057173	0.999866	1084	1	0.067166
ARL17A	4	0.025075	0.057269	0.999866	1085	2	0.41779
G6PC3	4	0.025085	0.057285	0.999866	1086	2	0.29429
SORD	4	0.025094	0.057299	0.999866	1087	2	0.10907
DYNLT1	4	0.025113	0.057331	0.999866	1088	2	0.28125
TSPAN1	4	0.025149	0.057381	0.999866	1089	2	0.1047
EXOSC6	4	0.025164	0.057409	0.999866	1090	2	0.32933
SH2D4A	4	0.025205	0.057477	0.999866	1091	2	0.25536
RHCE	4	0.025216	0.057496	0.999866	1092	1	0.035321
GSTT2B	4	0.025267	0.057571	0.999866	1093	1	-0.076968
RAB40A	4	0.025318	0.057653	0.999866	1094	1	0.21316
DLGAP4	4	0.02537	0.057729	0.999866	1095	2	0.39933
IDI1	4	0.025418	0.057802	0.999866	1096	2	-0.058302
BGLAP	4	0.025421	0.057809	0.999866	1097	2	0.12212
CTDSP2	4	0.025455	0.057859	0.999866	1098	2	0.20533
RPUSD2	4	0.025465	0.057879	0.999866	1099	2	0.39473
APOE	4	0.025472	0.057885	0.999866	1100	1	0.10457
HPRT1	4	0.025524	0.057975	0.999866	1101	1	0.21938
TACO1	4	0.02553	0.05798	0.999866	1102	2	0.3261
TLR5	4	0.025575	0.058044	0.999866	1103	1	-0.021877
CD93	4	0.025626	0.058122	0.999866	1104	2	0.33245
KCNH5	4	0.025677	0.058207	0.999866	1105	1	-0.40304
ABHD16A	4	0.025729	0.058276	0.999866	1106	1	-0.018834
PROSC	4	0.02578	0.058344	0.999866	1107	1	0.19842
DUSP3	4	0.025831	0.058438	0.999866	1108	1	-0.40357
TRAPPC3	4	0.025883	0.058509	0.999866	1109	2	0.42649
GBX1	4	0.025934	0.05858	0.999866	1110	1	0.026171
ATP8B4	4	0.025985	0.058667	0.999866	1111	1	-0.42957
HHLA1	4	0.026037	0.058747	0.999866	1112	2	0.16704
LRRC10	4	0.026082	0.058819	0.999866	1113	2	0.26632
NCAM2	4	0.026088	0.058828	0.999866	1114	1	-0.064836
HSF1	4	0.02611	0.058856	0.999866	1115	2	-0.013299
RB1	4	0.026129	0.058884	0.999866	1116	2	0.4061
MAPK14	4	0.026138	0.058897	0.999866	1117	2	0.24183
FAM175A	4	0.026191	0.058978	0.999866	1118	1	-0.28053
OR4C15	4	0.026293	0.059127	0.999866	1119	1	-0.28358
MAPK7	4	0.026374	0.059258	0.999866	1120	2	0.53769
BLK	4	0.026393	0.059279	0.999866	1121	2	0.4955
TMEM173	4	0.026396	0.059283	0.999866	1122	2	0.083207
KLRK1	4	0.026447	0.059361	0.999866	1123	1	-0.1551
CRYM	4	0.026498	0.059435	0.999866	1124	1	-0.15946
C19orf73	4	0.026525	0.059475	0.999866	1125	2	0.23339
KCNK7	4	0.026544	0.059509	0.999866	1126	2	0.36723
ASMTL	4	0.026563	0.059536	0.999866	1127	2	0.49401
ZNF106	4	0.026601	0.059582	0.999866	1128	1	-0.21358
OR10A6	4	0.026668	0.059683	0.999866	1129	2	-0.068485
HLA-DPA1	4	0.026725	0.059787	0.999866	1130	2	0.26518
WDR53	4	0.026744	0.059816	0.999866	1131	2	0.28713
MTUS1	4	0.026755	0.05983	0.999866	1132	1	0.056738
MAGOH	4	0.026782	0.059879	0.999866	1133	2	0.091671
AFF1	4	0.026806	0.05991	0.999866	1134	1	-0.096335
TMEM102	4	0.026839	0.059961	0.999866	1135	2	0.21847
EPHB2	4	0.026908	0.060071	0.999866	1136	2	0.20769
CARTPT	4	0.02696	0.060155	0.999866	1137	1	0.092236
TRAPPC11	4	0.026963	0.06016	0.999866	1138	2	0.26358
SRPX2	4	0.027001	0.060217	0.999866	1139	2	0.44158
TMEM200A	4	0.027011	0.060225	0.999866	1140	1	-0.54352
INTS9	4	0.027114	0.060381	0.999866	1141	2	0.13207
GPR19	4	0.027163	0.060458	0.999866	1142	2	0.39979
MAPK6	4	0.027165	0.060461	0.999866	1143	1	0.12613
RPP25L	4	0.027216	0.060553	0.999866	1144	1	-0.0036337
CLK2	4	0.027267	0.060634	0.999866	1145	1	-0.096145
C2orf48	4	0.027319	0.060707	0.999866	1146	1	-0.14986
KRT74	4	0.027336	0.060732	0.999866	1147	2	0.42859
OR7A10	4	0.02737	0.060777	0.999866	1148	2	0.36643
CYP26C1	4	0.027421	0.060849	0.999866	1149	2	0.14571
TRAF3IP2	4	0.027472	0.060928	0.999866	1150	2	0.33589
SERPINB12	4	0.027509	0.060987	0.999866	1151	2	0.14338
GNB2	4	0.027524	0.061003	0.999866	1152	2	0.2671
KATNB1	4	0.027538	0.061028	0.999866	1153	2	0.38802
MTMR2	4	0.027575	0.06109	0.999866	1154	1	0.21779
FKTN	4	0.027615	0.061161	0.999866	1155	2	0.26206
ACVR1B	4	0.027626	0.061188	0.999866	1156	2	0.35867
SMIM11	4	0.027677	0.061248	0.999866	1157	1	-0.014794
BLID	4	0.027729	0.06133	0.999866	1158	1	-0.18879
RGMB	4	0.027769	0.061396	0.999866	1159	2	0.023115
CTAG1A	4	0.02778	0.061412	0.999866	1160	2	0.25155
NUDT16	4	0.027885	0.061585	0.999866	1161	2	0.46169
CWF19L1	4	0.027933	0.061645	0.999866	1162	1	-0.10238
ZNF624	4	0.028002	0.061761	0.999866	1163	2	0.36217
TTN	4	0.028031	0.061809	0.999866	1164	2	0.26932
LBHD1	4	0.028079	0.061887	0.999866	1165	2	0.34535
ZNF148	4	0.028177	0.062022	0.999866	1166	2	0.37061
LONP1	4	0.028241	0.062105	0.999866	1167	2	0.27415
C19orf54	4	0.028294	0.062179	0.999866	1168	2	0.35694
MS4A3	4	0.028333	0.062245	0.999866	1169	2	0.13012
NOVA2	4	0.028497	0.062491	0.999866	1170	2	0.16148
TRIM65	4	0.028538	0.062546	0.999866	1171	2	0.13465
CCNK	4	0.028548	0.062564	0.999866	1172	1	0.39584
PFKFB1	4	0.028599	0.062636	0.999866	1173	2	-0.0044445
OR9Q2	4	0.028606	0.062644	0.999866	1174	2	0.30817
HIST3H2BB	4	0.02865	0.062701	0.999866	1175	2	0.25681
TMEM67	4	0.028702	0.062771	0.999866	1176	1	-0.30297
ST6GALNAC5	4	0.028753	0.062853	0.999866	1177	2	-0.015009
LFNG	4	0.028855	0.063013	0.999866	1178	1	-0.15861
EEF2KMT	4	0.028906	0.063089	0.999866	1179	2	0.40171
EVI2A	4	0.028958	0.063155	0.999866	1180	1	0.14659
OR5T2	4	0.028999	0.063214	0.999866	1181	2	0.23638
PRAMEF17	4	0.029009	0.063225	0.999866	1182	1	0.1509
LY96	4	0.029111	0.063384	0.999866	1183	1	0.025977
CGNL1	4	0.029147	0.063447	0.999866	1184	2	0.16468
THEM4	4	0.029162	0.063473	0.999866	1185	1	0.10104
PSG1	4	0.029214	0.063543	0.999866	1186	1	-0.06031
NOP16	4	0.029286	0.063652	0.999866	1187	2	0.43511
MYBL1	4	0.029325	0.063709	0.999866	1188	2	0.45985
CDX2	4	0.029345	0.063733	0.999866	1189	2	0.24519
VCX3B	4	0.029367	0.063765	0.999866	1190	1	-0.074625
PLEKHD1	4	0.029375	0.063778	0.999866	1191	2	0.31305
AQP12B	4	0.029418	0.063838	0.999866	1192	1	-0.59261
ABCC3	4	0.029469	0.063913	0.999866	1193	1	0.30484
CA13	4	0.029524	0.063989	0.999866	1194	2	0.28306
ZNF230	4	0.029554	0.064029	0.999866	1195	2	0.43791
KIAA1328	4	0.029673	0.064202	0.999866	1196	2	0.35586
SUCLG2	4	0.029674	0.064203	0.999866	1197	1	0.05781
PCTP	4	0.029713	0.064267	0.999866	1198	2	0.12328
ZMIZ1	4	0.029733	0.064298	0.999866	1199	2	0.32654
SPATA5L1	4	0.029776	0.06437	0.999866	1200	2	0.19133
TREX2	4	0.029828	0.064451	0.999866	1201	2	0.29728
SMARCD1	4	0.029862	0.064504	0.999866	1202	2	0.33291
NT5C	4	0.029892	0.064553	0.999866	1203	2	0.062935
POU6F2	4	0.029912	0.064582	0.999866	1204	2	0.22598
SEMA4G	4	0.02993	0.064607	0.999866	1205	2	0.20736
TXNL4B	4	0.029972	0.064673	0.999866	1206	2	0.26986
COLEC12	4	0.029981	0.064689	0.999866	1207	1	-0.01665
USP6NL	4	0.030002	0.064716	0.999866	1208	2	0.24418
INTS7	4	0.030022	0.064752	0.999866	1209	2	0.27471
ATRX	4	0.030032	0.064769	0.999866	1210	2	0.49157
CPA2	4	0.030083	0.064841	0.999866	1211	1	-0.21899
POLG2	4	0.030134	0.064927	0.999866	1212	1	0.26536
SLC45A2	4	0.030363	0.065275	0.999866	1213	2	0.30375
PIGX	4	0.030441	0.065376	0.999866	1214	2	0.33576
WSCD1	4	0.030494	0.06545	0.999866	1215	2	0.1874
NCDN	4	0.030543	0.065523	0.999866	1216	1	-0.22131
EPB41L1	4	0.030585	0.065584	0.999866	1217	2	0.28746
SMIM8	4	0.030595	0.065601	0.999866	1218	1	-0.034675
ZBTB48	4	0.030605	0.065616	0.999866	1219	2	0.28128
ANKZF1	4	0.030656	0.065696	0.999866	1220	2	0.30171
SLC25A26	4	0.030666	0.065714	0.999866	1221	2	0.42534
COPE	4	0.030716	0.065792	0.999866	1222	2	0.51705
RNASEH2C	4	0.030748	0.065836	0.999866	1223	2	0.28997
HIST1H1A	4	0.030807	0.065928	0.999866	1224	2	0.36224
M6PR	4	0.03085	0.066005	0.999866	1225	1	0.0017633
RLF	4	0.030888	0.066059	0.999866	1226	2	0.095251
C2orf72	4	0.030919	0.066108	0.999866	1227	2	0.41397
MOGAT1	4	0.030949	0.066152	0.999866	1228	2	0.14176
PDPR	4	0.030952	0.066156	0.999866	1229	1	-0.1157
CCDC110	4	0.03099	0.066201	0.999866	1230	2	0.15177
SFXN2	4	0.03102	0.06625	0.999866	1231	2	0.34368
CTAGE15	4	0.031051	0.066291	0.999866	1232	2	0.3673
KLHDC7A	4	0.031055	0.066294	0.999866	1233	2	0.12933
DAZAP2	4	0.031071	0.066319	0.999866	1234	2	0.21265
KANSL1	4	0.031081	0.066339	0.999866	1235	2	0.43052
NDUFS7	4	0.031106	0.066381	0.999866	1236	1	0.16982
MT1HL1	4	0.031157	0.066465	0.999866	1237	2	0.35909
LRRC4B	4	0.031208	0.066536	0.999866	1238	1	0.0065941
SEC23IP	4	0.031259	0.066604	0.999866	1239	1	-0.049518
RTN4RL1	4	0.031275	0.066626	0.999866	1240	2	0.40222
QTRT1	4	0.03131	0.066677	0.999866	1241	1	-0.1464
PCDH18	4	0.031361	0.066757	0.999866	1242	1	-0.41487
GJA4	4	0.031412	0.066835	0.999866	1243	1	0.038641
KCNS2	4	0.031438	0.06688	0.999866	1244	2	0.25823
B3GAT1	4	0.031458	0.06691	0.999866	1245	2	0.24308
NHSL2	4	0.031463	0.066922	0.999866	1246	1	-0.35701
RIMKLB	4	0.031489	0.066962	0.999866	1247	2	0.25244
PLIN5	4	0.031566	0.067082	0.999866	1248	1	-0.16899
ZNF558	4	0.031617	0.067142	0.999866	1249	1	-0.19088
GSTK1	4	0.031642	0.067184	0.999866	1250	2	0.18144
NFKBIE	4	0.031668	0.067222	0.999866	1251	2	-0.0037222
TCEB2	4	0.031719	0.067296	0.999866	1252	2	0.22775
ZNF655	4	0.031745	0.067329	0.999866	1253	2	0.35944
BHLHE22	4	0.031821	0.067454	0.999866	1254	2	0.31028
ARHGEF5	4	0.031868	0.067517	0.999866	1255	2	0.33296
KBTBD2	4	0.031872	0.067521	0.999866	1256	1	-0.013336
ABCD3	4	0.031899	0.067553	0.999866	1257	2	0.42879
TBL1Y	4	0.031923	0.067596	0.999866	1258	1	0.054336
LEP	4	0.031974	0.067669	0.999866	1259	1	0.11154
MBTPS1	4	0.032002	0.067714	0.999866	1260	2	0.25998
DPP3	4	0.032022	0.067733	0.999866	1261	2	0.26298
PRKG2	4	0.032025	0.067735	0.999866	1262	1	-0.16846
MOCS1	4	0.032076	0.067815	0.999866	1263	1	-0.16217
RGSL1	4	0.032127	0.067887	0.999866	1264	2	0.25343
ZNF785	4	0.032146	0.067917	0.999866	1265	2	0.29065
EIF2AK2	4	0.032178	0.06797	0.999866	1266	2	0.2882
CDCA5	4	0.032281	0.068134	0.999866	1267	1	-0.032035
HPR	4	0.032342	0.068227	0.999866	1268	2	0.12914
TRIB2	4	0.032383	0.068281	0.999866	1269	1	-0.27175
MED8	4	0.032487	0.068464	0.999866	1270	2	0.36982
TIMP2	4	0.032539	0.068542	0.999866	1271	2	0.069434
PLVAP	4	0.032587	0.068611	0.999866	1272	2	0.33495
SP5	4	0.032633	0.068677	0.999866	1273	2	0.28449
CT47A5	4	0.032638	0.068686	0.999866	1274	1	0.17966
C11orf98	4	0.032684	0.068751	0.999866	1275	2	0.33724
MILR1	4	0.032689	0.06876	0.999866	1276	1	-0.37918
PLEKHG2	4	0.03274	0.068829	0.999866	1277	1	0.30392
MYRIP	4	0.032791	0.068906	0.999866	1278	1	-0.21256
C1orf186	4	0.03283	0.06896	0.999866	1279	2	0.063935
G6PD	4	0.032842	0.068974	0.999866	1280	1	-0.073758
DNAJC7	4	0.032893	0.069044	0.999866	1281	2	0.23922
FAM96A	4	0.032903	0.069057	0.999866	1282	2	0.36179
TMEM165	4	0.032944	0.069121	0.999866	1283	1	-0.25953
TRNAU1AP	4	0.032966	0.069152	0.999866	1284	2	0.038947
TAPT1	4	0.032995	0.069196	0.999866	1285	1	0.072666
C19orf70	4	0.033049	0.069292	0.999866	1286	2	0.44213
PSMB6	4	0.033097	0.069363	0.999866	1287	2	0.20368
OBP2B	4	0.033148	0.069448	0.999866	1288	1	-0.19899
PIGS	4	0.033174	0.069481	0.999866	1289	2	0.17659
ADAMTS6	4	0.033199	0.069523	0.999866	1290	1	0.046215
PCDH11X	4	0.03325	0.069601	0.999866	1291	1	0.12104
RBAK	4	0.03329	0.06967	0.999866	1292	2	0.30627
MED15	4	0.033394	0.06981	0.999866	1293	2	0.38354
LZIC	4	0.033405	0.069834	0.999866	1294	2	0.27433
ETV6	4	0.033478	0.069944	0.999866	1295	2	0.16441
LAMA4	4	0.033505	0.069992	0.999866	1296	1	-0.0094249
MXD1	4	0.033556	0.070063	0.999866	1297	2	0.20997
SORBS3	4	0.033607	0.070136	0.999866	1298	2	0.045336
CTBP2	4	0.033657	0.070206	0.999866	1299	2	0.4543
PWWP2A	4	0.033658	0.070207	0.999866	1300	2	-0.077747
RIIAD1	4	0.033709	0.070288	0.999866	1301	1	0.1022
UBOX5	4	0.033741	0.07034	0.999866	1302	2	0.17496
MRPS31	4	0.033762	0.070372	0.999866	1303	2	0.25404
CFC1	4	0.033811	0.070434	0.999866	1304	1	0.13949
PLAGL2	4	0.033862	0.070522	0.999866	1305	1	-0.05051
INADL	4	0.0339	0.070575	0.999866	1306	2	0.30252
CRACR2B	4	0.033913	0.070602	0.999866	1307	1	0.071192
BLOC1S5	4	0.033942	0.070649	0.999866	1308	2	0.25519
RPS6KC1	4	0.033964	0.070678	0.999866	1309	1	-0.58519
OLIG1	4	0.034015	0.070749	0.999866	1310	2	0.14253
SREK1	4	0.034037	0.07078	0.999866	1311	2	0.3334
SUPT20HL1	4	0.034047	0.070791	0.999866	1312	2	0.384
EIF3A	4	0.034079	0.070841	0.999866	1313	2	0.34676
RAB9B	4	0.0341	0.070875	0.999866	1314	2	0.14906
GRK5	4	0.034117	0.0709	0.999866	1315	2	0.26935
FOSL1	4	0.034164	0.070969	0.999866	1316	2	0.42078
BRF1	4	0.034168	0.070976	0.999866	1317	1	0.082502
WDR59	4	0.034228	0.071058	0.999866	1318	2	0.19189
PBK	4	0.034281	0.071133	0.999866	1319	2	0.39055
TGM1	4	0.034344	0.071226	0.999866	1320	2	0.20769
GFER	4	0.034372	0.07126	0.999866	1321	1	-0.18444
CYFIP2	4	0.034423	0.071343	0.999866	1322	2	0.33443
IGSF3	4	0.03444	0.071366	0.999866	1323	2	0.39275
FNBP1L	4	0.03445	0.071383	0.999866	1324	2	0.26312
SPRN	4	0.034482	0.071431	0.999866	1325	2	0.24004
SRRT	4	0.034493	0.071444	0.999866	1326	2	0.27627
CLPSL2	4	0.034525	0.071491	0.999866	1327	1	-0.25903
VSTM2A	4	0.034546	0.071521	0.999866	1328	2	0.29985
BOD1L1	4	0.034578	0.071562	0.999866	1329	2	0.23113
ANGPT4	4	0.034678	0.071693	0.999866	1330	2	0.13361
DIEXF	4	0.034706	0.071732	0.999866	1331	2	0.36206
NUP214	4	0.034729	0.071763	0.999866	1332	1	-0.025915
CPEB1	4	0.03478	0.071835	0.999866	1333	1	-0.1893
SPAST	4	0.034845	0.071921	0.999866	1334	2	0.30482
SH3RF2	4	0.034882	0.071979	0.999866	1335	1	0.17039
ABCC9	4	0.034888	0.071985	0.999866	1336	2	0.20397
PLEKHG4B	4	0.034933	0.072053	0.999866	1337	1	-0.015562
C1QTNF1	4	0.034952	0.07208	0.999866	1338	2	0.42008
TMEM55B	4	0.034984	0.072131	0.999866	1339	1	-0.16497
USE1	4	0.034984	0.072131	0.999866	1340	2	0.3795
TOX4	4	0.034995	0.072148	0.999866	1341	2	0.40348
SMURF2	4	0.035016	0.072179	0.999866	1342	2	0.31695
SOHLH2	4	0.035035	0.072212	0.999866	1343	2	0.29893
KCNC4	4	0.035145	0.072378	0.999866	1344	2	0.2611
CES2	4	0.035166	0.072407	0.999866	1345	2	0.24784
DHX16	4	0.035187	0.07244	0.999866	1346	1	-0.15326
WBP2	4	0.035209	0.07247	0.999866	1347	2	0.41581
RAB43	4	0.035238	0.072518	0.999866	1348	1	0.043641
ZCRB1	4	0.035295	0.07261	0.999866	1349	2	0.27567
PSMD8	4	0.035316	0.072646	0.999866	1350	2	0.36228
C10orf91	4	0.03534	0.072681	0.999866	1351	1	-0.064024
RAPH1	4	0.035391	0.072763	0.999866	1352	2	0.19348
DLGAP2	4	0.035413	0.072791	0.999866	1353	2	0.45997
PAQR7	4	0.035442	0.072838	0.999866	1354	2	0.19178
VMA21	4	0.035493	0.07291	0.999866	1355	2	0.31297
PADI1	4	0.035542	0.072983	0.999866	1356	2	0.27674
UBL5	4	0.035544	0.072984	0.999866	1357	2	0.126
CLEC4G	4	0.035595	0.073051	0.999866	1358	1	0.079619
PAOX	4	0.035646	0.07313	0.999866	1359	1	0.058585
CRNKL1	4	0.035697	0.073204	0.999866	1360	1	-0.022149
TAS2R46	4	0.035834	0.073401	0.999866	1361	2	0.4048
JAKMIP3	4	0.035849	0.073428	0.999866	1362	1	0.23642
PJA1	4	0.0359	0.0735	0.999866	1363	1	-0.31192
CFH	4	0.03591	0.073515	0.999866	1364	2	0.35594
IFNA2	4	0.035921	0.07353	0.999866	1365	2	0.35261
ZNF112	4	0.035951	0.07358	0.999866	1366	1	-0.062306
DDX20	4	0.035964	0.073595	0.999866	1367	2	0.35168
FCGR2A	4	0.036002	0.073641	0.999866	1368	1	0.049687
MS4A10	4	0.036053	0.073722	0.999866	1369	1	-0.015305
YJEFN3	4	0.036094	0.073776	0.999866	1370	2	0.11575
USP32	4	0.036116	0.073806	0.999866	1371	2	0.41972
RASSF7	4	0.036155	0.073862	0.999866	1372	1	0.21401
SEC61G	4	0.03617	0.073887	0.999866	1373	2	0.31685
STARD4	4	0.036206	0.073945	0.999866	1374	2	0.40973
PDCD1LG2	4	0.036246	0.074002	0.999866	1375	2	-0.015449
HUS1B	4	0.036257	0.074017	0.999866	1376	1	0.25763
UBE2L3	4	0.036322	0.074122	0.999866	1377	2	0.47961
BRAP	4	0.036359	0.074173	0.999866	1378	1	0.21825
SERTAD3	4	0.036388	0.074207	0.999866	1379	2	-0.096713
CLEC2B	4	0.036409	0.074239	0.999866	1380	2	0.29026
ANGPTL6	4	0.03646	0.074316	0.999866	1381	1	-0.06893
UBE2J2	4	0.036464	0.074323	0.999866	1382	2	0.054736
RERGL	4	0.036486	0.074357	0.999866	1383	2	0.42224
SFSWAP	4	0.036511	0.074399	0.999866	1384	1	-0.007468
LHFPL2	4	0.036529	0.074419	0.999866	1385	2	0.1221
FAM45A	4	0.03654	0.074435	0.999866	1386	2	0.34211
ZNF532	4	0.036562	0.074463	0.999866	1387	1	0.049681
SLC1A6	4	0.036606	0.074536	0.999866	1388	2	0.39033
HLA-A	4	0.036613	0.07455	0.999866	1389	1	-0.085126
SIK1	4	0.036638	0.074586	0.999866	1390	2	0.2497
PGAP1	4	0.036664	0.074619	0.999866	1391	1	-0.1798
PPP1R9B	4	0.036704	0.074675	0.999866	1392	2	0.32222
AREG	4	0.036715	0.07469	0.999866	1393	1	0.058303
RALGAPA2	4	0.036726	0.074707	0.999866	1394	2	0.058877
MTIF3	4	0.036766	0.074772	0.999866	1395	1	0.066914
BCL2L11	4	0.036867	0.074916	0.999866	1396	1	-0.09149
COX15	4	0.036868	0.074917	0.999866	1397	2	0.28331
ARPC3	4	0.036918	0.074992	0.999866	1398	1	0.11126
ADCK1	4	0.036956	0.075042	0.999866	1399	2	0.37155
COMP	4	0.036969	0.075066	0.999866	1400	2	0.16524
PDE3B	4	0.037	0.075117	0.999866	1401	2	0.34189
NR1H2	4	0.03702	0.075158	0.999866	1402	1	-0.2432
LCORL	4	0.037033	0.075177	0.999866	1403	2	0.1256
SLC39A7	4	0.037065	0.075221	0.999866	1404	2	0.30123
OR13H1	4	0.037071	0.075232	0.999866	1405	2	0.22472
INO80D	4	0.037164	0.075391	0.999866	1406	2	0.13821
MAP3K7	4	0.037173	0.075405	0.999866	1407	1	-0.093193
MYOM2	4	0.037223	0.075468	0.999866	1408	2	0.18575
GBA2	4	0.037252	0.075513	0.999866	1409	2	0.33652
OR13A1	4	0.037274	0.075535	0.999866	1410	2	0.19697
C11orf70	4	0.037325	0.075623	0.999866	1411	2	0.17003
CHST2	4	0.037376	0.075701	0.999866	1412	1	0.072447
APOA5	4	0.037427	0.075774	0.999866	1413	1	-0.033615
KRTAP21-2	4	0.037473	0.075833	0.999866	1414	2	0.26188
CASKIN2	4	0.037529	0.075913	0.999866	1415	1	0.085085
ZBED1	4	0.037682	0.076138	0.999866	1416	2	0.29908
NKX2-8	4	0.037705	0.076172	0.999866	1417	2	0.14687
TMEM252	4	0.037732	0.076214	0.999866	1418	1	-0.12034
SPRED3	4	0.037783	0.076281	0.999866	1419	2	0.26326
MYL5	4	0.037834	0.076349	0.999866	1420	1	-0.15692
VKORC1L1	4	0.037926	0.076494	0.999866	1421	2	0.1828
CTSC	4	0.037959	0.076538	0.999866	1422	2	0.43214
C1QL3	4	0.037986	0.076576	0.999866	1423	2	0.3049
KRTAP22-2	4	0.037993	0.076586	0.999866	1424	2	0.39848
TMCC2	4	0.038037	0.076657	0.999866	1425	1	0.017499
LRRC32	4	0.038088	0.076732	0.999866	1426	1	-0.25024
GOT1L1	4	0.038148	0.076815	0.999866	1427	2	0.37672
TFPT	4	0.038189	0.076871	0.999866	1428	1	0.067837
MICU3	4	0.03824	0.076936	0.999866	1429	1	-0.15502
KCNU1	4	0.03827	0.076986	0.999866	1430	2	0.49521
ABLIM2	4	0.038291	0.077013	0.999866	1431	1	-0.28836
IPPK	4	0.038337	0.077077	0.999866	1432	2	0.32516
LIN37	4	0.038393	0.077145	0.999866	1433	1	-0.045158
HOXA9	4	0.038438	0.07721	0.999866	1434	2	0.18339
KTI12	4	0.038443	0.077221	0.999866	1435	1	-0.60436
LOC728392	4	0.03846	0.077246	0.999866	1436	2	0.19235
PTP4A1	4	0.038494	0.077289	0.999866	1437	1	0.15658
FAM50B	4	0.038516	0.077325	0.999866	1438	2	0.18877
SCO1	4	0.038545	0.077369	0.999866	1439	1	-0.072949
UBP1	4	0.038549	0.077371	0.999866	1440	2	0.31375
PRKCG	4	0.038571	0.077408	0.999866	1441	2	0.30205
ASZ1	4	0.038647	0.07752	0.999866	1442	1	-0.36729
CHD3	4	0.03865	0.077524	0.999866	1443	2	0.37275
ACD	4	0.038698	0.077599	0.999866	1444	1	-0.38832
PLCB1	4	0.038739	0.077662	0.999866	1445	2	0.40299
TUSC2	4	0.038773	0.077719	0.999866	1446	2	0.30504
RNF19A	4	0.038799	0.077756	0.999866	1447	1	0.021001
C19orf18	4	0.03885	0.077829	0.999866	1448	1	0.25734
KRTAP7-1	4	0.038873	0.077862	0.999866	1449	2	0.15793
TNFRSF12A	4	0.038901	0.077905	0.999866	1450	2	0.24233
F11	4	0.038952	0.077989	0.999866	1451	1	-0.42848
FRMD8	4	0.039002	0.078077	0.999866	1452	1	-0.16967
SP8	4	0.039042	0.078136	0.999866	1453	2	0.29362
COL19A1	4	0.039053	0.078151	0.999866	1454	2	0.32901
EEF1D	4	0.039075	0.078192	0.999866	1455	2	0.12773
TULP2	4	0.039104	0.078238	0.999866	1456	1	-0.15487
ZBTB45	4	0.039155	0.078311	0.999866	1457	1	0.22737
MT4	4	0.039199	0.078375	0.999866	1458	2	0.23108
PARD3	4	0.039205	0.078384	0.999866	1459	2	0.29887
HPGD	4	0.039222	0.078405	0.999866	1460	2	0.29083
KRT26	4	0.039256	0.07845	0.999866	1461	1	0.0070633
SIMC1	4	0.039307	0.078533	0.999866	1462	2	0.1485
SP4	4	0.039334	0.078569	0.999866	1463	2	0.28705
C9orf153	4	0.039358	0.078599	0.999866	1464	2	0.22283
PDE6A	4	0.039368	0.078613	0.999866	1465	2	0.28478
FAM132A	4	0.039409	0.078673	0.999866	1466	2	0.27401
RCSD1	4	0.039492	0.07881	0.999866	1467	2	-0.15907
BLOC1S4	4	0.039503	0.078823	0.999866	1468	2	0.31721
TCTEX1D4	4	0.039582	0.07895	0.999866	1469	2	0.3659
PRRX1	4	0.039616	0.078986	0.999866	1470	2	0.21629
SLC2A3	4	0.039662	0.079052	0.999866	1471	2	0.22336
THADA	4	0.039764	0.079198	0.999866	1472	1	-0.12431
RPP14	4	0.039815	0.079274	0.999866	1473	1	-0.020587
LRRC23	4	0.039865	0.079352	0.999866	1474	2	0.33464
HIST1H2AE	4	0.039876	0.079367	0.999866	1475	2	0.33339
TMED3	4	0.039933	0.079446	0.999866	1476	2	0.2468
NPY4R	4	0.039967	0.07951	0.999866	1477	1	-0.36295
LBP	4	0.040001	0.079553	0.999866	1478	2	0.35636
OR1E1	4	0.040018	0.079584	0.999866	1479	2	0.20993
TUBB8	4	0.040047	0.07963	0.999866	1480	2	0.16422
BPIFB4	4	0.040058	0.079652	0.999866	1481	2	0.29453
EME2	4	0.040068	0.079667	0.999866	1482	1	0.31315
RASAL3	4	0.040221	0.079892	0.999866	1483	1	-0.052031
KBTBD7	4	0.040271	0.079962	0.999866	1484	1	-0.092628
SPIC	4	0.040308	0.080016	0.999866	1485	2	0.44
PDCL2	4	0.040322	0.080031	0.999866	1486	2	0.30142
HNRNPA1L2	4	0.040373	0.080124	0.999866	1487	1	-0.23915
FUT3	4	0.040424	0.080202	0.999866	1488	1	0.061447
COL6A1	4	0.040456	0.080252	0.999866	1489	2	0.33449
MYB	4	0.040479	0.080287	0.999866	1490	2	-0.087049
LYPD3	4	0.040525	0.080357	0.999866	1491	1	-0.05805
ONECUT3	4	0.040576	0.080428	0.999866	1492	1	0.0032789
ZNF223	4	0.040582	0.080434	0.999866	1493	2	0.1555
BEAN1	4	0.040593	0.080449	0.999866	1494	2	0.0040619
NKX6-3	4	0.040627	0.080508	0.999866	1495	2	0.053639
CD52	4	0.040677	0.08058	0.999866	1496	1	-0.41845
ATRIP	4	0.040684	0.08059	0.999866	1497	2	0.32844
OXNAD1	4	0.040787	0.080739	0.999866	1498	2	0.20973
MCCD1	4	0.040799	0.08075	0.999866	1499	2	0.26133
INTS2	4	0.040829	0.080796	0.999866	1500	2	-0.051106
SPDYE2	4	0.040845	0.080819	0.999866	1501	2	0.46002
FTSJ2	4	0.040931	0.080938	0.999866	1502	1	-0.067709
XPNPEP3	4	0.040982	0.081017	0.999866	1503	1	-0.058335
RABGAP1	4	0.040982	0.081018	0.999866	1504	2	0.37402
SENP3	4	0.041051	0.081119	0.999866	1505	2	0.17776
METTL18	4	0.041062	0.081134	0.999866	1506	2	0.28424
GCNT2	4	0.041083	0.081162	0.999866	1507	1	0.078638
ILDR1	4	0.04112	0.081219	0.999866	1508	2	0.2115
FAM180A	4	0.041184	0.081314	0.999866	1509	1	-0.17329
FAM64A	4	0.041235	0.081392	0.999866	1510	2	0.31455
PARP11	4	0.041246	0.081407	0.999866	1511	2	0.2199
AADACL2	4	0.041269	0.08144	0.999866	1512	2	0.18119
SENP6	4	0.041292	0.081471	0.999866	1513	2	0.21762
NLK	4	0.041327	0.081527	0.999866	1514	2	0.34077
CGA	4	0.041337	0.08154	0.999866	1515	1	-0.02691
SLC34A2	4	0.041396	0.081627	0.999866	1516	2	0.19963
TRPC1	4	0.041438	0.081697	0.999866	1517	1	0.094018
PGK1	4	0.041489	0.081776	0.999866	1518	1	0.076957
KLHDC7B	4	0.04159	0.081923	0.999866	1519	2	0.10865
OR56B1	4	0.041592	0.081926	0.999866	1520	2	0.088082
OTOL1	4	0.041615	0.08196	0.999866	1521	2	0.070268
C10orf25	4	0.041626	0.081975	0.999866	1522	2	0.13051
CCDC88C	4	0.041691	0.082059	0.999866	1523	1	-0.17099
APOLD1	4	0.041719	0.082099	0.999866	1524	2	0.26864
SUPT6H	4	0.04173	0.082121	0.999866	1525	2	0.44192
WBP2NL	4	0.041742	0.082138	0.999866	1526	2	0.4124
BRD1	4	0.041793	0.082214	0.999866	1527	2	0.12609
PRPF40A	4	0.041799	0.082227	0.999866	1528	2	0.3773
ARPP19	4	0.041843	0.082287	0.999866	1529	1	-0.37148
DMBT1	4	0.041945	0.082446	0.999866	1530	1	-0.20161
C9orf47	4	0.042031	0.082582	0.999866	1531	2	-0.021217
ERLEC1	4	0.042046	0.082608	0.999866	1532	1	0.072918
PNN	4	0.042097	0.082681	0.999866	1533	2	0.27442
ZNF689	4	0.042124	0.082723	0.999866	1534	2	0.28469
RAC1	4	0.042135	0.082742	0.999866	1535	2	0.26786
KPNA5	4	0.042217	0.082852	0.999866	1536	2	0.30141
NLRP11	4	0.04224	0.082882	0.999866	1537	2	0.32943
NOP9	4	0.042249	0.082891	0.999866	1538	1	-0.42138
UNC119B	4	0.042333	0.083016	0.999866	1539	2	0.34277
MORN1	4	0.042391	0.083097	0.999866	1540	2	0.37493
KHDC3L	4	0.042401	0.083107	0.999866	1541	2	0.37226
PTCD1	4	0.042426	0.083147	0.999866	1542	2	0.22385
C5orf46	4	0.042451	0.083189	0.999866	1543	2	0.19106
RING1	4	0.042502	0.083257	0.999866	1544	1	-0.34019
THAP5	4	0.042554	0.08333	0.999866	1545	2	0.010094
ARHGAP31	4	0.042589	0.083381	0.999866	1546	2	-0.046999
IFT57	4	0.042603	0.0834	0.999866	1547	1	0.039535
CFAP46	4	0.042654	0.083463	0.999866	1548	1	0.21501
PCDHB4	4	0.042682	0.083509	0.999866	1549	2	0.50909
NCL	4	0.042705	0.083548	0.999866	1550	1	-0.054875
CCDC102B	4	0.042706	0.083549	0.999866	1551	2	0.1259
SPATA4	4	0.042755	0.083624	0.999866	1552	1	-0.25979
TCF25	4	0.042806	0.083697	0.999866	1553	2	0.066059
RHOXF1	4	0.042857	0.083776	0.999866	1554	2	0.36124
CABYR	4	0.042881	0.083813	0.999866	1555	2	0.058058
INSL5	4	0.042939	0.083909	0.999866	1556	2	0.12336
OR4D10	4	0.042958	0.083931	0.999866	1557	2	0.44326
CAPN2	4	0.043009	0.084002	0.999866	1558	2	0.23795
POLK	4	0.043059	0.084061	0.999866	1559	1	-0.15272
SDC1	4	0.043068	0.084072	0.999866	1560	2	0.17299
OCLM	4	0.043103	0.084119	0.999866	1561	2	0.16541
TNFRSF13B	4	0.043115	0.084137	0.999866	1562	2	0.39698
C3orf33	4	0.04316	0.084201	0.999866	1563	2	0.14455
GABRA2	4	0.043197	0.084245	0.999866	1564	2	0.40411
FAM83C	4	0.043211	0.084263	0.999866	1565	1	0.084948
HDLBP	4	0.043262	0.084347	0.999866	1566	1	-0.20535
PDE1A	4	0.043302	0.084403	0.999866	1567	2	0.28056
HIST1H4A	4	0.043312	0.084416	0.999866	1568	1	0.083916
EIF4E2	4	0.043349	0.084474	0.999866	1569	2	0.19011
FUBP1	4	0.043363	0.084493	0.999866	1570	1	-0.16232
ADRBK2	4	0.043408	0.084551	0.999866	1571	2	0.42641
SNX7	4	0.043413	0.084561	0.999866	1572	1	-0.031162
MAP1S	4	0.043464	0.084637	0.999866	1573	1	-0.28302
ZC2HC1A	4	0.043515	0.084716	0.999866	1574	1	-0.18946
SPINT2	4	0.043565	0.084784	0.999866	1575	2	0.33472
RGR	4	0.043573	0.084801	0.999866	1576	2	0.23955
C1QTNF5	4	0.043616	0.084863	0.999866	1577	1	-0.053413
OR2L13	4	0.043632	0.084884	0.999866	1578	2	0.38621
PRR35	4	0.043768	0.085089	0.999866	1579	2	0.38825
GFY	4	0.043868	0.085236	0.999866	1580	2	0.22821
BCLAF1	4	0.043869	0.085238	0.999866	1581	1	0.15551
QSER1	4	0.043879	0.085253	0.999866	1582	2	0.19425
RNF219	4	0.043938	0.085326	0.999866	1583	2	0.35018
APPL2	4	0.04397	0.085369	0.999866	1584	1	-0.21963
SLC39A14	4	0.043997	0.085408	0.999866	1585	2	0.37635
UBE2A	4	0.044009	0.085424	0.999866	1586	2	0.17942
LHX6	4	0.044068	0.085514	0.999866	1587	2	0.035895
MLKL	4	0.044071	0.085517	0.999866	1588	2	0.14156
TMEM115	4	0.044104	0.085559	0.999866	1589	2	0.21402
C10orf62	4	0.044199	0.08569	0.999866	1590	2	0.28599
ENPP1	4	0.04421	0.085709	0.999866	1591	2	0.31189
FFAR4	4	0.044223	0.08573	0.999866	1592	1	-0.25501
LYPD6B	4	0.044234	0.085745	0.999866	1593	2	0.2549
VWCE	4	0.044258	0.085768	0.999866	1594	2	0.30475
ZNF232	4	0.04427	0.085788	0.999866	1595	2	0.3777
DPH7	4	0.044274	0.085793	0.999866	1596	2	0.21721
ZNF568	4	0.044305	0.085849	0.999866	1597	2	0.028395
KRT80	4	0.044317	0.085866	0.999866	1598	2	0.35693
HADHA	4	0.044324	0.085874	0.999866	1599	1	-0.21616
RBPJL	4	0.044353	0.085915	0.999866	1600	2	0.36004
PPP1R3F	4	0.044364	0.085938	0.999866	1601	2	0.20298
VCY1B	4	0.0444	0.085991	0.999866	1602	2	0.42365
RIMS4	4	0.044425	0.086028	0.999866	1603	1	-0.13068
THOC1	4	0.044448	0.086063	0.999866	1604	2	0.48195
YRDC	4	0.044476	0.086109	0.999866	1605	1	-0.24376
KCNH1	4	0.044483	0.086121	0.999866	1606	2	0.28303
TFAP2A	4	0.044519	0.086172	0.999866	1607	2	-0.27651
SPDYC	4	0.044526	0.086182	0.999866	1608	1	-0.065571
ANKRD39	4	0.044543	0.086206	0.999866	1609	2	0.40344
PIK3CG	4	0.044577	0.086249	0.999866	1610	1	-0.022032
ZNF81	4	0.044678	0.086413	0.999866	1611	1	0.14228
SPRYD3	4	0.044729	0.086491	0.999866	1612	1	0.22183
PPP1R27	4	0.044779	0.086569	0.999866	1613	1	0.14366
HIRA	4	0.04483	0.086645	0.999866	1614	1	0.036953
CYP26A1	4	0.044931	0.086793	0.999866	1615	1	0.096339
DOCK1	4	0.044981	0.086867	0.999866	1616	2	0.1993
CACNB4	4	0.045007	0.0869	0.999866	1617	2	0.37054
ORC5	4	0.045031	0.08694	0.999866	1618	2	0.066449
GNG5	4	0.045032	0.086944	0.999866	1619	2	0.40914
FAM160A2	4	0.045067	0.086988	0.999866	1620	2	0.397
FFAR1	4	0.045079	0.087007	0.999866	1621	2	0.16621
DSC3	4	0.045083	0.087011	0.999866	1622	1	0.1484
TMPRSS9	4	0.045091	0.087027	0.999866	1623	2	0.5287
SRGAP2C	4	0.045126	0.087087	0.999866	1624	2	0.21835
DLG3	4	0.045133	0.087098	0.999866	1625	1	-0.012412
TMUB2	4	0.045184	0.087166	0.999866	1626	1	-0.12048
FAM150B	4	0.045285	0.087324	0.999866	1627	1	0.0032274
MED14	4	0.045335	0.08739	0.999866	1628	1	0.10762
STAG3	4	0.045354	0.087421	0.999866	1629	2	0.37587
NIPSNAP3A	4	0.045366	0.087441	0.999866	1630	2	0.13669
FNDC5	4	0.045386	0.087466	0.999866	1631	1	0.060528
SCNN1G	4	0.045402	0.087488	0.999866	1632	2	0.25421
NRG2	4	0.045436	0.087548	0.999866	1633	1	0.23237
VSIG10	4	0.045449	0.087562	0.999866	1634	2	0.30073
C15orf41	4	0.045487	0.087613	0.999866	1635	2	0.23696
TEX15	4	0.045533	0.087688	0.999866	1636	2	0.33892
NADSYN1	4	0.045537	0.087693	0.999866	1637	1	-0.11649
KPNA3	4	0.045605	0.087791	0.999866	1638	2	0.43638
TXNDC17	4	0.045638	0.08784	0.999866	1639	1	-0.094038
CAMLG	4	0.045689	0.087914	0.999866	1640	2	0.087782
RNF32	4	0.045749	0.088016	0.999866	1641	2	0.25346
PRKAA1	4	0.045841	0.088152	0.999866	1642	1	-0.14174
GHRH	4	0.045894	0.088228	0.999866	1643	2	0.12076
LECT1	4	0.045942	0.088294	0.999866	1644	1	0.048603
VASP	4	0.045942	0.088294	0.999866	1645	2	0.16875
BOLL	4	0.046002	0.088383	0.999866	1646	2	0.11447
TAL1	4	0.046043	0.088441	0.999866	1647	2	0.25234
CENPW	4	0.046086	0.088508	0.999866	1648	2	0.19773
POLR3E	4	0.046093	0.088513	0.999866	1649	2	0.42631
GOLGA1	4	0.046144	0.0886	0.999866	1650	1	0.02623
CTSE	4	0.046159	0.088622	0.999866	1651	2	0.31491
C1orf198	4	0.046245	0.088752	0.999866	1652	1	0.22174
RAD1	4	0.046295	0.088825	0.999866	1653	1	-0.037011
TPMT	4	0.046346	0.088894	0.999866	1654	1	0.27892
PGK2	4	0.046396	0.088969	0.999866	1655	2	0.44829
NR5A2	4	0.046425	0.089003	0.999866	1656	2	0.24142
TXLNA	4	0.046461	0.089051	0.999866	1657	2	0.35914
LILRB2	4	0.046485	0.089094	0.999866	1658	2	0.27681
ART5	4	0.046497	0.089111	0.999866	1659	1	0.061854
CRYBB2	4	0.046598	0.089265	0.999866	1660	1	0.072422
TMEM87B	4	0.046649	0.089339	0.999866	1661	1	-0.30467
NEK4	4	0.046699	0.089407	0.999866	1662	1	0.040349
ZNF488	4	0.04675	0.089482	0.999866	1663	1	0.17908
PRR18	4	0.046776	0.089518	0.999866	1664	2	0.15681
CHRNA9	4	0.046788	0.089539	0.999866	1665	2	0.31749
AZIN2	4	0.0468	0.089561	0.999866	1666	1	-0.33234
EDA	4	0.046885	0.089671	0.999866	1667	2	0.11204
CXorf57	4	0.046901	0.089692	0.999866	1668	1	0.14469
DDX23	4	0.046952	0.08977	0.999866	1669	1	0.006357
THEG5	4	0.047002	0.089845	0.999866	1670	2	0.28833
GSTA2	4	0.047007	0.089854	0.999866	1671	2	0.37174
FANCB	4	0.04714	0.090052	0.999866	1672	2	0.39652
DCTN5	4	0.047153	0.090069	0.999866	1673	2	0.29267
FGF14	4	0.047153	0.090069	0.999866	1674	1	-0.13748
KLHDC10	4	0.047201	0.090138	0.999866	1675	2	0.2742
RASIP1	4	0.047204	0.090141	0.999866	1676	1	0.27125
C11orf40	4	0.047213	0.090157	0.999866	1677	2	0.19554
FRMD5	4	0.047254	0.090218	0.999866	1678	1	-0.4678
PSMD13	4	0.047347	0.090358	0.999866	1679	2	0.27349
SNX17	4	0.047396	0.090421	0.999866	1680	2	0.3783
FAM179A	4	0.047406	0.090437	0.999866	1681	1	-0.089377
WDR55	4	0.047445	0.090492	0.999866	1682	2	0.25954
HIST1H1E	4	0.047456	0.090501	0.999866	1683	1	0.22875
PENK	4	0.047494	0.090558	0.999866	1684	2	0.23369
HIST2H2AA4	4	0.047518	0.090596	0.999866	1685	2	0.47353
APEX1	4	0.047557	0.090649	0.999866	1686	1	-0.20587
MIF	4	0.047608	0.090721	0.999866	1687	1	0.03807
PAGE1	4	0.047658	0.090798	0.999866	1688	1	-0.11171
TMCO2	4	0.047708	0.090864	0.999866	1689	1	-0.16642
CEP70	4	0.047849	0.091063	0.999866	1690	2	-0.075211
MT1B	4	0.047873	0.091094	0.999866	1691	2	0.39805
NTN4	4	0.04791	0.091153	0.999866	1692	1	-0.083774
CHRNB4	4	0.047934	0.091184	0.999866	1693	2	-0.046361
MRPL32	4	0.048011	0.091299	0.999866	1694	1	0.1883
MCC	4	0.048032	0.091327	0.999866	1695	2	0.26618
ATP6V1H	4	0.048061	0.09137	0.999866	1696	2	0.4384
ANKRD60	4	0.048112	0.091437	0.999866	1697	1	-0.17048
C11orf1	4	0.048131	0.091459	0.999866	1698	2	0.29813
NRAP	4	0.048143	0.091477	0.999866	1699	2	0.35836
PRR29	4	0.048192	0.09154	0.999866	1700	2	0.27134
GYLTL1B	4	0.048263	0.091647	0.999866	1701	1	0.029554
KARS	4	0.048303	0.091706	0.999866	1702	2	0.29228
CDC123	4	0.048327	0.091739	0.999866	1703	2	0.32636
RBP4	4	0.048364	0.091789	0.999866	1704	1	0.2941
KRTAP29-1	4	0.048414	0.091846	0.999866	1705	1	0.0032468
ANKRD13D	4	0.048465	0.09193	0.999866	1706	1	-0.22746
DNAJC13	4	0.048515	0.091994	0.999866	1707	1	-0.47511
CYP4A22	4	0.048616	0.092157	0.999866	1708	1	-0.038928
C1orf100	4	0.048635	0.092189	0.999866	1709	2	0.33255
HELQ	4	0.048666	0.092239	0.999866	1710	2	0.086989
PYCR1	4	0.048767	0.092385	0.999866	1711	2	0.30947
TMED1	4	0.048818	0.09246	0.999866	1712	2	0.31475
TPPP2	4	0.048868	0.092532	0.999866	1713	1	-0.20757
PAK2	4	0.048918	0.092597	0.999866	1714	1	-0.62729
CBWD1	4	0.048969	0.092672	0.999866	1715	2	0.28708
IL1B	4	0.048969	0.092672	0.999866	1716	2	0.30754
OLFM3	4	0.049018	0.092736	0.999866	1717	2	0.36255
NUDT4	4	0.049019	0.092737	0.999866	1718	1	0.055759
F8A1	4	0.049043	0.092776	0.999866	1719	2	0.35215
C9orf66	4	0.04907	0.09281	0.999866	1720	1	0.23337
ZMAT4	4	0.04912	0.092892	0.999866	1721	1	-0.052087
ARL14EPL	4	0.049154	0.092934	0.999866	1722	2	0.2914
PAPL	4	0.049191	0.092987	0.999866	1723	2	0.22652
OXCT1	4	0.049221	0.093032	0.999866	1724	2	0.29984
ARL14EP	4	0.049229	0.093044	0.999866	1725	2	0.38603
TGFB3	4	0.049271	0.093111	0.999866	1726	1	-0.065737
FAM86B2	4	0.049322	0.093175	0.999866	1727	1	0.061815
C19orf44	4	0.049422	0.093315	0.999866	1728	2	0.16849
2025-03-09	4	0.049564	0.093527	0.999866	1729	2	0.13487
CHST5	4	0.049576	0.09355	0.999866	1730	2	0.27758
PGGT1B	4	0.049614	0.093607	0.999866	1731	2	0.14232
WISP3	4	0.049624	0.09362	0.999866	1732	1	-0.12862
SART3	4	0.049674	0.09369	0.999866	1733	1	0.16995
CCDC151	4	0.049726	0.09377	0.999866	1734	2	0.15815
PPP1R16A	4	0.04975	0.093811	0.999866	1735	2	0.22814
C17orf62	4	0.049763	0.093826	0.999866	1736	2	0.15573
MYSM1	4	0.049838	0.093928	0.999866	1737	2	0.1646
ANKRD32	4	0.049863	0.093968	0.999866	1738	2	0.25493
ADCY9	4	0.049875	0.093987	0.999866	1739	2	0.17179
SRRM1	4	0.04995	0.094114	0.999866	1740	2	0.25416
ENO3	4	0.049976	0.094154	0.999866	1741	1	0.075024
SNRPA	4	0.050025	0.094215	0.999866	1742	2	0.37714
CCNC	4	0.050027	0.094217	0.999866	1743	1	0.10551
RGS4	4	0.050037	0.094228	0.999866	1744	2	0.040804
INIP	4	0.050075	0.094287	0.999866	1745	2	-0.081555
SLFN12	4	0.0501	0.094315	0.999866	1746	2	0.34496
WWOX	4	0.050127	0.094357	0.999866	1747	1	-0.066371
DFFA	4	0.050178	0.094432	0.999866	1748	1	0.21014
TEX11	4	0.050228	0.094508	0.999866	1749	1	0.041163
CD7	4	0.050237	0.094524	0.999866	1750	2	0.27475
C1QC	4	0.050278	0.094579	0.999866	1751	1	-0.10919
CCDC132	4	0.05035	0.094678	0.999866	1752	2	0.29571
STAG2	4	0.050375	0.094718	0.999866	1753	2	0.27197
TBC1D15	4	0.050487	0.094869	0.999866	1754	2	0.37024
NPAP1	4	0.050525	0.094931	0.999866	1755	2	0.19634
OR1D2	4	0.05053	0.094937	0.999866	1756	2	0.02381
SCN2B	4	0.05055	0.094968	0.999866	1757	2	0.43414
ATF5	4	0.05058	0.095005	0.999866	1758	1	-0.30478
CASD1	4	0.050588	0.095018	0.999866	1759	2	0.46993
NAPA	4	0.050631	0.095074	0.999866	1760	1	0.099024
BANK1	4	0.050814	0.095343	0.999866	1761	2	0.13416
GAGE10	4	0.050832	0.095369	0.999866	1762	1	-0.00445
CLSTN1	4	0.050933	0.095505	0.999866	1763	1	-0.061351
MYADM	4	0.051033	0.095651	0.999866	1764	2	0.31721
LIG3	4	0.051084	0.095731	0.999866	1765	1	0.1167
SLC25A25	4	0.051115	0.095776	0.999866	1766	2	0.20279
DNAJB5	4	0.051153	0.095823	0.999866	1767	2	0.28732
FAM163B	4	0.051184	0.095866	0.999866	1768	2	0.27289
NLRC3	4	0.051285	0.096023	0.999866	1769	1	-0.022763
SPTBN1	4	0.051385	0.096181	0.999866	1770	1	0.042439
SBSPON	4	0.051436	0.096248	0.999866	1771	1	-0.35361
HPS5	4	0.051486	0.096321	0.999866	1772	1	-0.2113
LLGL1	4	0.05157	0.096434	0.999866	1773	2	0.2493
ELOVL3	4	0.051587	0.096467	0.999866	1774	1	0.19981
C4orf33	4	0.051633	0.09654	0.999866	1775	2	0.43757
DMTN	4	0.051637	0.096547	0.999866	1776	1	-0.18439
LOC100506422	4	0.051722	0.096692	0.999866	1777	2	0.20691
ANKRD20A2	4	0.051738	0.09672	0.999866	1778	1	-0.24316
LOC388282	4	0.051788	0.09679	0.999866	1779	1	0.095989
NXF3	4	0.051939	0.096987	0.999866	1780	1	-0.0038133
CACHD1	4	0.051975	0.097042	0.999866	1781	2	0.27597
TMCO3	4	0.051988	0.097063	0.999866	1782	2	0.0085562
PER3	4	0.051989	0.097064	0.999866	1783	2	0.13687
FN3K	4	0.052	0.09708	0.999866	1784	2	0.031922
C15orf38-AP3S2	4	0.052039	0.097136	0.999866	1785	1	0.10727
HEPACAM2	4	0.052089	0.097201	0.999866	1786	1	-0.098136
MON1B	4	0.052114	0.097229	0.999866	1787	2	0.31237
DACT2	4	0.05214	0.097267	0.999866	1788	1	-0.21251
SLC35B1	4	0.05219	0.097342	0.999866	1789	2	0.32335
CCDC93	4	0.052203	0.09736	0.999866	1790	2	0.30227
KRTAP19-5	4	0.052291	0.097492	0.999866	1791	1	-0.22288
PLK2	4	0.052343	0.097574	0.999866	1792	2	0.034952
CPNE1	4	0.05242	0.09767	0.999866	1793	2	0.16733
NFIX	4	0.052441	0.097706	0.999866	1794	1	0.086194
APOL4	4	0.052509	0.09781	0.999866	1795	2	0.14131
ZNF285	4	0.052542	0.097862	0.999866	1796	2	-0.035632
HIST1H2BL	4	0.052547	0.09787	0.999866	1797	2	0.20929
GPR161	4	0.052572	0.09791	0.999866	1798	2	0.43327
TCTN3	4	0.052592	0.09794	0.999866	1799	1	0.19151
HES6	4	0.052636	0.098002	0.999866	1800	2	0.33496
NXPE2	4	0.052693	0.098086	0.999866	1801	2	0.32248
PRAMEF7	4	0.052738	0.098144	0.999866	1802	2	0.32679
CBLL1	4	0.052743	0.098156	0.999866	1803	1	-0.034341
CORO2B	4	0.052793	0.098229	0.999866	1804	1	0.16192
AP1M2	4	0.052828	0.098278	0.999866	1805	2	0.32763
TGFA	4	0.052853	0.098318	0.999866	1806	2	0.29374
GSAP	4	0.052894	0.098368	0.999866	1807	1	0.077036
UGT2B10	4	0.052944	0.098447	0.999866	1808	1	-0.21568
C8orf59	4	0.053006	0.098533	0.999866	1809	2	0.31449
OR10G3	4	0.053044	0.098593	0.999866	1810	1	0.022947
TEKT3	4	0.053058	0.098619	0.999866	1811	2	0.45711
NGEF	4	0.053094	0.098673	0.999866	1812	2	0.026338
PIH1D1	4	0.053145	0.09875	0.999866	1813	1	-0.32181
CDH10	4	0.05316	0.098774	0.999866	1814	2	0.39607
MSTO1	4	0.053173	0.098789	0.999866	1815	2	0.31938
PLEKHG5	4	0.053195	0.098821	0.999866	1816	2	0.24264
FAM163A	4	0.053288	0.098958	0.999866	1817	2	0.13622
IL20RA	4	0.053295	0.098968	0.999866	1818	2	0.0096686
SPRR2D	4	0.053314	0.099	0.999866	1819	2	0.38339
CACFD1	4	0.053339	0.09904	0.999866	1820	2	0.45148
JKAMP	4	0.053346	0.099048	0.999866	1821	1	-0.12664
SLITRK2	4	0.053365	0.099079	0.999866	1822	2	0.066777
MPND	4	0.053391	0.099117	0.999866	1823	2	0.22938
TPST2	4	0.053396	0.099128	0.999866	1824	2	0.02239
ST5	4	0.053446	0.099189	0.999866	1825	1	0.092654
ZNF593	4	0.05348	0.099251	0.999866	1826	2	0.28797
CHRND	4	0.053496	0.099274	0.999866	1827	1	-0.024995
ZNF311	4	0.053506	0.099285	0.999866	1828	2	0.13546
MRC1	4	0.053583	0.099402	0.999866	1829	2	0.038055
LIMD1	4	0.053597	0.099423	0.999866	1830	1	-0.30718
CT45A2	2	0.053668	0.075476	0.999866	1831	1	0.072895
PUS7L	4	0.053697	0.099574	0.999866	1832	1	-0.079121
POMP	4	0.053797	0.099725	0.999866	1833	1	0.17669
BICD2	4	0.053848	0.099796	0.999866	1834	1	-0.14315
ARID4A	4	0.053853	0.099804	0.999866	1835	2	0.22557
ROBO3	4	0.053879	0.099843	0.999866	1836	2	0.24612
LCMT1	4	0.053898	0.099874	0.999866	1837	1	-0.55162
BCL11B	4	0.05393	0.099914	0.999866	1838	2	0.21871
CTNNBIP1	4	0.053948	0.099939	0.999866	1839	1	-0.055915
SST	4	0.054008	0.10001	0.999866	1840	2	0.38878
CAND2	4	0.054048	0.10007	0.999866	1841	1	0.13328
RACGAP1	4	0.054085	0.10012	0.999866	1842	2	0.292
NCKAP5	4	0.054099	0.10014	0.999866	1843	1	0.15679
NKAIN2	4	0.054149	0.10022	0.999866	1844	1	-0.32679
CCNL2	4	0.054162	0.10023	0.999866	1845	2	0.31026
N6AMT2	4	0.054175	0.10024	0.999866	1846	2	0.4416
NTN1	4	0.054199	0.10029	0.999866	1847	1	-0.13431
ICA1	4	0.054249	0.10037	0.999866	1848	1	0.020089
TNFRSF18	4	0.054317	0.10046	0.999866	1849	2	0.33856
ZNF705D	4	0.05433	0.10048	0.999866	1850	2	0.091434
FSCN3	4	0.05435	0.10051	0.999866	1851	1	0.028373
ZNF189	4	0.054382	0.10055	0.999866	1852	2	0.2461
TESK1	4	0.054408	0.10059	0.999866	1853	2	0.30721
PCSK1	4	0.054447	0.10065	0.999866	1854	2	0.27194
FOXI3	4	0.05445	0.10065	0.999866	1855	1	0.049458
CCKAR	4	0.05446	0.10067	0.999866	1856	2	0.14849
TOP1	4	0.054498	0.10073	0.999866	1857	2	0.34613
RRP1B	4	0.0545	0.10073	0.999866	1858	1	-0.033734
FBXO33	4	0.054511	0.10075	0.999866	1859	2	0.37049
EBI3	4	0.05455	0.10081	0.999866	1860	1	-0.0546
DDX41	4	0.0546	0.10089	0.999866	1861	1	0.13089
FAM127C	4	0.054751	0.10112	0.999866	1862	1	0.19192
FAM210B	4	0.054801	0.10119	0.999866	1863	2	0.16988
KIR2DL4	4	0.054851	0.10125	0.999866	1864	1	0.027596
SGMS2	4	0.054901	0.10133	0.999866	1865	1	0.089843
CATSPER3	4	0.054913	0.10135	0.999866	1866	2	0.091908
FKBP8	4	0.054952	0.10141	0.999866	1867	2	0.19574
SLAMF1	4	0.055002	0.10148	0.999866	1868	1	-0.46227
SRRM4	4	0.055043	0.10154	0.999866	1869	2	0.15861
CSRP2BP	4	0.055052	0.10156	0.999866	1870	1	0.24813
NDUFS6	4	0.055082	0.1016	0.999866	1871	2	0.46149
DAZL	4	0.055102	0.10163	0.999866	1872	1	0.29143
IGFBP3	4	0.055152	0.10169	0.999866	1873	2	0.18166
MBD5	4	0.05516	0.1017	0.999866	1874	2	0.32737
DEFB106B	2	0.055194	0.076809	0.999866	1875	1	0.22964
TMTC2	4	0.055202	0.10176	0.999866	1876	1	-0.0061334
TMEM159	4	0.055238	0.10182	0.999866	1877	2	0.49078
FAXC	4	0.055253	0.10184	0.999866	1878	1	-0.21395
FOXD1	4	0.055303	0.10191	0.999866	1879	2	0.39969
GSTA3	4	0.055303	0.10191	0.999866	1880	2	0.25696
TMEM174	4	0.055316	0.10193	0.999866	1881	2	0.24192
SLC1A5	4	0.055353	0.10199	0.999866	1882	1	-0.059715
PNP	4	0.055472	0.10218	0.999866	1883	2	0.10307
AFG3L2	4	0.055485	0.1022	0.999866	1884	2	0.25093
PNCK	4	0.055503	0.10222	0.999866	1885	2	0.23343
ICAM4	4	0.055553	0.1023	0.999866	1886	1	-0.10859
ZNF692	4	0.055603	0.10237	0.999866	1887	1	-0.20087
PTPRF	4	0.055704	0.10251	0.999866	1888	1	-0.29005
IL20RB	4	0.055754	0.10259	0.999866	1889	1	-0.0026215
B3GNT6	4	0.055759	0.1026	0.999866	1890	2	0.3968
APOBEC3A	4	0.055904	0.1028	0.999866	1891	1	-0.056655
DROSHA	4	0.056004	0.10295	0.999866	1892	1	0.082672
APLP1	4	0.056047	0.10301	0.999866	1893	2	0.17684
KPNA4	4	0.056055	0.10302	0.999866	1894	1	-0.010248
CACNG8	4	0.056105	0.10308	0.999866	1895	1	-0.30401
DMXL1	4	0.056112	0.1031	0.999866	1896	2	0.19869
ZFPM2	4	0.056155	0.10315	0.999866	1897	1	0.084082
PLD3	4	0.056205	0.10323	0.999866	1898	1	0.090672
RIN2	4	0.056217	0.10324	0.999866	1899	2	0.3701
MRPL45	4	0.056255	0.1033	0.999866	1900	1	-0.092843
COL2A1	4	0.056283	0.10334	0.999866	1901	2	0.10808
PKM	4	0.056355	0.10346	0.999866	1902	1	-0.036977
CHST11	4	0.056405	0.10352	0.999866	1903	2	0.27882
BROX	4	0.056453	0.10359	0.999866	1904	2	0.10811
SPCS2	4	0.056455	0.10359	0.999866	1905	1	0.28465
GNA12	4	0.056466	0.10361	0.999866	1906	2	0.18556
TMEM231	4	0.056505	0.10367	0.999866	1907	1	-0.0165
ZADH2	4	0.056532	0.1037	0.999866	1908	2	0.38514
WDR81	4	0.056556	0.10374	0.999866	1909	1	-0.16695
SYPL1	4	0.056606	0.10381	0.999866	1910	1	-0.093422
BOLA3	4	0.056656	0.10389	0.999866	1911	2	0.22884
SPANXA1	4	0.05669	0.10393	0.999866	1912	2	0.13083
PCYT1A	4	0.056756	0.10404	0.999866	1913	1	0.1483
NAPSA	4	0.056769	0.10405	0.999866	1914	2	0.20838
SELK	4	0.056795	0.10409	0.999866	1915	2	0.40208
TCL1A	4	0.056806	0.10411	0.999866	1916	1	0.10737
LMO7DN	4	0.056821	0.10413	0.999866	1917	2	0.041869
SIDT2	4	0.056848	0.10417	0.999866	1918	2	0.22803
C6orf106	4	0.056856	0.10418	0.999866	1919	1	-0.098496
SLC25A17	4	0.0569	0.10426	0.999866	1920	2	0.2959
CDC42EP2	4	0.056953	0.10432	0.999866	1921	2	0.25606
ZNF554	4	0.056956	0.10433	0.999866	1922	2	-0.0050804
TRIO	4	0.056979	0.10436	0.999866	1923	2	0.2627
ATP5B	4	0.057006	0.1044	0.999866	1924	1	-0.44001
SAMD3	4	0.057056	0.10447	0.999866	1925	2	0.20537
POU3F1	4	0.057071	0.1045	0.999866	1926	2	0.034808
STARD5	4	0.057098	0.10453	0.999866	1927	2	0.021503
CRH	4	0.057106	0.10455	0.999866	1928	2	0.14596
OGFRL1	4	0.057157	0.10462	0.999866	1929	1	0.037797
KRTAP4-12	4	0.057207	0.1047	0.999866	1930	1	-0.014387
GTF2A1L	4	0.057257	0.10477	0.999866	1931	1	-0.0036322
MAPK1IP1L	4	0.057307	0.10485	0.999866	1932	1	-0.27235
ZNF708	4	0.057357	0.10492	0.999866	1933	1	0.090388
DPY19L3	4	0.057407	0.10499	0.999866	1934	1	-0.30966
AKT3	4	0.057441	0.10504	0.999866	1935	2	0.16532
NLRP8	4	0.057481	0.10509	0.999866	1936	2	0.39981
PCNXL3	4	0.057494	0.10511	0.999866	1937	2	0.23408
ZNF133	4	0.057507	0.10513	0.999866	1938	1	0.19597
C2orf91	4	0.057557	0.1052	0.999866	1939	2	0.14538
SLC25A12	4	0.057657	0.10534	0.999866	1940	1	0.045992
AKAP6	4	0.057707	0.10542	0.999866	1941	1	0.040062
GLB1	4	0.057719	0.10543	0.999866	1942	2	0.15418
DYNAP	4	0.057757	0.10549	0.999866	1943	1	-0.63069
C18orf8	4	0.057799	0.10555	0.999866	1944	2	0.33885
YIF1B	4	0.057807	0.10557	0.999866	1945	1	-0.10037
RCC2	4	0.057838	0.10563	0.999866	1946	2	0.027822
HES5	4	0.057857	0.10566	0.999866	1947	2	0.20076
FAM162A	4	0.057865	0.10566	0.999866	1948	2	0.1963
TMEM184B	4	0.057878	0.10568	0.999866	1949	2	0.31913
DDX10	4	0.057931	0.10576	0.999866	1950	2	0.44459
PHAX	4	0.057998	0.10585	0.999866	1951	2	0.49313
SMARCA1	4	0.058007	0.10586	0.999866	1952	1	0.16192
AKAP14	4	0.058037	0.1059	0.999866	1953	2	0.073597
RFNG	4	0.058057	0.10593	0.999866	1954	1	0.024235
MANBA	4	0.058158	0.10607	0.999866	1955	1	0.082873
BBX	4	0.058208	0.10614	0.999866	1956	2	0.31209
PCDHA1	4	0.058223	0.10617	0.999866	1957	2	0.26727
RPS26	4	0.058237	0.10619	0.999866	1958	2	0.16347
MEF2D	4	0.05825	0.10621	0.999866	1959	2	0.10695
KBTBD4	4	0.058258	0.10623	0.999866	1960	1	-0.062004
RAG1	4	0.058308	0.1063	0.999866	1961	2	0.32992
IL1R2	4	0.058396	0.10642	0.999866	1962	2	0.1136
PABPN1	4	0.05841	0.10644	0.999866	1963	2	0.31582
CELSR1	4	0.058458	0.10651	0.999866	1964	1	-0.083195
DEFA5	4	0.058508	0.10658	0.999866	1965	1	-0.072095
ZSCAN20	4	0.058558	0.10667	0.999866	1966	1	-0.25398
CCDC24	4	0.058608	0.10673	0.999866	1967	1	0.086473
ZNF296	4	0.058658	0.10681	0.999866	1968	1	-0.24209
FAM129A	4	0.058663	0.10681	0.999866	1969	2	0.015125
HMX3	4	0.058703	0.10687	0.999866	1970	2	0.22311
HNRNPCL2	4	0.05873	0.10691	0.999866	1971	2	0.26261
SLC14A1	4	0.058758	0.10694	0.999866	1972	1	0.01148
GBAS	4	0.05877	0.10696	0.999866	1973	2	0.30484
TADA2B	4	0.058783	0.10698	0.999866	1974	2	0.3566
SLC38A2	4	0.058796	0.107	0.999866	1975	2	0.40621
NR1I3	4	0.058808	0.10702	0.999866	1976	1	-0.56072
WTIP	4	0.058858	0.10708	0.999866	1977	1	0.25744
ZBTB44	4	0.058876	0.1071	0.999866	1978	2	0.24835
SERPINA11	4	0.05889	0.10712	0.999866	1979	2	0.092833
ACTA1	4	0.058908	0.10715	0.999866	1980	1	0.061335
ZNF281	4	0.058997	0.10729	0.999866	1981	2	0.35007
CNN3	4	0.059008	0.1073	0.999866	1982	1	0.12397
MTFR1	4	0.05901	0.10731	0.999866	1983	2	0.39385
FAM179B	4	0.05913	0.1075	0.999866	1984	2	0.1988
SLC4A5	4	0.059157	0.10754	0.999866	1985	2	0.22927
SSBP3	4	0.059184	0.10758	0.999866	1986	2	0.25968
TMEM79	4	0.059208	0.10762	0.999866	1987	1	0.14834
PIK3R3	4	0.059211	0.10763	0.999866	1988	2	0.15367
C2	4	0.059238	0.10766	0.999866	1989	2	0.20654
HIC1	4	0.059258	0.10769	0.999866	1990	2	0.23174
MKNK1	4	0.059264	0.1077	0.999866	1991	2	0.47028
TBC1D23	4	0.059291	0.10774	0.999866	1992	2	0.30702
HSD17B7	4	0.059308	0.10775	0.999866	1993	1	-0.17968
KRTAP10-7	4	0.059358	0.10784	0.999866	1994	1	-0.059675
PHLDA1	4	0.059358	0.10784	0.999866	1995	2	0.24858
GAGE12J	4	0.059425	0.10793	0.999866	1996	2	0.40964
PLEKHH1	4	0.059492	0.10803	0.999866	1997	2	0.06641
OR51Q1	4	0.059508	0.10806	0.999866	1998	1	-0.25054
[truncated: 17,114 more rows]

## Sheet: GPX4M_dim.gene_summary
Table S1. MAGeCK analysis of dim CRISPR screens
id	num	pos|score	pos|p-value	pos|fdr	pos|rank	pos|goodsgrna	pos|lfc
SRPR	4	7.8881e-10	2.5903e-07	0.00495	1	4	1.6649
YPEL5	4	3.1059e-08	1.2951e-06	0.008663	2	4	1.5742
GPX4	4	7.4177e-08	1.8132e-06	0.008663	3	3	1.2317
MEMO1	4	7.8697e-08	1.8132e-06	0.008663	4	3	1.2206
CLDN7	4	1.2274e-07	2.3312e-06	0.008911	5	3	1.1249
FAM122A	4	8.7057e-07	4.1444e-06	0.013201	6	4	0.93836
LAMTOR2	4	2.0615e-06	8.0298e-06	0.021924	7	4	0.65306
NUDCD3	4	5.3905e-06	2.1499e-05	0.051361	8	3	0.69943
PDPK1	4	1.2065e-05	5.6727e-05	0.120462	9	2	0.92399
WDR26	4	2.0353e-05	9.6617e-05	0.179568	10	3	0.82116
MYC	4	2.191e-05	0.00010335	0.179568	11	4	0.85918
INTS5	4	2.5725e-05	0.00011941	0.190182	12	2	0.61098
CMTR1	4	3.6613e-05	0.00015775	0.228784	13	4	0.9633
IFNAR1	4	3.9486e-05	0.00016759	0.228784	14	4	0.68315
ANO9	4	7.7563e-05	0.00031886	0.362801	15	2	0.5043
IARS2	4	8.823e-05	0.00035927	0.362801	16	4	0.78786
FAM208A	4	9.123e-05	0.00036808	0.362801	17	3	0.90023
RTF1	4	9.2596e-05	0.00037481	0.362801	18	4	0.55564
PGRMC1	4	9.2857e-05	0.00037585	0.362801	19	3	0.66696
IDH3A	4	9.4703e-05	0.00038517	0.362801	20	3	0.72511
ST3GAL5	4	9.9293e-05	0.00039864	0.362801	21	3	0.76281
RNMT	4	0.00011227	0.00044371	0.385464	22	4	0.72146
PDK2	4	0.00011754	0.00046858	0.389367	23	3	0.58917
PIK3C3	4	0.00012254	0.00049137	0.391295	24	4	0.80659
DISP1	4	0.00013002	0.00051831	0.39623	25	4	0.5997
CKLF-CMTM1	4	0.00013482	0.00053903	0.39623	26	2	0.4108
OR10H4	4	0.00014669	0.00058358	0.413091	27	4	0.4893
ARPC4	4	0.00017493	0.00068719	0.469059	28	3	0.6573
DPP9-AS1	4	0.00019063	0.00075091	0.494879	29	2	0.13091
SOX21	4	0.00023545	0.00090478	0.558767	30	1	-0.1277
ELSPBP1	4	0.00023642	0.00090633	0.558767	31	3	0.69676
BARHL1	4	0.00024685	0.00095088	0.567915	32	4	0.58352
MRPL23	4	0.00028203	0.0010778	0.619615	33	4	0.76896
PIK3CA	4	0.00029049	0.0011167	0.619615	34	4	0.80217
CNFN	4	0.00030933	0.0011871	0.619615	35	4	0.39247
TP53BP2	4	0.00030987	0.0011887	0.619615	36	3	0.59872
OLIG1	4	0.00031379	0.0011995	0.619615	37	3	0.59438
CCNF	4	0.00033552	0.001271	0.630744	38	3	0.56535
ACTA1	4	0.00034009	0.0012871	0.630744	39	1	-0.52903
SPSB2	4	0.00036621	0.0013835	0.661015	40	4	0.52853
RPF2	4	0.0003924	0.0014824	0.669468	41	2	0.34699
TMEM30A	4	0.00039485	0.0014891	0.669468	42	2	0.53284
TIMM13	4	0.00039991	0.0015062	0.669468	43	2	0.62038
GALNT13	4	0.00041868	0.0015876	0.678218	44	3	0.59105
OR2M3	4	0.00042038	0.0015969	0.678218	45	4	0.44369
JAK1	4	0.0004724	0.0018114	0.678997	46	4	0.49457
ATF5	4	0.00049491	0.0018989	0.678997	47	2	0.31504
PIGX	4	0.00049702	0.0019129	0.678997	48	1	-0.034663
HADHA	4	0.00050624	0.0019455	0.678997	49	3	0.537
WBSCR16	4	0.00052637	0.0020087	0.678997	50	2	0.24327
ZSCAN30	4	0.00052953	0.0020181	0.678997	51	4	0.57294
SLC25A44	4	0.00053152	0.0020248	0.678997	52	3	0.49483
RRP1B	4	0.00053315	0.0020305	0.678997	53	4	0.43391
KPTN	4	0.00053671	0.002044	0.678997	54	3	0.61037
PCIF1	4	0.00054933	0.0020953	0.678997	55	1	-0.084131
CYP2A7	4	0.00055289	0.0021124	0.678997	56	3	0.55692
MAP3K7CL	4	0.00056482	0.0021564	0.678997	57	3	0.62602
HSD17B12	4	0.00057356	0.0021859	0.678997	58	3	0.66621
CCDC6	4	0.00057392	0.002187	0.678997	59	4	0.50418
GLDN	4	0.00060164	0.0022973	0.678997	60	3	0.45991
POGK	4	0.00061234	0.002331	0.678997	61	2	0.65477
RNF112	4	0.00061864	0.0023584	0.678997	62	4	0.61429
GNA13	4	0.00062019	0.0023641	0.678997	63	2	0.096696
SMARCC2	4	0.00064176	0.0024273	0.678997	64	3	0.78692
SLC25A3	4	0.00065394	0.0024729	0.678997	65	2	0.36573
KDSR	4	0.00066874	0.002517	0.678997	66	4	0.58569
DDX23	4	0.00067573	0.0025413	0.678997	67	4	0.62875
RASSF7	4	0.00069838	0.0026164	0.678997	68	4	0.38217
ACTR2	4	0.00071988	0.0026858	0.678997	69	3	0.62116
CNGA2	4	0.00072182	0.0026905	0.678997	70	4	0.66023
2025-09-04	4	0.00073879	0.0027496	0.678997	71	4	0.46169
OR52E2	4	0.00074207	0.0027589	0.678997	72	2	0.3444
MT1HL1	4	0.00074497	0.0027667	0.678997	73	3	0.54567
CCDC85C	4	0.00075701	0.0028122	0.678997	74	4	0.50711
PRSS1	4	0.00075854	0.0028169	0.678997	75	2	0.15108
N6AMT1	4	0.000791	0.0029283	0.678997	76	4	0.44278
C7orf55	4	0.00079632	0.0029449	0.678997	77	2	0.49053
ANKRD20A2	4	0.00080525	0.0029687	0.678997	78	3	0.80573
OLIG3	4	0.00081084	0.0029811	0.678997	79	1	-0.25372
TGIF2LY	4	0.00081246	0.0029863	0.678997	80	3	0.47421
LHX6	4	0.00081345	0.0029889	0.678997	81	4	0.31381
KARS	4	0.00081423	0.0029925	0.678997	82	3	0.71983
CNTNAP5	4	0.00082567	0.003034	0.678997	83	3	0.54468
SMCO1	4	0.00083303	0.0030583	0.678997	84	4	0.41424
WDR20	4	0.00083528	0.0030676	0.678997	85	3	0.4181
HOXC4	4	0.00083742	0.0030744	0.678997	86	3	0.4745
MOGAT3	4	0.00085062	0.003121	0.678997	87	2	0.66626
ITGAV	4	0.00085984	0.0031521	0.678997	88	2	0.4225
TPSG1	4	0.00086313	0.0031619	0.678997	89	3	0.58218
CBX2	4	0.00090123	0.0032992	0.682818	90	4	0.45666
MKRN1	4	0.00091135	0.0033339	0.682818	91	4	0.43745
PRG3	4	0.00091542	0.0033448	0.682818	92	1	-0.1362
SCAP	4	0.00091823	0.0033577	0.682818	93	4	0.34338
ATP6V0A2	4	0.00093536	0.0034168	0.682818	94	3	0.48985
S100P	4	0.00094445	0.0034474	0.682818	95	4	0.37275
FAM127B	4	0.00094982	0.0034624	0.682818	96	4	0.49571
CCDC105	4	0.00095863	0.0034961	0.682818	97	2	0.41038
MTOR	4	0.00096772	0.0035272	0.682818	98	3	0.73559
RAMP2	4	0.00097123	0.003537	0.682818	99	4	0.25239
RPTOR	4	0.000996	0.0036183	0.691535	100	3	0.71042
NR2F6	4	0.0010129	0.0036836	0.692827	101	3	0.72044
TAMM41	4	0.00102	0.0036976	0.692827	102	2	0.045406
SFI1	4	0.0010529	0.0037867	0.698491	103	3	0.52145
MESDC2	4	0.0010723	0.0038312	0.698491	104	1	-0.018891
BBS1	4	0.0010743	0.0038375	0.698491	105	3	0.73007
NR5A1	4	0.0011246	0.0039649	0.71488	106	1	-0.33486
SRP9	4	0.0011544	0.0040442	0.722356	107	3	0.45074
GMIP	4	0.0011769	0.0041063	0.726669	108	1	-0.11678
EMC3	4	0.0012219	0.0042358	0.740656	109	3	0.64728
RDH11	4	0.0012329	0.0042706	0.740656	110	3	0.69689
MRPL36	4	0.0012441	0.0043016	0.740656	111	2	0.54615
MBLAC1	4	0.0012753	0.0043897	0.749072	112	2	0.56166
GFER	4	0.0013337	0.0045415	0.755034	113	1	-0.21389
FAM181A	4	0.0013343	0.0045436	0.755034	114	2	0.32982
C19orf43	4	0.0013482	0.0045695	0.755034	115	3	0.54258
HOXC10	4	0.0013806	0.0046487	0.755034	116	2	0.33506
RIC1	4	0.0013822	0.0046539	0.755034	117	3	0.55311
TRIM49D2	4	0.001386	0.0046617	0.755034	118	1	0.0076971
FOXD2	4	0.0014324	0.0047746	0.760622	119	2	0.53413
FRAT2	4	0.0014382	0.0047938	0.760622	120	1	-0.24022
TRPM8	4	0.0014905	0.0049264	0.760622	121	3	0.55332
DGCR8	4	0.0014921	0.0049321	0.760622	122	3	0.6995
MIIP	4	0.0014969	0.0049394	0.760622	123	3	0.49009
ZNF223	4	0.0015245	0.0050057	0.760622	124	3	0.62432
ARFRP1	4	0.0015363	0.0050331	0.760622	125	2	0.53745
SLC5A4	4	0.0015388	0.0050404	0.760622	126	2	0.40531
ZNF705B	4	0.0015428	0.0050544	0.760622	127	1	-0.18426
VPS26A	4	0.0015734	0.0051274	0.760649	128	3	0.50254
C2orf74	4	0.0015766	0.0051341	0.760649	129	3	0.60806
VIMP	4	0.001611	0.0052269	0.766647	130	3	0.58178
CPA1	4	0.0016217	0.0052548	0.766647	131	3	0.67867
SPIC	4	0.0016996	0.0054683	0.78992	132	2	0.29839
HAX1	4	0.0017168	0.0055149	0.78992	133	3	0.50821
KCNIP1	4	0.0017365	0.0055636	0.78992	134	3	0.6552
RGP1	4	0.0017518	0.0056066	0.78992	135	1	0.24383
TMEM261	4	0.0017653	0.0056506	0.78992	136	3	0.68834
MAGEC1	4	0.0018041	0.0057465	0.78992	137	3	0.36606
TBC1D12	4	0.0018209	0.0057916	0.78992	138	3	0.54131
ZMYM3	4	0.0018263	0.0058045	0.78992	139	2	0.35609
CD2BP2	4	0.0018563	0.0058817	0.78992	140	1	0.21704
AQP9	4	0.0018722	0.0059273	0.78992	141	3	0.50619
ACRBP	4	0.0018747	0.005934	0.78992	142	2	0.32142
RIMS1	4	0.0018831	0.0059553	0.78992	143	3	0.42798
JAKMIP3	4	0.0019086	0.0060273	0.78992	144	1	-0.14777
NKX3-1	4	0.0019101	0.0060293	0.78992	145	2	0.27849
AXIN1	4	0.0019337	0.0060915	0.78992	146	3	0.52713
STMN3	4	0.0019486	0.0061296	0.78992	147	2	0.44477
ETV3L	4	0.0019541	0.0061423	0.78992	148	2	0.26096
TBP	4	0.0019609	0.0061583	0.78992	149	2	0.41904
RAB42	4	0.0020131	0.006307	0.80221	150	1	-0.10112
NME1	4	0.0020266	0.0063381	0.80221	151	2	0.42577
SOX14	4	0.0020654	0.00645	0.811002	152	1	-0.3306
L2HGDH	4	0.002089	0.0065008	0.812043	153	2	0.62692
FAM114A1	4	0.0021176	0.0065717	0.812233	154	1	-0.38374
CHD1	4	0.0021219	0.0065873	0.812233	155	3	0.43719
CALHM1	4	0.0021916	0.0067753	0.815452	156	3	0.33469
RIC8A	4	0.0022088	0.0068178	0.815452	157	3	0.55611
FOXD4L1	4	0.0022221	0.0068613	0.815452	158	3	0.39613
ITCH	4	0.002225	0.0068665	0.815452	159	3	0.57482
NCBP2	4	0.0022515	0.0069432	0.815452	160	3	0.47125
POTEA	4	0.002273	0.0069955	0.815452	161	3	0.57688
HSPB2	4	0.0022743	0.0069976	0.815452	162	3	0.49514
ADAMTS8	4	0.0022792	0.007009	0.815452	163	3	0.49971
HRASLS5	4	0.0022905	0.0070401	0.815452	164	2	0.24538
KRTAP23-1	4	0.0022906	0.0070401	0.815452	165	3	0.43579
EXOSC6	4	0.0023155	0.0071131	0.818949	166	3	0.70242
FGF10	4	0.0023701	0.007268	0.829296	167	3	0.62935
RIN3	4	0.0023788	0.0072898	0.829296	168	1	-0.31859
UBQLN1	4	0.0023962	0.007341	0.830189	169	2	0.47509
MARS	4	0.002431	0.0074338	0.830844	170	3	0.73895
PLAC9	4	0.002431	0.0074338	0.830844	171	1	0.10153
SPATA31D4	4	0.0024917	0.0075897	0.84334	172	2	0.15892
NDUFS8	4	0.002548	0.0077156	0.847015	173	3	0.64718
DLL1	4	0.0025543	0.0077358	0.847015	174	2	0.55011
PQBP1	4	0.0025802	0.0078063	0.847015	175	3	0.50099
CDC23	4	0.0025877	0.0078249	0.847015	176	1	-0.39823
ARHGEF4	4	0.0026368	0.0079472	0.847015	177	3	0.63294
PLXNA2	4	0.0026657	0.0080233	0.847015	178	2	0.23835
FAM103A1	4	0.0026753	0.0080466	0.847015	179	2	0.46419
HNMT	4	0.0026809	0.008058	0.847015	180	3	0.44599
TSEN2	4	0.0026915	0.008086	0.847015	181	2	0.23682
ALX4	4	0.0026922	0.0080881	0.847015	182	2	0.46947
IFI30	4	0.0027132	0.0081508	0.847015	183	3	0.72206
ADAM20	4	0.0027444	0.0082264	0.847015	184	2	0.17683
USP29	4	0.0027749	0.0083005	0.847015	185	3	0.50459
NAGK	4	0.0027761	0.0083036	0.847015	186	2	0.336
NCDN	4	0.0027784	0.0083139	0.847015	187	3	0.51294
HSPE1-MOB4	4	0.0027966	0.0083621	0.847015	188	2	0.20015
PLET1	4	0.0028161	0.0084222	0.847015	189	3	0.40262
HIC1	4	0.0028288	0.008458	0.847015	190	2	0.34779
KCNK16	4	0.0028488	0.0085155	0.847015	191	2	0.050986
RBP4	4	0.0028601	0.0085465	0.847015	192	3	0.53889
ATP6V1G3	4	0.0028661	0.0085626	0.847015	193	3	0.45465
KRTAP10-3	4	0.0028913	0.0086186	0.847015	194	3	0.38958
AGTR2	4	0.0029054	0.008645	0.847015	195	2	0.28589
PRELP	4	0.0029215	0.0086864	0.847015	196	3	0.52031
FOXO6	4	0.002941	0.0087444	0.84726	197	3	0.67094
SUPV3L1	4	0.0029533	0.0087776	0.84726	198	2	0.32758
TMEM234	4	0.0029727	0.0088268	0.847729	199	3	0.6195
KLF14	4	0.0030055	0.0089128	0.851708	200	2	0.13135
ITGA10	4	0.0030577	0.0090413	0.858802	201	1	-0.13187
LRRC74B	4	0.0030781	0.0091003	0.858802	202	3	0.55191
CEP70	4	0.0031008	0.0091604	0.858802	203	3	0.61057
MAP3K4	4	0.0031099	0.0091946	0.858802	204	1	0.14747
MRPL39	4	0.0031168	0.0092117	0.858802	205	2	0.48185
LRRC59	4	0.0032143	0.0094728	0.875664	206	3	0.4699
SPPL3	4	0.0032207	0.0094842	0.875664	207	3	0.64771
C2CD2L	4	0.003283	0.0096376	0.876606	208	3	0.72984
ZNF234	4	0.0032889	0.0096547	0.876606	209	2	0.15304
MCOLN3	4	0.0033187	0.0097261	0.876606	210	1	-0.23573
PARD3	4	0.003329	0.00975	0.876606	211	3	0.53153
ANGPTL6	4	0.003333	0.0097603	0.876606	212	3	0.52249
TOMM20	4	0.0033425	0.0097852	0.876606	213	2	0.44153
SEC11C	4	0.0033608	0.0098365	0.876606	214	3	0.46315
PFDN6	4	0.0033709	0.0098614	0.876606	215	2	0.33911
ARPP19	4	0.0034231	0.0099992	0.884741	216	1	-0.12564
PPIL3	4	0.0034473	0.010065	0.886504	217	2	0.41153
LIX1L	4	0.0034753	0.010143	0.88925	218	1	0.0074911
FNIP2	4	0.0035275	0.010283	0.897396	219	1	-0.16982
EMC6	4	0.0035722	0.010384	0.897741	220	2	0.51664
RRAGA	4	0.0035796	0.010398	0.897741	221	2	0.14495
TRPM4	4	0.0036164	0.010493	0.897741	222	3	0.39261
C1orf56	4	0.0036279	0.010523	0.897741	223	2	0.51855
VWDE	4	0.0036331	0.010536	0.897741	224	3	0.4506
TAF4	4	0.0036611	0.010607	0.897741	225	3	0.48631
CRH	4	0.003684	0.01066	0.897741	226	2	0.36415
PPP1R11	4	0.003685	0.010663	0.897741	227	3	0.60291
NFE2L3	4	0.0037362	0.010788	0.901285	228	1	0.053425
BCAR1	4	0.0037559	0.010836	0.901285	229	2	0.44472
TBX6	4	0.0037825	0.010916	0.901285	230	2	0.53415
LAPTM4B	4	0.0038406	0.011062	0.901285	231	2	0.39062
PRAMEF12	4	0.0038513	0.011087	0.901285	232	3	0.58922
RPL17	4	0.0038927	0.011197	0.901285	233	1	-0.1435
PEX13	4	0.0038976	0.011209	0.901285	234	2	0.42424
COX6C	4	0.0039449	0.011317	0.901285	235	1	-0.0031916
SIGLEC14	4	0.0039557	0.011343	0.901285	236	3	0.61125
AZIN1	4	0.0039596	0.011355	0.901285	237	2	0.25755
AARD	4	0.0039798	0.011408	0.901285	238	3	0.62398
RNF41	4	0.0039971	0.011455	0.901285	239	1	0.1556
CEP170B	4	0.0039991	0.011459	0.901285	240	3	0.38553
FXR2	4	0.0040104	0.011495	0.901285	241	2	0.50129
KRTAP24-1	4	0.0040229	0.011529	0.901285	242	3	0.37103
ZNF425	4	0.0040493	0.011589	0.901285	243	2	0.15335
PMPCA	4	0.0040614	0.011617	0.901285	244	2	0.46963
OR9Q2	4	0.0040618	0.011618	0.901285	245	3	0.40351
MFAP4	4	0.0040733	0.011647	0.901285	246	2	0.3623
FAM213A	4	0.0040934	0.011694	0.901285	247	3	0.38173
SCN7A	4	0.0041168	0.011754	0.901285	248	2	0.33779
CAPN9	4	0.0041366	0.011809	0.901285	249	2	0.52883
SLC1A5	4	0.0041536	0.01185	0.901285	250	1	-0.33635
FBLN2	4	0.0041605	0.011867	0.901285	251	3	0.50843
ATAD2B	4	0.0041685	0.011884	0.901285	252	2	0.32749
OGFOD2	4	0.0042057	0.011983	0.905236	253	1	-0.0086939
CXXC5	4	0.0042579	0.012111	0.905531	254	1	-0.4538
FAM132A	4	0.0042755	0.012155	0.905531	255	3	0.53729
ADD2	4	0.0043159	0.012245	0.905531	256	3	0.43043
RAX	4	0.0043488	0.012324	0.905531	257	3	0.31951
PDCD6	4	0.0043622	0.012356	0.905531	258	2	0.43205
SLC17A7	4	0.0043708	0.01238	0.905531	259	3	0.3729
RGS1	4	0.0043802	0.012404	0.905531	260	3	0.51712
SCML4	4	0.0044144	0.01249	0.905531	261	1	-0.65707
TIMM8A	4	0.0044165	0.012494	0.905531	262	3	0.43878
RNF152	4	0.0044317	0.012536	0.905531	263	2	0.21273
NUDT4	4	0.0044358	0.012546	0.905531	264	2	0.48285
CLCA4	4	0.0044665	0.012623	0.905531	265	1	0.16716
IRF8	4	0.0044962	0.012703	0.905531	266	3	0.39012
NDUFS7	4	0.0045101	0.012735	0.905531	267	2	0.36073
FRG2B	4	0.0045187	0.012753	0.905531	268	1	0.13791
ROGDI	4	0.0045708	0.012901	0.905531	269	2	0.41889
SLC7A1	4	0.00458	0.012929	0.905531	270	3	0.42009
SENP2	4	0.0045963	0.012972	0.905531	271	3	0.59917
EIF1	4	0.0046174	0.013032	0.905531	272	3	0.58454
RAB43	4	0.004623	0.013044	0.905531	273	1	-0.31077
SLC15A2	4	0.0046395	0.01308	0.905531	274	3	0.48886
ELAVL3	4	0.0046605	0.013128	0.905531	275	3	0.44967
BPTF	4	0.0046698	0.013155	0.905531	276	3	0.54092
SPEF1	4	0.0046731	0.013169	0.905531	277	2	0.35094
TLK2	4	0.0046751	0.013172	0.905531	278	3	0.47403
CNNM1	4	0.0047027	0.013249	0.907573	279	3	0.48313
THEG5	4	0.004779	0.013448	0.91791	280	3	0.50578
CCR2	4	0.0048158	0.013543	0.918787	281	3	0.41589
EXO5	4	0.0048316	0.013581	0.918787	282	1	0.22051
C19orf71	4	0.0048561	0.013644	0.918787	283	3	0.3537
THY1	4	0.0048594	0.013653	0.918787	284	3	0.36915
IQGAP3	4	0.004988	0.013973	0.937033	285	2	0.26248
MAP1LC3B	4	0.0050401	0.014104	0.942481	286	1	0.13818
HAS1	4	0.0050922	0.014247	0.944551	287	1	0.052122
MAGEA10	4	0.005099	0.014262	0.944551	288	3	0.34771
MTFR1	4	0.0051077	0.014283	0.944551	289	3	0.51381
UGT1A3	4	0.0051478	0.014391	0.946403	290	3	0.3873
FBXO33	4	0.0051655	0.014434	0.946403	291	2	0.34216
GOLIM4	4	0.0051965	0.01451	0.946403	292	1	0.027588
VIT	4	0.0052022	0.014521	0.946403	293	3	0.40082
GNL3	4	0.0052252	0.014559	0.946403	294	3	0.56183
ZNF729	4	0.0052486	0.014624	0.947424	295	1	-0.018804
ITPK1	4	0.0052819	0.014717	0.949544	296	3	0.33181
CXADR	4	0.0053528	0.01488	0.949544	297	1	-0.064093
SMPD1	4	0.0053605	0.014898	0.949544	298	3	0.3483
RTN4RL1	4	0.0053658	0.014911	0.949544	299	3	0.69738
KRTAP7-1	4	0.005405	0.014991	0.949544	300	1	-0.27524
RBMX2	4	0.005416	0.015024	0.949544	301	2	0.434
TPD52	4	0.0054326	0.01507	0.949544	302	3	0.35595
ARL6IP5	4	0.0054571	0.015142	0.949544	303	2	0.24801
GADD45B	4	0.005475	0.015187	0.949544	304	2	0.1945
ZNF598	4	0.0054962	0.015246	0.949544	305	3	0.35397
ITGA3	4	0.0055068	0.015281	0.949544	306	2	0.3056
KAT7	4	0.0055092	0.015284	0.949544	307	2	0.31871
DPAGT1	4	0.0055205	0.015311	0.949544	308	2	0.61239
AMER2	4	0.005548	0.015369	0.949544	309	2	0.058877
TCP10L	4	0.0055613	0.015405	0.949544	310	2	0.45686
GTF2IRD1	4	0.005603	0.015517	0.949544	311	2	0.34735
C12orf57	4	0.0056137	0.015542	0.949544	312	3	0.37365
EPHX2	4	0.0056352	0.015596	0.949544	313	3	0.53254
SLC25A35	4	0.0056452	0.015622	0.949544	314	3	0.35569
PRKAR2B	4	0.0057176	0.01582	0.949544	315	2	0.35542
FAM168A	4	0.0057278	0.015845	0.949544	316	2	0.15279
FAM64A	4	0.005746	0.015891	0.949544	317	3	0.46404
CD96	4	0.005761	0.015927	0.949544	318	3	0.44554
TMCO1	4	0.0057697	0.015948	0.949544	319	1	0.23283
TUBB4B	4	0.0057817	0.015976	0.949544	320	3	0.58215
CITED4	4	0.0058218	0.01607	0.949544	321	2	0.22
ASPA	4	0.0058308	0.016099	0.949544	322	3	0.39786
FAM78B	4	0.0058398	0.016129	0.949544	323	2	0.42567
KIF7	4	0.0058539	0.01617	0.949544	324	2	0.14673
BHLHE22	4	0.0058739	0.016225	0.949544	325	1	0.21032
ADAR	4	0.0058821	0.016242	0.949544	326	2	0.49786
TMEM218	4	0.0058936	0.016276	0.949544	327	3	0.505
ANXA8	4	0.005901	0.016296	0.949544	328	2	0.4313
MTRNR2L8	4	0.005926	0.016363	0.950272	329	2	0.28635
TRIM38	4	0.0059781	0.016482	0.950272	330	2	0.22052
CT47A5	4	0.0059956	0.016527	0.950272	331	3	0.37731
SMN2	4	0.006003	0.016542	0.950272	332	3	0.55998
C11orf65	4	0.0060107	0.016557	0.950272	333	3	0.38334
RPUSD2	4	0.0060302	0.016609	0.950421	334	2	0.20658
GUCY2D	4	0.0061005	0.016808	0.954372	335	2	0.40899
C17orf62	4	0.0061039	0.016814	0.954372	336	3	0.43104
ALX1	4	0.0061344	0.016885	0.954372	337	3	0.46378
VWA5B2	4	0.0061437	0.016906	0.954372	338	2	0.45521
LRIG2	4	0.0061865	0.017	0.954372	339	2	0.30519
ZNF275	4	0.0062276	0.017094	0.954372	340	3	0.40981
MRPS11	4	0.0062385	0.017114	0.954372	341	2	0.43497
EPHB1	4	0.0062692	0.017189	0.954372	342	3	0.31265
OXSM	4	0.0062791	0.017218	0.954372	343	3	0.49453
SCGB1D1	4	0.0062906	0.017245	0.954372	344	1	-0.016608
BTF3	4	0.0062911	0.017245	0.954372	345	3	0.48199
SLC2A5	4	0.006303	0.017278	0.954372	346	3	0.49204
SEC14L5	4	0.0063427	0.017382	0.956487	347	2	0.35687
YES1	4	0.0063715	0.017453	0.956487	348	2	0.39691
SMIM17	4	0.0064401	0.017615	0.956487	349	2	0.31695
IWS1	4	0.0064696	0.017683	0.956487	350	2	0.22232
KCNT1	4	0.0064839	0.01773	0.956487	351	3	0.44942
LOR	4	0.0064989	0.017764	0.956487	352	1	-0.33694
GRXCR1	4	0.0065022	0.017772	0.956487	353	3	0.37255
CRKL	4	0.0065327	0.017857	0.956487	354	3	0.52186
SRPRB	4	0.006545	0.017886	0.956487	355	3	0.48813
FAM192A	4	0.006551	0.017904	0.956487	356	1	0.19802
CNOT11	4	0.0065531	0.017908	0.956487	357	3	0.40083
CCNI2	4	0.0066031	0.018038	0.956487	358	1	0.23623
MAGEC2	4	0.0066551	0.018159	0.956487	359	1	-0.028192
ZNF574	4	0.006678	0.018216	0.956487	360	3	0.54205
GRAMD4	4	0.0067072	0.018297	0.956487	361	1	-0.24788
C12orf29	4	0.0067582	0.018429	0.956487	362	2	0.10123
FAM150B	4	0.0067593	0.018434	0.956487	363	1	0.027931
RNF113A	4	0.0067719	0.018464	0.956487	364	3	0.56224
ZNF679	4	0.0067928	0.018514	0.956487	365	3	0.38597
CENPC	4	0.0067991	0.018535	0.956487	366	3	0.52285
PRPF4	4	0.0068113	0.018566	0.956487	367	2	0.29394
FLYWCH2	4	0.0068389	0.018633	0.956487	368	2	0.30025
PPP1R37	4	0.0068452	0.018646	0.956487	369	3	0.34838
SPATC1L	4	0.0068634	0.018699	0.956487	370	2	0.45378
ZNF484	4	0.0068641	0.018699	0.956487	371	3	0.40397
FAM57B	4	0.0068845	0.018752	0.956487	372	2	0.21987
KLC1	4	0.0068946	0.018778	0.956487	373	2	0.27612
ABCD4	4	0.0069021	0.0188	0.956487	374	3	0.48338
HAPLN3	4	0.0069154	0.018839	0.956487	375	1	-0.038978
RNASE4	4	0.0070196	0.01911	0.956487	376	2	0.0039059
PFDN2	4	0.0070509	0.019192	0.956487	377	3	0.44973
PPAT	4	0.0070702	0.019239	0.956487	378	3	0.48907
FAM210B	4	0.0070716	0.019247	0.956487	379	2	0.071695
WWP1	4	0.0071237	0.01938	0.956487	380	1	0.22441
MROH9	4	0.007139	0.019415	0.956487	381	3	0.47302
CYP11B2	4	0.0071757	0.01951	0.956487	382	1	0.056991
OR7G3	4	0.0072148	0.019604	0.956487	383	3	0.39834
IGDCC3	4	0.0072179	0.019611	0.956487	384	2	0.17698
CNOT7	4	0.0072277	0.01964	0.956487	385	2	0.099829
KCTD2	4	0.0072627	0.019728	0.956487	386	3	0.38957
ST3GAL4	4	0.0072647	0.019731	0.956487	387	2	0.10622
DNAJC25	4	0.0072798	0.019767	0.956487	388	1	-0.13054
WNT10B	4	0.0073108	0.019846	0.956487	389	3	0.72327
EPSTI1	4	0.0073318	0.019901	0.956487	390	2	0.22356
HSD17B7	4	0.0073657	0.019985	0.956487	391	3	0.37813
KDM6B	4	0.0073691	0.019992	0.956487	392	2	0.32129
LPAR2	4	0.0073839	0.020029	0.956487	393	2	0.52804
PEX26	4	0.0073943	0.020054	0.956487	394	3	0.37374
TRMT44	4	0.0074009	0.020067	0.956487	395	3	0.44953
GPR146	4	0.0074186	0.020114	0.956487	396	3	0.50287
SPANXN3	4	0.0074374	0.020168	0.956487	397	2	0.34354
PCDHB15	4	0.0074474	0.020193	0.956487	398	3	0.49954
CD320	4	0.0074879	0.020294	0.956487	399	1	-0.26477
RPL14	4	0.0075208	0.020373	0.956487	400	3	0.60685
CTR9	4	0.00754	0.020411	0.956487	401	2	0.27634
GLRX5	4	0.0075454	0.020431	0.956487	402	3	0.4388
OR8K1	4	0.0075641	0.020485	0.956487	403	2	0.3774
TXNRD3	4	0.007592	0.020563	0.956487	404	1	-0.085084
ZNF169	4	0.007644	0.020689	0.956487	405	2	0.27462
KCNJ8	4	0.0076546	0.02071	0.956487	406	2	0.26758
SLC4A5	4	0.0076706	0.020757	0.956487	407	2	0.44195
RNF215	4	0.0076893	0.020806	0.956487	408	3	0.40943
DNASE2	4	0.0076961	0.020821	0.956487	409	1	0.22423
MCRS1	4	0.0077097	0.020854	0.956487	410	3	0.46383
DHX30	4	0.0077142	0.020864	0.956487	411	3	0.36204
RNF180	4	0.0077777	0.021021	0.956487	412	2	0.26341
SLC7A13	4	0.0077885	0.021048	0.956487	413	2	0.30259
ZBTB17	4	0.0078521	0.021201	0.956487	414	3	0.47664
CCDC62	4	0.0079041	0.021336	0.956487	415	1	-0.088778
TMEM241	4	0.0079181	0.021367	0.956487	416	2	0.38532
CASP9	4	0.0079362	0.02141	0.956487	417	3	0.3977
F8A1	4	0.0079397	0.021416	0.956487	418	2	0.22686
KIAA2013	4	0.0079506	0.021447	0.956487	419	2	0.45231
ZNF850	4	0.0079562	0.021461	0.956487	420	2	0.26132
ZNF699	4	0.0079709	0.021493	0.956487	421	3	0.30531
AK2	4	0.0080082	0.021585	0.956487	422	2	0.31562
KRTAP10-7	4	0.0080323	0.021643	0.956487	423	2	0.3896
SHISA6	4	0.0080602	0.021706	0.956487	424	1	0.17744
TKTL1	4	0.008127	0.021873	0.956487	425	3	0.41925
DICER1	4	0.0081387	0.02191	0.956487	426	3	0.53714
NUDT14	4	0.0081527	0.021945	0.956487	427	2	0.43522
BLZF1	4	0.0081642	0.021973	0.956487	428	1	0.23714
GLOD5	4	0.0081857	0.022031	0.956487	429	3	0.31315
PTK2	4	0.0082796	0.022251	0.956487	430	3	0.49722
METTL7A	4	0.0082851	0.022268	0.956487	431	2	0.4283
MMP13	4	0.0083016	0.022306	0.956487	432	3	0.53943
NLRC5	4	0.0083202	0.022356	0.956487	433	1	-0.22929
TMF1	4	0.0083295	0.022385	0.956487	434	2	0.38327
ARG2	4	0.0083722	0.022497	0.956487	435	1	-0.0869
ATE1	4	0.0083795	0.022512	0.956487	436	3	0.40562
PPDPF	4	0.0084242	0.022616	0.956487	437	3	0.43173
ENPEP	4	0.008457	0.022691	0.956487	438	3	0.57769
CEBPD	4	0.0084632	0.022714	0.956487	439	2	0.30739
SIRT7	4	0.0084744	0.022745	0.956487	440	2	0.29744
SAFB	4	0.0084762	0.02275	0.956487	441	1	0.17552
B4GALT4	4	0.0084932	0.022794	0.956487	442	3	0.39421
DDX60	4	0.0084968	0.022805	0.956487	443	2	0.51298
PPA1	4	0.0085024	0.022822	0.956487	444	2	0.48093
HCFC1R1	4	0.0085282	0.022882	0.956487	445	1	0.028638
VHLL	4	0.0085802	0.023026	0.956487	446	1	0.040055
AMZ2	4	0.0086149	0.023103	0.956487	447	2	0.35939
TACO1	4	0.0086167	0.023106	0.956487	448	3	0.36726
GNG10	4	0.0086322	0.023145	0.956487	449	1	-0.13435
GATAD2A	4	0.0086431	0.02317	0.956487	450	2	0.38237
TMEM126A	4	0.0086544	0.023191	0.956487	451	2	0.2687
SIN3B	4	0.0086601	0.023201	0.956487	452	2	0.21686
BHLHA9	4	0.008685	0.023273	0.956487	453	3	0.49417
CRLS1	4	0.0087095	0.023335	0.956487	454	3	0.33756
C5orf24	4	0.0087167	0.023354	0.956487	455	2	0.35874
VIPR1	4	0.0087362	0.023394	0.956487	456	1	0.034834
PAF1	4	0.0087565	0.023457	0.956487	457	2	0.46231
EEF2KMT	4	0.0087792	0.023523	0.956487	458	2	0.24883
RASIP1	4	0.0087881	0.023544	0.956487	459	1	-0.069204
SHC2	4	0.0087956	0.023559	0.956487	460	3	0.3824
LOC101928841	4	0.0088191	0.023622	0.956487	461	2	0.39326
FAT2	4	0.0088227	0.02363	0.956487	462	3	0.37169
MON1A	4	0.0088401	0.023671	0.956487	463	1	0.15895
CELF6	4	0.0088921	0.023806	0.956487	464	2	0.28265
KCNJ1	4	0.0088991	0.023827	0.956487	465	2	0.53773
RIT1	4	0.0089269	0.023898	0.956487	466	3	0.51361
ATG5	4	0.0089278	0.0239	0.956487	467	2	-0.027307
C11orf70	4	0.008945	0.02394	0.956487	468	2	0.15859
LOXL1	4	0.0089493	0.023955	0.956487	469	3	0.42329
PSPC1	4	0.0089618	0.023985	0.956487	470	3	0.49881
TOMM7	4	0.0089795	0.024031	0.956487	471	2	0.28494
MTRNR2L2	4	0.0089961	0.024068	0.956487	472	1	0.15153
CHD7	4	0.0090429	0.024184	0.956487	473	2	0.46867
ZNF185	4	0.0090444	0.024187	0.956487	474	3	0.47859
KCNC4	4	0.009048	0.024194	0.956487	475	1	0.024539
FAM122C	4	0.0090544	0.024214	0.956487	476	2	0.12298
PIGP	4	0.009066	0.02424	0.956487	477	2	0.28723
POLR2D	4	0.0090695	0.024248	0.956487	478	3	0.55857
HPS3	4	0.0090717	0.024252	0.956487	479	2	0.34423
SMUG1	4	0.0091	0.024318	0.956487	480	1	0.082303
DAND5	4	0.0091173	0.024355	0.956487	481	3	0.38505
FAM89B	4	0.0091199	0.024364	0.956487	482	3	0.52944
KRTAP5-10	4	0.009152	0.024455	0.956487	483	1	0.15152
SLC12A6	4	0.0091578	0.024466	0.956487	484	3	0.51042
RPP25L	4	0.0091831	0.024525	0.956487	485	3	0.33903
ANO3	4	0.0092559	0.024707	0.956487	486	2	0.11719
OAF	4	0.0092926	0.024798	0.956487	487	2	0.29449
ADAMTS4	4	0.0092985	0.02481	0.956487	488	2	0.27702
LDHC	4	0.0093002	0.024817	0.956487	489	3	0.46793
ADORA1	4	0.0093079	0.024839	0.956487	490	1	-0.36682
HIATL1	4	0.0093394	0.024904	0.956487	491	2	0.38875
LOC643355	4	0.0093598	0.024962	0.956487	492	2	0.31308
KRT9	4	0.0094053	0.025084	0.956487	493	3	0.4103
TAS2R10	4	0.0094118	0.0251	0.956487	494	1	-0.022572
PGD	4	0.0094275	0.025134	0.956487	495	2	0.27533
HYOU1	4	0.0094511	0.02519	0.956487	496	2	0.35422
BCL2L2	4	0.0094637	0.025225	0.956487	497	1	-0.054356
RXRG	4	0.0095157	0.025346	0.956487	498	1	-0.19326
CYTH2	4	0.0095164	0.025347	0.956487	499	3	0.32915
CCDC27	4	0.0095372	0.025395	0.956487	500	3	0.45624
R3HDM1	4	0.0095632	0.025468	0.956487	501	3	0.43554
YARS2	4	0.0095677	0.025481	0.956487	502	1	0.051932
UCHL3	4	0.0095684	0.025483	0.956487	503	3	0.44975
C1orf177	4	0.0095762	0.025498	0.956487	504	3	0.34806
SMPD3	4	0.0096196	0.025588	0.956487	505	1	0.27077
SLC5A1	4	0.0096388	0.025638	0.956487	506	3	0.50159
NCLN	4	0.0096716	0.025714	0.956487	507	2	0.15688
XYLT2	4	0.009712	0.025808	0.956487	508	3	0.46618
GCHFR	4	0.0097235	0.02583	0.956487	509	1	0.073046
TMEM239	4	0.0097299	0.025848	0.956487	510	2	0.30323
GNB2	4	0.0097332	0.025862	0.956487	511	3	0.44749
NAIF1	4	0.0097754	0.025964	0.956487	512	1	-0.022155
PTMS	4	0.0098274	0.026073	0.956487	513	1	0.088626
SULT1A1	4	0.0098441	0.026116	0.956487	514	3	0.37747
FIP1L1	4	0.0098738	0.026184	0.956487	515	2	0.49948
CNOT4	4	0.0098793	0.026197	0.956487	516	2	0.41331
COX19	4	0.0099039	0.026257	0.956487	517	2	0.54686
FRS3	4	0.009922	0.026298	0.956487	518	2	0.43554
BRD1	4	0.0099313	0.026319	0.956487	519	1	0.036551
INPPL1	4	0.0099521	0.026372	0.956487	520	2	0.32079
TNFSF11	4	0.0099798	0.026449	0.956487	521	3	0.42463
FOXC1	4	0.0099825	0.026457	0.956487	522	3	0.3203
SSFA2	4	0.0099832	0.026458	0.956487	523	2	0.43118
CFAP61	4	0.0099932	0.026481	0.956487	524	3	0.57895
SERF2	4	0.010023	0.02656	0.956487	525	3	0.45133
SF3B2	4	0.010035	0.026585	0.956487	526	2	0.47309
OR13C2	4	0.010119	0.026784	0.956487	527	3	0.38744
PCNT	4	0.010136	0.026821	0.956487	528	3	0.49951
CLN3	4	0.010139	0.02683	0.956487	529	2	0.1842
SP6	4	0.010163	0.026873	0.956487	530	3	0.46121
KCNMB3	4	0.010191	0.026943	0.956487	531	2	0.19999
XYLT1	4	0.010195	0.02695	0.956487	532	2	0.44998
VTN	4	0.010232	0.027043	0.956487	533	2	0.32994
PLCXD3	4	0.010241	0.027064	0.956487	534	3	0.40846
LEKR1	4	0.010243	0.027067	0.956487	535	1	0.26274
RNF114	4	0.010256	0.027101	0.956487	536	3	0.48377
MRGPRG	4	0.010275	0.027142	0.956487	537	2	0.18672
PLAG1	4	0.010285	0.027162	0.956487	538	3	0.46469
TECPR2	4	0.010295	0.027185	0.956487	539	2	0.2071
COMMD2	4	0.010299	0.027196	0.956487	540	2	0.39528
LOC100130705	4	0.010317	0.027236	0.956487	541	3	0.38375
CLIC6	4	0.010347	0.027305	0.956487	542	1	0.17452
GON4L	4	0.010354	0.027323	0.956487	543	2	0.46682
MRRF	4	0.010386	0.027402	0.956487	544	3	0.44077
LDHA	4	0.010399	0.027438	0.956487	545	1	0.037407
METTL20	4	0.0104	0.02744	0.956487	546	3	0.29586
ZNF407	4	0.010435	0.027529	0.956487	547	3	0.44217
OR56A5	4	0.010484	0.027649	0.956487	548	2	0.42116
SIGLEC6	4	0.010488	0.027653	0.956487	549	3	0.4546
NDUFB3	4	0.010502	0.027681	0.956487	550	1	-0.081905
C6orf223	4	0.010527	0.027742	0.956487	551	2	0.17273
TRIM64B	4	0.01054	0.027781	0.956487	552	3	0.42724
MAP7D2	4	0.010546	0.027798	0.956487	553	2	0.24618
CDRT15L2	4	0.010552	0.027811	0.956487	554	2	0.44615
IGF1	4	0.010554	0.027817	0.956487	555	1	-0.19975
NDUFC2	4	0.010558	0.027826	0.956487	556	2	0.43837
KCNJ13	4	0.010606	0.027935	0.958503	557	2	0.13717
ZSCAN21	4	0.010658	0.028068	0.960475	558	1	0.063722
CLPP	4	0.01067	0.028099	0.960475	559	2	0.046661
BAZ1B	4	0.01071	0.02821	0.960475	560	2	0.2948
CD164	4	0.01072	0.028233	0.960475	561	2	0.30626
C2CD4A	4	0.010724	0.028243	0.960475	562	3	0.47568
COL5A3	4	0.010777	0.028371	0.961989	563	2	0.19032
LARS	4	0.010846	0.028537	0.961989	564	2	0.541
GUCY2F	4	0.010866	0.028591	0.961989	565	1	0.26969
PRKX	4	0.010867	0.028595	0.961989	566	3	0.58672
TGIF2-C20orf24	4	0.010918	0.028716	0.961989	567	1	-0.13098
BTBD7	4	0.010934	0.028751	0.961989	568	2	0.44855
C17orf67	4	0.01097	0.028843	0.961989	569	1	-0.40581
TMEM8C	4	0.011016	0.028968	0.961989	570	2	-0.023183
C1orf100	4	0.011022	0.028984	0.961989	571	1	0.024907
TACR1	4	0.011022	0.028987	0.961989	572	2	0.4242
ADSS	4	0.011111	0.029207	0.961989	573	2	0.23184
HNRNPL	4	0.011125	0.029248	0.961989	574	2	0.33674
LCE3D	4	0.011154	0.029317	0.961989	575	3	0.51881
SSR3	4	0.011156	0.02932	0.961989	576	2	0.36001
NAT16	4	0.011177	0.029363	0.961989	577	1	-0.14906
PIFO	4	0.011177	0.029364	0.961989	578	3	0.51211
NUP62	4	0.011183	0.029382	0.961989	579	3	0.44415
RABEP1	4	0.011198	0.029421	0.961989	580	3	0.32445
MADD	4	0.011229	0.029492	0.961989	581	2	0.18919
SLC5A3	4	0.011239	0.029518	0.961989	582	2	0.3401
MRPS18A	4	0.011281	0.029612	0.961989	583	1	0.014649
WDR59	4	0.011299	0.029657	0.961989	584	3	0.46624
ZNF786	4	0.011333	0.029742	0.961989	585	2	0.11518
H2AFB2	4	0.011383	0.029862	0.961989	586	3	0.3853
TMCO5A	4	0.011385	0.02987	0.961989	587	2	0.14671
USE1	4	0.011391	0.02988	0.961989	588	3	0.43675
ISCU	4	0.011412	0.029933	0.961989	589	3	0.32464
RTKN2	4	0.011418	0.029951	0.961989	590	2	0.5046
MORN1	4	0.011437	0.029997	0.961989	591	2	0.48434
DEFB126	4	0.011444	0.030012	0.961989	592	2	0.40345
VMP1	4	0.01145	0.030023	0.961989	593	3	0.60964
PRDX5	4	0.011488	0.030107	0.961989	594	2	0.36275
HOXA5	4	0.011496	0.030125	0.961989	595	3	0.40169
NONO	4	0.011523	0.030193	0.961989	596	3	0.54997
HCN2	4	0.011528	0.030212	0.961989	597	3	0.48177
ARMC5	4	0.01154	0.030244	0.961989	598	2	0.17874
LSM5	4	0.011549	0.030266	0.961989	599	3	0.38297
TRMT12	4	0.011584	0.030351	0.961989	600	3	0.37904
PRR14	4	0.011599	0.030398	0.961989	601	3	0.2615
TJP1	4	0.011602	0.030404	0.961989	602	3	0.44462
PADI3	4	0.01162	0.030439	0.961989	603	3	0.47816
PRDM4	4	0.011625	0.030448	0.961989	604	2	0.092307
AFF1	4	0.011644	0.030489	0.961989	605	2	0.0085399
DRC1	4	0.01169	0.030594	0.961989	606	3	0.37494
ARHGAP40	4	0.011696	0.03061	0.961989	607	1	-0.36251
ZNF253	4	0.011726	0.030678	0.961989	608	3	0.45165
PLEKHO2	4	0.011747	0.030737	0.961989	609	3	0.49049
PNCK	4	0.011748	0.030745	0.961989	610	2	0.29575
CDK9	4	0.011761	0.030781	0.961989	611	3	0.54353
FAM110A	4	0.0118	0.030873	0.961989	612	1	0.067973
CCNK	4	0.011808	0.030894	0.961989	613	2	0.42485
TDGF1	4	0.011818	0.030926	0.961989	614	3	0.44155
STAU1	4	0.011852	0.031	0.961989	615	1	-0.29825
IQCF1	4	0.011903	0.031127	0.961989	616	2	0.20548
C17orf96	4	0.011934	0.031199	0.961989	617	3	0.5111
TSGA10	4	0.011955	0.031252	0.961989	618	1	-0.014808
KRTAP10-6	4	0.011955	0.031252	0.961989	619	3	0.44758
PREX2	4	0.012005	0.031375	0.961989	620	2	0.38069
KANSL3	4	0.012007	0.031382	0.961989	621	2	0.29355
TP53TG3C	4	0.012027	0.031434	0.961989	622	3	0.3989
KLHDC7B	4	0.012044	0.031472	0.961989	623	3	0.56243
KCNMA1	4	0.012059	0.031498	0.961989	624	2	0.53097
TOPBP1	4	0.012071	0.031528	0.961989	625	2	0.32658
TRPV2	4	0.01209	0.031574	0.961989	626	2	0.34034
SPATA6L	4	0.012111	0.031629	0.961989	627	2	0.23823
PLA2G2E	4	0.01213	0.031673	0.961989	628	3	0.33356
MTERF2	4	0.01213	0.031673	0.961989	629	2	0.52739
FAM183A	4	0.012163	0.03176	0.961989	630	2	0.17988
HABP4	4	0.012163	0.031761	0.961989	631	3	0.45854
ARMC12	4	0.012215	0.031884	0.963079	632	2	0.3161
NAB1	4	0.012221	0.031898	0.963079	633	3	0.43242
AFAP1L1	4	0.012266	0.03202	0.964305	634	1	-0.17942
GABRE	4	0.012303	0.032096	0.964305	635	3	0.50633
DDX50	4	0.012315	0.032135	0.964305	636	3	0.37378
SLCO1A2	4	0.012318	0.03214	0.964305	637	1	-0.043152
SUGT1	4	0.012358	0.032248	0.966037	638	3	0.62375
TMEM246	4	0.01239	0.032317	0.966586	639	2	0.29676
CEP41	4	0.012422	0.032397	0.967443	640	2	0.3048
CXorf49B	4	0.012481	0.032547	0.969511	641	3	0.53499
PRMT5	4	0.012506	0.032605	0.969511	642	3	0.43969
NMRK2	4	0.012526	0.032639	0.969511	643	1	-0.01004
DKK4	4	0.01258	0.032779	0.969511	644	3	0.38355
DCAF8L1	4	0.012595	0.032807	0.969511	645	3	0.4113
SKA1	4	0.012602	0.032822	0.969511	646	3	0.3542
ME2	4	0.012629	0.032882	0.969511	647	1	-0.25296
DOCK11	4	0.012632	0.032887	0.969511	648	2	0.16355
SRXN1	4	0.012726	0.033097	0.969511	649	2	0.30853
GBX1	4	0.012733	0.033114	0.969511	650	1	0.10432
SMAGP	4	0.012742	0.033131	0.969511	651	3	0.34161
ZMYND11	4	0.012767	0.033193	0.969511	652	2	0.30292
GSTK1	4	0.012785	0.033236	0.969511	653	2	0.11967
SNRPA	4	0.012794	0.033257	0.969511	654	3	0.53186
TBL1Y	4	0.012821	0.033321	0.969511	655	2	0.056045
GBP4	4	0.012836	0.033363	0.969511	656	3	0.31958
ATP4A	4	0.012837	0.033365	0.969511	657	2	0.20735
CT62	4	0.012876	0.033457	0.969511	658	2	0.18479
TRMT1L	4	0.012886	0.033481	0.969511	659	3	0.44478
DSE	4	0.012888	0.033488	0.969511	660	1	0.018296
CT83	4	0.012905	0.033531	0.969511	661	3	0.48903
RARRES2	4	0.01294	0.033617	0.96967	662	2	0.14122
SNX3	4	0.012951	0.033638	0.96967	663	2	0.36315
IFNL1	4	0.012992	0.033741	0.970497	664	2	0.32117
EXOG	4	0.013009	0.033788	0.970497	665	3	0.42688
ATP5O	4	0.013026	0.033826	0.970497	666	2	0.39124
PRDM2	4	0.013044	0.03387	0.970497	667	1	-0.11446
CCDC8	4	0.013147	0.03412	0.975004	668	1	0.19878
KLHL35	4	0.013171	0.034171	0.975004	669	3	0.33884
SUN1	4	0.013174	0.03418	0.975004	670	3	0.39248
ZNF713	4	0.013244	0.034355	0.977715	671	3	0.39634
OTUB2	4	0.013251	0.034378	0.977715	672	1	-0.2077
TMEM201	4	0.013303	0.034501	0.979667	673	1	-0.016664
KBTBD8	4	0.013336	0.034585	0.979667	674	2	0.24905
IFRD2	4	0.013355	0.034637	0.979667	675	1	0.11681
FAM169B	4	0.013385	0.034701	0.979667	676	3	0.45863
C1orf204	4	0.013405	0.034755	0.979667	677	3	0.44406
BSPH1	4	0.013407	0.034759	0.979667	678	1	0.0096975
PTCRA	4	0.013458	0.034868	0.979667	679	1	-0.26701
TMEM179B	4	0.01346	0.034872	0.979667	680	3	0.4627
EXOSC3	4	0.013473	0.034908	0.979667	681	3	0.52487
RCE1	4	0.01351	0.034994	0.980333	682	1	0.10919
DTX4	4	0.013557	0.035112	0.980333	683	3	0.28359
OPN1MW	4	0.013596	0.035212	0.980333	684	3	0.4154
C17orf97	4	0.013614	0.035253	0.980333	685	1	0.054252
MESP1	4	0.013645	0.035322	0.980333	686	3	0.42298
RRAGC	4	0.013654	0.035346	0.980333	687	3	0.43939
POU5F2	4	0.013665	0.03538	0.980333	688	1	0.22508
ANXA4	4	0.013698	0.035472	0.980333	689	2	0.36874
UBE2U	4	0.01371	0.035496	0.980333	690	3	0.53321
SYT16	4	0.013726	0.035529	0.980333	691	2	0.45002
NSG1	4	0.013769	0.035624	0.980333	692	3	0.46414
METTL4	4	0.013769	0.035625	0.980333	693	1	0.17563
RFX5	4	0.013782	0.035656	0.980333	694	3	0.37213
CSNK1G2	4	0.013795	0.035689	0.980333	695	3	0.44851
CNPY2	4	0.013821	0.035753	0.980333	696	2	0.31257
HRASLS	4	0.013821	0.035753	0.980333	697	3	0.41909
APOBR	4	0.013841	0.035803	0.980333	698	3	0.27639
FAM157B	4	0.013873	0.035879	0.980488	699	1	0.21703
CGB8	4	0.013888	0.035912	0.980488	700	3	0.44486
CXorf65	4	0.013924	0.036022	0.982098	701	1	-0.21378
CCL27	4	0.013976	0.036155	0.984309	702	1	-0.30749
PPARA	4	0.01401	0.036237	0.984577	703	3	0.37785
UTP20	4	0.01408	0.036417	0.984577	704	1	-0.15044
CHD4	4	0.014086	0.036433	0.984577	705	2	0.23753
BRSK1	4	0.014093	0.036451	0.984577	706	2	0.24373
NLGN3	4	0.014129	0.036544	0.984577	707	3	0.3066
XAGE2	4	0.014132	0.036549	0.984577	708	1	-0.076866
FAM120AOS	4	0.014183	0.036673	0.984577	709	1	0.15613
SEC22B	4	0.014235	0.036809	0.984577	710	2	0.44417
RPL35	4	0.014246	0.03684	0.984577	711	3	0.60819
UBE2Q2L	4	0.01427	0.036891	0.984577	712	3	0.4222
KLK15	4	0.014287	0.036931	0.984577	713	2	0.18487
CFL2	4	0.014292	0.036944	0.984577	714	2	0.28519
CBY1	4	0.014307	0.036972	0.984577	715	2	0.38406
LMNB2	4	0.014321	0.037005	0.984577	716	2	0.4077
LRRC8E	4	0.014328	0.037023	0.984577	717	2	0.32978
HSD17B6	4	0.01436	0.037095	0.984577	718	3	0.38794
FMO5	4	0.01439	0.03718	0.984577	719	1	-0.13327
TANGO6	4	0.014393	0.037184	0.984577	720	2	0.39963
NXNL2	4	0.0144	0.0372	0.984577	721	2	-0.029702
MPLKIP	4	0.014418	0.037251	0.984577	722	3	0.49047
FBXL8	4	0.014442	0.037312	0.984577	723	2	0.33918
SLC25A22	4	0.014489	0.037437	0.984577	724	3	0.3907
ACVR1B	4	0.014493	0.037451	0.984577	725	2	0.35147
TMEM9	4	0.014494	0.037452	0.984577	726	2	0.36368
CREB3L1	4	0.014515	0.037511	0.984761	727	2	0.43226
SCT	4	0.014546	0.037583	0.985033	728	1	0.1462
GDNF-AS1	4	0.014565	0.037624	0.985033	729	2	0.38589
CDC37	4	0.014618	0.037741	0.986747	730	3	0.56995
DOHH	4	0.014669	0.03787	0.987074	731	3	0.29892
HNRNPLL	4	0.014686	0.037917	0.987074	732	3	0.37457
AVEN	4	0.014701	0.037951	0.987074	733	1	-0.32442
XIAP	4	0.014748	0.038065	0.987074	734	3	0.45595
PMCH	4	0.014753	0.038072	0.987074	735	2	0.15847
TRIM16	4	0.014804	0.038184	0.987074	736	1	-0.34598
HLA-DRB5	4	0.014806	0.038186	0.987074	737	3	0.57072
GLRA2	4	0.014826	0.038236	0.987074	738	2	0.3663
ATR	4	0.014844	0.038281	0.987074	739	3	0.42437
ITIH3	4	0.014856	0.038312	0.987074	740	1	-0.028774
CXCR2	4	0.014906	0.03843	0.987074	741	2	0.43634
PXMP2	4	0.014908	0.038435	0.987074	742	1	-0.29783
KLHL12	4	0.01496	0.038558	0.987074	743	1	0.071143
PLG	4	0.015001	0.038657	0.987074	744	2	0.42961
UHMK1	4	0.015011	0.038683	0.987074	745	1	0.04607
SMR3A	4	0.015063	0.038815	0.987074	746	1	-0.16325
HES2	4	0.015115	0.038929	0.987074	747	1	0.27809
DHRS4L2	4	0.015127	0.038962	0.987074	748	3	0.4044
PIP4K2B	4	0.015141	0.038993	0.987074	749	3	0.48606
ATOH8	4	0.015147	0.039009	0.987074	750	2	0.47568
ZNF181	4	0.015162	0.039036	0.987074	751	2	0.32064
EPHA4	4	0.015167	0.039044	0.987074	752	1	-0.13226
GNRH2	4	0.015169	0.039049	0.987074	753	2	0.3397
SH3PXD2A	4	0.015213	0.039159	0.987074	754	2	0.35593
PIP4K2A	4	0.015218	0.039171	0.987074	755	2	0.5087
RAB6A	4	0.015235	0.039208	0.987074	756	2	0.30049
VHL	4	0.015242	0.039224	0.987074	757	3	0.35853
RREB1	4	0.01525	0.03924	0.987074	758	2	0.38044
HIST2H3C	4	0.01527	0.039282	0.987074	759	1	-0.12344
UHRF1	4	0.015277	0.039303	0.987074	760	3	0.54812
FAM228A	4	0.015302	0.039364	0.987134	761	2	0.52572
MSH4	4	0.015322	0.039409	0.987134	762	1	-0.15416
FAM110D	4	0.015373	0.039523	0.987921	763	2	0.37733
PRMT2	4	0.015383	0.039545	0.987921	764	2	0.27376
VSTM2L	4	0.015404	0.039595	0.987921	765	3	0.28247
C2orf61	4	0.015477	0.039766	0.988718	766	1	0.24019
CER1	4	0.015529	0.039897	0.988718	767	2	0.34614
MTG2	4	0.015648	0.040182	0.988718	768	3	0.45892
MAP3K1	4	0.015658	0.040201	0.988718	769	2	0.013736
RPA1	4	0.015673	0.040239	0.988718	770	3	0.36944
MAGEA2	4	0.015683	0.040266	0.988718	771	3	0.40275
FUT7	4	0.015684	0.040267	0.988718	772	1	0.19296
UCK2	4	0.015695	0.040293	0.988718	773	2	0.34147
FFAR4	4	0.015735	0.040393	0.988718	774	1	0.37859
MTRNR2L6	4	0.015758	0.04044	0.988718	775	3	0.43537
C10orf95	4	0.015787	0.040513	0.988718	776	2	0.3561
XRCC2	4	0.015808	0.04057	0.988718	777	3	0.40209
GALNT15	4	0.01583	0.040624	0.988718	778	3	0.49253
HCAR3	4	0.015833	0.040632	0.988718	779	3	0.33597
S1PR4	4	0.015837	0.040638	0.988718	780	2	0.40223
THSD7A	4	0.015848	0.040663	0.988718	781	3	0.40146
RUSC1-AS1	4	0.015867	0.040712	0.988718	782	2	0.2429
BECN1	4	0.015891	0.040764	0.988718	783	1	0.013711
NKX2-1	4	0.015942	0.040889	0.988718	784	1	0.050939
PTP4A2	4	0.015965	0.040942	0.988718	785	2	0.30208
GLRX	4	0.016046	0.041144	0.988718	786	1	0.11501
PPM1H	4	0.016053	0.041163	0.988718	787	3	0.53124
PNN	4	0.016082	0.04122	0.988718	788	3	0.3623
ACSM3	4	0.016097	0.041264	0.988718	789	2	0.31021
TMEM244	4	0.016129	0.041336	0.988718	790	3	0.47831
SCAMP5	4	0.016138	0.041358	0.988718	791	2	0.41841
CRTC2	4	0.016161	0.041408	0.988718	792	2	0.17713
PCBP1	4	0.016183	0.041465	0.988718	793	3	0.57267
OR5I1	4	0.016201	0.041507	0.988718	794	1	-0.004034
TACSTD2	4	0.016214	0.041544	0.988718	795	2	0.097579
ARF6	4	0.016222	0.041562	0.988718	796	2	0.084031
LGALS12	4	0.016227	0.041576	0.988718	797	3	0.34811
DMPK	4	0.01627	0.041683	0.988718	798	3	0.51812
PLEKHD1	4	0.016274	0.041693	0.988718	799	3	0.42931
NUBP2	4	0.016275	0.041694	0.988718	800	2	0.33334
ZCCHC12	4	0.016282	0.041721	0.988718	801	2	0.26563
NDUFS1	4	0.016289	0.041737	0.988718	802	3	0.33102
HHIPL2	4	0.01629	0.041741	0.988718	803	2	0.23874
CSAG1	4	0.016304	0.041773	0.988718	804	2	0.099766
WDR24	4	0.016351	0.041881	0.988718	805	2	0.28029
SERPINE3	4	0.016373	0.041938	0.988718	806	3	0.31333
NDUFS4	4	0.016373	0.041939	0.988718	807	2	0.55709
EXOC2	4	0.016389	0.041973	0.988718	808	2	0.46328
ASB12	4	0.016402	0.041999	0.988718	809	3	0.48441
PRSS35	4	0.016408	0.042015	0.988718	810	1	0.027389
OR52A5	4	0.016411	0.042027	0.988718	811	2	0.57436
LRRTM1	4	0.016459	0.04214	0.988718	812	2	0.2807
ACRV1	4	0.016465	0.042154	0.988718	813	2	0.35054
MPST	4	0.01648	0.042187	0.988718	814	2	0.17516
NKX2-8	4	0.016602	0.042479	0.988718	815	2	0.33075
ICOS	4	0.016614	0.042516	0.988718	816	1	-0.13071
SPX	4	0.016656	0.042608	0.988718	817	3	0.42321
DDX18	4	0.016717	0.042761	0.988718	818	2	0.50652
WWOX	4	0.016718	0.042761	0.988718	819	1	0.1319
ANAPC16	4	0.016726	0.042777	0.988718	820	3	0.38103
PGM5	4	0.016748	0.042838	0.988718	821	2	0.17937
DHRS2	4	0.016769	0.042891	0.988718	822	1	0.21791
F11R	4	0.016771	0.042897	0.988718	823	2	0.16224
LNPEP	4	0.016821	0.043012	0.988718	824	1	0.29182
PRRG4	4	0.016825	0.043019	0.988718	825	2	0.44632
SRRM2	4	0.016848	0.04308	0.988718	826	2	0.39568
CD83	4	0.016887	0.043175	0.988718	827	2	0.19881
PHF23	4	0.016918	0.043257	0.988718	828	2	0.39107
SCN8A	4	0.016924	0.043272	0.988718	829	1	0.076878
RUSC1	4	0.016941	0.043312	0.988718	830	2	0.20943
KIAA0355	4	0.016956	0.043347	0.988718	831	2	0.1983
C2orf73	4	0.016976	0.043396	0.988718	832	2	0.4236
ATP1A3	4	0.017013	0.043495	0.988718	833	3	0.45184
MMD	4	0.017028	0.043533	0.988718	834	1	-0.034897
KCNIP4	4	0.017073	0.043634	0.988718	835	2	0.46281
NFKBIE	4	0.017079	0.04365	0.988718	836	2	0.23927
SOCS6	4	0.01708	0.043651	0.988718	837	2	0.1092
LOC100506422	4	0.017111	0.043724	0.988718	838	3	0.31604
DDX25	4	0.017131	0.043767	0.988718	839	2	0.134
MMADHC	4	0.017135	0.043775	0.988718	840	2	0.27905
RMI1	4	0.017175	0.043866	0.988718	841	3	0.36892
DDX4	4	0.017181	0.043885	0.988718	842	2	0.33811
HSP90AB1	4	0.017183	0.043887	0.988718	843	2	0.20801
PIGO	4	0.017213	0.043948	0.988718	844	2	0.33568
HEXB	4	0.017228	0.043984	0.988718	845	3	0.39387
IRF3	4	0.017234	0.044002	0.988718	846	2	0.23664
TDRD12	4	0.017236	0.044007	0.988718	847	2	0.41388
UHRF1BP1L	4	0.017239	0.044012	0.988718	848	3	0.40536
CTNNA3	4	0.017286	0.044126	0.988718	849	1	0.22943
FBXL7	4	0.017303	0.044172	0.988718	850	3	0.40037
RRP8	4	0.017337	0.044254	0.988718	851	2	0.25282
ADAT3	4	0.01736	0.044311	0.988718	852	3	0.35847
CD99L2	4	0.017389	0.044386	0.988718	853	1	0.090477
TUBGCP2	4	0.0174	0.044421	0.988718	854	2	0.54499
PLGLB2	4	0.017439	0.044507	0.988718	855	2	0.25732
FAM129C	4	0.017441	0.044512	0.988718	856	1	0.015558
ZNF318	4	0.017492	0.044624	0.988718	857	1	-0.17465
AMN	4	0.017494	0.044627	0.988718	858	2	0.24966
CHL1	4	0.017501	0.044646	0.988718	859	3	0.40176
HCAR1	4	0.017541	0.044744	0.988718	860	2	0.40234
CSNK2B	4	0.017543	0.044748	0.988718	861	3	0.4411
RGAG4	4	0.017544	0.044753	0.988718	862	2	0.12152
GP1BB	4	0.01757	0.044812	0.988718	863	3	0.49676
NFRKB	4	0.017572	0.044815	0.988718	864	2	0.24087
B4GALNT2	4	0.017596	0.044877	0.988718	865	1	-0.079514
GLG1	4	0.017596	0.044877	0.988718	866	2	0.18951
FBXO11	4	0.017628	0.044951	0.988718	867	2	0.057086
PPP2R1B	4	0.017647	0.044998	0.988718	868	1	0.26749
PBX1	4	0.017667	0.045055	0.988718	869	2	0.32376
CXCL13	4	0.017669	0.045059	0.988718	870	3	0.30502
IDH3B	4	0.017699	0.045133	0.989196	871	1	-0.27218
EDC3	4	0.017751	0.045253	0.990252	872	1	0.16743
OSBP	4	0.017777	0.045314	0.990252	873	3	0.40292
PTP4A1	4	0.017785	0.045336	0.990252	874	2	0.50855
PARL	4	0.017854	0.045508	0.99202	875	1	-0.0086524
GGA1	4	0.017877	0.045557	0.99202	876	3	0.35137
PROSER3	4	0.017889	0.045585	0.99202	877	3	0.38738
TMEM167B	4	0.017905	0.045625	0.99202	878	2	0.06227
UCN	4	0.017968	0.045781	0.993757	879	2	0.37429
NTS	4	0.017978	0.045809	0.993757	880	3	0.4486
POLR2F	4	0.01806	0.045994	0.994759	881	2	0.52043
GPX1	4	0.018071	0.046021	0.994759	882	2	0.31303
LCE1D	4	0.018079	0.046037	0.994759	883	3	0.30011
USO1	4	0.018091	0.046063	0.994759	884	3	0.56925
LAMTOR4	4	0.018118	0.046121	0.994887	885	3	0.40359
HFE2	4	0.018164	0.046223	0.995965	886	1	0.14281
BET1L	4	0.018191	0.046291	0.996293	887	2	0.48938
IKBKAP	4	0.018238	0.046405	0.997622	888	2	0.22565
BBC3	4	0.018274	0.046488	0.997757	889	3	0.33923
WDR82	4	0.018318	0.046591	0.997757	890	3	0.37502
CYR61	4	0.018321	0.046597	0.997757	891	3	0.31378
STX11	4	0.018335	0.046632	0.997757	892	2	0.27021
XRN2	4	0.018353	0.046672	0.997757	893	3	0.43724
GDPD4	4	0.018422	0.046844	0.999985	894	1	-0.067581
LOC388780	4	0.018525	0.047086	0.999985	895	1	-0.029146
BASP1	4	0.018576	0.047206	0.999985	896	1	0.10953
KCNE5	4	0.018605	0.047268	0.999985	897	3	0.35631
GALP	4	0.018628	0.047323	0.999985	898	1	-0.042092
SLC9A6	4	0.018633	0.047333	0.999985	899	3	0.38685
PLIN4	4	0.018637	0.047344	0.999985	900	3	0.29777
LCE2D	4	0.018673	0.047424	0.999985	901	2	0.37947
LAMTOR3	4	0.01868	0.047439	0.999985	902	2	0.4241
PGAM1	4	0.018681	0.047439	0.999985	903	2	0.22866
IRX2	4	0.018705	0.047502	0.999985	904	2	0.14014
SUCO	4	0.018744	0.047598	0.999985	905	3	0.4117
ZDHHC9	4	0.018762	0.047641	0.999985	906	2	0.34829
NR4A1	4	0.01877	0.047655	0.999985	907	2	0.2607
FIBIN	4	0.018783	0.047685	0.999985	908	1	-0.073956
CCDC152	4	0.0188	0.047724	0.999985	909	3	0.48672
PRKCG	4	0.018802	0.047731	0.999985	910	2	0.25586
ZMYND12	4	0.018816	0.047765	0.999985	911	3	0.42319
SNRNP35	4	0.018834	0.047812	0.999985	912	1	-0.040603
PLXNA1	4	0.018859	0.047869	0.999985	913	2	0.31965
C7orf69	4	0.018872	0.047892	0.999985	914	3	0.39913
PYY	4	0.018938	0.048065	0.999985	915	1	-0.23491
BMPR2	4	0.01894	0.048069	0.999985	916	2	0.22118
PPM1D	4	0.018989	0.048212	0.999985	917	1	-0.11178
CMTM2	4	0.019008	0.048253	0.999985	918	3	0.31996
ATP5S	4	0.01902	0.048277	0.999985	919	3	0.35047
TSPY3	4	0.019038	0.04832	0.999985	920	2	0.2841
ZDHHC18	4	0.019092	0.048448	0.999985	921	2	0.3279
TNRC18	4	0.019144	0.048567	0.999985	922	1	0.14021
ZNF286A	4	0.019193	0.048687	0.999985	923	2	0.39466
FOXI3	4	0.019247	0.048819	0.999985	924	1	-0.43067
LRRC70	4	0.019275	0.048873	0.999985	925	2	0.22972
ABCA3	4	0.019291	0.048912	0.999985	926	2	0.024762
C15orf32	4	0.019299	0.048927	0.999985	927	2	0.29347
MFAP5	4	0.019308	0.048952	0.999985	928	2	0.071463
ASB14	4	0.019316	0.048973	0.999985	929	2	0.34524
ALPL	4	0.019349	0.049066	0.999985	930	2	0.29105
INTS6	4	0.01935	0.049067	0.999985	931	2	0.32953
TFG	4	0.019368	0.049107	0.999985	932	3	0.37885
MEA1	4	0.019372	0.049119	0.999985	933	3	0.41429
ELAC2	4	0.019384	0.049144	0.999985	934	3	0.24077
C11orf84	4	0.019388	0.049154	0.999985	935	3	0.44053
NR2C2AP	4	0.019402	0.049195	0.999985	936	1	-0.14809
PUM2	4	0.019439	0.049289	0.999985	937	2	0.46813
N4BP3	4	0.019502	0.049441	0.999985	938	3	0.33655
ADCY3	4	0.019505	0.049446	0.999985	939	1	-0.076322
GPR162	4	0.019547	0.049553	0.999985	940	2	0.1603
CT45A1	2	0.019625	0.036288	0.984577	941	2	0.57586
TRIM29	4	0.019646	0.049747	0.999985	942	2	0.31545
RBPMS	4	0.019711	0.049835	0.999985	943	1	0.21321
NDP	4	0.019745	0.04988	0.999985	944	2	0.21144
IGF2R	4	0.019763	0.049905	0.999985	945	1	0.34332
AHDC1	4	0.019814	0.049985	0.999985	946	1	0.12043
TMEM79	4	0.019828	0.050007	0.999985	947	2	0.47147
TRAPPC2	4	0.019845	0.050035	0.999985	948	2	0.094141
CEACAM21	4	0.019866	0.050074	0.999985	949	1	-0.40954
HMGA1	4	0.019886	0.050112	0.999985	950	2	0.48583
USP17L15	4	0.020003	0.050286	0.999985	951	2	0.38677
ARPC3	4	0.02002	0.050309	0.999985	952	2	0.14438
RIPK4	4	0.020036	0.050335	0.999985	953	2	0.31036
NFKBID	4	0.020072	0.050391	0.999985	954	1	-0.066043
TNN	4	0.020123	0.050468	0.999985	955	1	-0.24298
ZNF521	4	0.02017	0.050527	0.999985	956	2	0.32717
CCDC79	4	0.020175	0.050537	0.999985	957	1	-0.12986
NDE1	4	0.020226	0.050616	0.999985	958	2	0.30322
STPG1	4	0.020229	0.050622	0.999985	959	2	0.26667
CRYM	4	0.020278	0.050698	0.999985	960	2	-0.0037565
C19orf70	4	0.020338	0.050783	0.999985	961	2	0.26081
TBC1D22B	4	0.020381	0.050858	0.999985	962	2	0.2593
BCL2	4	0.020433	0.05093	0.999985	963	1	-0.029021
RAD54B	4	0.020484	0.051013	0.999985	964	1	0.034783
C11orf71	4	0.020557	0.051126	0.999985	965	2	0.15711
ERO1L	4	0.020587	0.051173	0.999985	966	1	-0.030405
SMEK2	4	0.020639	0.051242	0.999985	967	1	0.19729
ARPC1B	4	0.02069	0.051318	0.999985	968	2	0.35345
CCL22	4	0.020742	0.051392	0.999985	969	2	-0.080225
SAMD5	4	0.020743	0.051395	0.999985	970	2	0.39884
MTHFSD	4	0.020845	0.051549	0.999985	971	1	0.16493
SPNS3	4	0.020862	0.051574	0.999985	972	2	-0.18702
PTPRC	4	0.020904	0.051633	0.999985	973	2	0.2386
NAT2	4	0.020964	0.051723	0.999985	974	2	0.15881
PEX11B	4	0.020989	0.051759	0.999985	975	2	0.38743
CCNL2	4	0.020999	0.051769	0.999985	976	2	0.18331
CRB2	4	0.021051	0.051847	0.999985	977	1	0.095316
OR8G5	4	0.021102	0.051918	0.999985	978	2	0.28128
SERBP1	4	0.021154	0.051997	0.999985	979	1	-0.261
TARP	4	0.021205	0.052089	0.999985	980	2	0.0035341
KLRC2	4	0.02122	0.052103	0.999985	981	2	0.4065
DNAJC11	4	0.021257	0.052159	0.999985	982	2	0.52256
AHSA1	4	0.021308	0.052238	0.999985	983	1	-0.075169
MRPS31	4	0.02136	0.052314	0.999985	984	1	-0.051685
MRPL22	4	0.021411	0.052393	0.999985	985	1	-0.25507
AGBL4	4	0.021463	0.052483	0.999985	986	1	-0.43888
C19orf25	4	0.021495	0.052537	0.999985	987	2	0.29934
HBG2	4	0.021514	0.052567	0.999985	988	1	-0.25624
TTF1	4	0.021566	0.052649	0.999985	989	1	0.30671
CCL20	4	0.02165	0.052764	0.999985	990	2	0.22157
F11	4	0.021669	0.052798	0.999985	991	2	0.045292
ZNF557	4	0.021694	0.052844	0.999985	992	2	0.3332
COX7A1	4	0.02172	0.052879	0.999985	993	1	0.23438
B3GNT6	4	0.021772	0.052957	0.999985	994	1	0.12581
LGR6	4	0.021823	0.053036	0.999985	995	1	-0.18164
TNFRSF8	4	0.021841	0.053073	0.999985	996	2	0.47015
GTF2A1	4	0.021858	0.0531	0.999985	997	2	0.3968
ZC3H7A	4	0.021874	0.053123	0.999985	998	1	-0.22557
CD19	4	0.021926	0.053204	0.999985	999	1	-0.26434
CAAP1	4	0.021945	0.053236	0.999985	1000	2	0.28259
PKP4	4	0.021977	0.053287	0.999985	1001	1	0.2417
ACTR1B	4	0.021998	0.053317	0.999985	1002	2	0.40144
E2F3	4	0.022029	0.053363	0.999985	1003	1	-0.38515
HMX1	4	0.022032	0.053367	0.999985	1004	2	0.52897
GDF7	4	0.02208	0.053429	0.999985	1005	2	0.28346
ERF	4	0.022102	0.053462	0.999985	1006	2	0.3065
FAM208B	4	0.022132	0.053499	0.999985	1007	1	0.25059
KIAA0391	4	0.022183	0.053573	0.999985	1008	1	0.039655
SPATA31D3	4	0.022224	0.053639	0.999985	1009	2	0.2743
KLF7	4	0.022235	0.053658	0.999985	1010	1	0.049565
CHST13	4	0.022286	0.053728	0.999985	1011	2	0.46182
ARF5	4	0.022338	0.053809	0.999985	1012	2	0.3505
BRPF3	4	0.022347	0.053827	0.999985	1013	2	0.34098
SENP3	4	0.022409	0.053906	0.999985	1014	2	0.39107
XPO5	4	0.022461	0.053979	0.999985	1015	2	0.37277
TMEM211	4	0.022492	0.054021	0.999985	1016	1	-0.019491
SATL1	4	0.022595	0.054172	0.999985	1017	1	0.13779
FAM207A	4	0.022602	0.054181	0.999985	1018	2	0.33431
ATP2A1	4	0.022646	0.054244	0.999985	1019	1	0.093906
GDE1	4	0.022698	0.054316	0.999985	1020	1	0.175
HSPE1	4	0.022717	0.054344	0.999985	1021	2	0.4174
NLRP12	4	0.022749	0.05439	0.999985	1022	1	0.12691
GSE1	4	0.022852	0.054539	0.999985	1023	1	0.056201
ABCB7	4	0.022903	0.054616	0.999985	1024	1	-0.36414
ACSL4	4	0.022947	0.054678	0.999985	1025	2	0.32678
AKIRIN2	4	0.022955	0.05469	0.999985	1026	1	-0.11173
SLC4A2	4	0.023058	0.054847	0.999985	1027	1	0.11539
EARS2	4	0.023071	0.054868	0.999985	1028	2	0.36397
GOPC	4	0.023098	0.05491	0.999985	1029	2	0.1325
ANKRD20A3	4	0.023109	0.054928	0.999985	1030	1	-0.23305
NCAPH	4	0.02316	0.05502	0.999985	1031	2	0.34709
PRTFDC1	4	0.023161	0.05502	0.999985	1032	1	-0.093154
CYP2S1	4	0.023169	0.055029	0.999985	1033	2	0.34197
POLM	4	0.023196	0.055072	0.999985	1034	2	0.37663
KCTD15	4	0.023212	0.055093	0.999985	1035	2	0.33585
ALDOC	4	0.023315	0.055256	0.999985	1036	1	-0.068864
PRB3	4	0.023366	0.055335	0.999985	1037	1	0.37195
ARL9	4	0.023393	0.055372	0.999985	1038	2	0.42834
OR2A25	4	0.023402	0.055382	0.999985	1039	2	-0.096993
TFF3	4	0.023464	0.055476	0.999985	1040	2	0.34211
TMPRSS11B	4	0.02352	0.055559	0.999985	1041	1	-0.16853
TRPV5	4	0.023545	0.055603	0.999985	1042	2	0.17621
FAM3A	4	0.023572	0.055644	0.999985	1043	1	0.040946
APLP1	4	0.023581	0.055653	0.999985	1044	2	0.26956
HAGHL	4	0.023623	0.05572	0.999985	1045	2	0.45682
CTAGE15	4	0.023675	0.055793	0.999985	1046	1	0.14435
LPAR6	4	0.023698	0.055823	0.999985	1047	2	0.16249
ALPPL2	4	0.023915	0.056138	0.999985	1048	2	0.24527
FBXO47	4	0.023924	0.05615	0.999985	1049	2	0.20034
ACOT2	4	0.023932	0.056161	0.999985	1050	2	0.11564
ANKRD65	4	0.023933	0.056162	0.999985	1051	2	0.1046
KLK14	4	0.023942	0.056177	0.999985	1052	2	0.39653
SRF	4	0.023951	0.05619	0.999985	1053	2	0.45608
FCGR2A	4	0.023983	0.056242	0.999985	1054	1	-0.088275
MAP3K10	4	0.024034	0.056318	0.999985	1055	1	0.14152
UBE2E2	4	0.024137	0.056453	0.999985	1056	2	0.32659
CHRNA1	4	0.02415	0.05647	0.999985	1057	2	0.29297
LRRC66	4	0.024188	0.056522	0.999985	1058	1	-0.078028
RNF5	4	0.024205	0.056543	0.999985	1059	2	0.47733
FAM71F1	4	0.02424	0.056595	0.999985	1060	1	-0.15165
LATS1	4	0.024291	0.056687	0.999985	1061	1	0.23374
URGCP	4	0.024343	0.05677	0.999985	1062	1	-0.035378
OR6B2	4	0.02436	0.056792	0.999985	1063	2	0.16998
ADAMTSL1	4	0.024387	0.056838	0.999985	1064	2	0.27978
JPH4	4	0.024394	0.056849	0.999985	1065	1	0.065251
PSG6	4	0.024396	0.056851	0.999985	1066	2	0.3053
LY6D	4	0.024414	0.056886	0.999985	1067	2	0.17664
PAK2	4	0.024423	0.056899	0.999985	1068	2	0.13397
WDR4	4	0.024451	0.056952	0.999985	1069	2	0.28673
KRT222	4	0.024496	0.05701	0.999985	1070	2	0.27465
CLIC1	4	0.024497	0.05701	0.999985	1071	1	0.016079
PPP1R3F	4	0.024548	0.057086	0.999985	1072	2	0.38504
ZNF214	4	0.024651	0.057243	0.999985	1073	1	0.0043181
GPRIN3	4	0.024689	0.057301	0.999985	1074	2	0.38194
RBM15	4	0.024702	0.057326	0.999985	1075	2	0.09458
IL19	4	0.024753	0.0574	0.999985	1076	1	-0.0465
CCNE2	4	0.024805	0.057472	0.999985	1077	1	-0.34069
PROCR	4	0.024856	0.057543	0.999985	1078	1	0.017577
SEC23B	4	0.024882	0.057576	0.999985	1079	2	0.28841
NME2	4	0.024907	0.057617	0.999985	1080	2	0.065251
CT47A3	4	0.024959	0.057694	0.999985	1081	1	0.01535
RALGDS	4	0.024965	0.0577	0.999985	1082	2	0.26849
CFHR5	4	0.024974	0.057712	0.999985	1083	2	0.46007
BIRC8	4	0.024992	0.057735	0.999985	1084	2	0.15482
DRAP1	4	0.025038	0.057802	0.999985	1085	2	0.075721
IMMT	4	0.025062	0.057832	0.999985	1086	2	0.31377
MAP3K9	4	0.025113	0.057921	0.999985	1087	1	-0.0052879
NOBOX	4	0.025149	0.057971	0.999985	1088	2	0.29426
TNR	4	0.025159	0.057991	0.999985	1089	2	0.29191
KIAA1324	4	0.025164	0.057998	0.999985	1090	1	-0.027002
BBOX1	4	0.025216	0.058086	0.999985	1091	2	0.28948
SSX2B	4	0.025267	0.058159	0.999985	1092	1	-0.34088
LEO1	4	0.02527	0.058164	0.999985	1093	2	0.47225
EQTN	4	0.025316	0.058239	0.999985	1094	2	0.19814
RNF111	4	0.025318	0.058242	0.999985	1095	1	0.10904
RPRM	4	0.025353	0.058298	0.999985	1096	2	0.48564
RNASE1	4	0.02537	0.058318	0.999985	1097	1	0.23959
EHD1	4	0.025421	0.058398	0.999985	1098	1	-0.14592
CD244	4	0.025455	0.058448	0.999985	1099	2	0.40562
INTS12	4	0.025472	0.058473	0.999985	1100	2	0.30717
ZNF524	4	0.025575	0.058632	0.999985	1101	1	0.079499
SCN3B	4	0.025626	0.05871	0.999985	1102	1	0.023276
LYZL2	4	0.025744	0.058888	0.999985	1103	2	0.16955
PITX1	4	0.02578	0.058929	0.999985	1104	1	0.31739
JMJD1C	4	0.025819	0.059005	0.999985	1105	2	0.45349
SGK223	4	0.025831	0.059022	0.999985	1106	1	-0.062832
HSD17B1	4	0.025875	0.059077	0.999985	1107	2	0.16754
VGLL4	4	0.025883	0.059093	0.999985	1108	2	0.35896
AJAP1	4	0.025903	0.059123	0.999985	1109	2	0.44922
GALNT18	4	0.025934	0.059164	0.999985	1110	1	-0.26918
EFCAB1	4	0.025969	0.059222	0.999985	1111	2	0.26463
NUP107	4	0.025985	0.059252	0.999985	1112	1	0.15856
SMARCA4	4	0.026016	0.059299	0.999985	1113	2	0.3351
TXNDC16	4	0.026037	0.059331	0.999985	1114	1	0.10722
ZNF367	4	0.026088	0.059412	0.999985	1115	2	0.25408
PIK3R4	4	0.026191	0.05956	0.999985	1116	1	0.311
ZNF177	4	0.026242	0.059632	0.999985	1117	2	0.26993
CDK19	4	0.026344	0.059793	0.999985	1118	1	-0.10104
CLPSL2	4	0.026396	0.059864	0.999985	1119	1	0.12024
CAPZA3	4	0.026447	0.05994	0.999985	1120	1	0.24001
LCP2	4	0.02645	0.059942	0.999985	1121	2	0.27099
A3GALT2	4	0.026498	0.060014	0.999985	1122	2	0.32233
OR1K1	4	0.02655	0.060096	0.999985	1123	1	-0.14793
REL	4	0.02662	0.06018	0.999985	1124	2	0.25591
ZBED4	4	0.026687	0.060298	0.999985	1125	2	0.20265
LRWD1	4	0.026706	0.060329	0.999985	1126	2	0.27757
CSAG3	4	0.026755	0.060407	0.999985	1127	1	0.12676
ZFHX4	4	0.026791	0.060469	0.999985	1128	2	0.23592
CLDN34	4	0.026806	0.060487	0.999985	1129	1	-0.24304
NCOA7	4	0.026857	0.060567	0.999985	1130	2	0.25798
GOLGA6D	4	0.02696	0.060731	0.999985	1131	1	0.038144
FABP9	4	0.027011	0.060801	0.999985	1132	2	0.20456
TFPT	4	0.02702	0.060817	0.999985	1133	2	0.21771
FLCN	4	0.027062	0.060884	0.999985	1134	1	0.040339
TRNAU1AP	4	0.027077	0.060901	0.999985	1135	2	0.30099
NR0B2	4	0.027106	0.060944	0.999985	1136	2	0.47497
KCNK9	4	0.027114	0.060957	0.999985	1137	1	-0.23403
LBX1	4	0.027165	0.061037	0.999985	1138	1	-0.13147
C18orf32	4	0.027216	0.061129	0.999985	1139	1	-0.38132
SH3BGR	4	0.027317	0.061279	0.999985	1140	2	0.25989
TIRAP	4	0.027319	0.061282	0.999985	1141	2	0.019824
C12orf73	4	0.027355	0.061333	0.999985	1142	2	0.38496
NUP210	4	0.027421	0.061424	0.999985	1143	2	0.20701
ARHGAP21	4	0.027472	0.061503	0.999985	1144	2	0.079917
FMNL3	4	0.027499	0.061545	0.999985	1145	2	0.33767
EIF3J	4	0.027524	0.061577	0.999985	1146	2	0.36121
GTPBP2	4	0.027575	0.061664	0.999985	1147	1	0.053186
STYXL1	4	0.027576	0.061666	0.999985	1148	2	0.14421
OR6X1	4	0.027625	0.061757	0.999985	1149	2	0.4717
ONECUT1	4	0.027626	0.061761	0.999985	1150	1	0.054757
TCTE1	4	0.027673	0.061813	0.999985	1151	2	0.204
SP100	4	0.027721	0.061892	0.999985	1152	2	0.33365
NELFCD	4	0.027729	0.061903	0.999985	1153	1	0.26346
PRODH	4	0.02775	0.061938	0.999985	1154	2	0.25212
MAMSTR	4	0.027779	0.061984	0.999985	1155	2	0.25309
IPPK	4	0.02778	0.061985	0.999985	1156	2	0.26408
C16orf58	4	0.027831	0.062068	0.999985	1157	1	0.10496
STC2	4	0.027885	0.062157	0.999985	1158	2	0.32066
PPP1R7	4	0.027915	0.062193	0.999985	1159	2	0.17121
DMXL1	4	0.027933	0.062217	0.999985	1160	1	-0.01779
CHRM4	4	0.027985	0.062304	0.999985	1161	2	0.31193
ZNF844	4	0.028031	0.062381	0.999985	1162	2	0.08946
GOLGA1	4	0.028087	0.06247	0.999985	1163	1	0.063476
MPP7	4	0.028138	0.062541	0.999985	1164	2	0.37421
CCDC184	4	0.02819	0.062607	0.999985	1165	1	-0.067385
PAX5	4	0.028241	0.062677	0.999985	1166	1	-0.39737
MTRNR2L7	4	0.028342	0.062829	0.999985	1167	2	0.20211
OR5AN1	4	0.028343	0.06283	0.999985	1168	2	0.14729
TBX19	4	0.028381	0.062892	0.999985	1169	2	0.1934
CEL	4	0.028394	0.06291	0.999985	1170	2	0.19218
FAM174A	4	0.028446	0.062992	0.999985	1171	2	0.073048
HOXB1	4	0.028499	0.063065	0.999985	1172	2	0.056406
DHRS3	4	0.028548	0.063135	0.999985	1173	1	-0.12713
HIST1H2AB	4	0.028599	0.063206	0.999985	1174	2	0.23317
VKORC1L1	4	0.028665	0.063292	0.999985	1175	2	0.14091
PPL	4	0.028685	0.063324	0.999985	1176	2	0.20234
NGRN	4	0.028714	0.063358	0.999985	1177	2	0.32097
FRRS1	4	0.028734	0.063391	0.999985	1178	2	0.45325
GPR15	4	0.028753	0.063423	0.999985	1179	2	0.22154
HOXA7	4	0.028855	0.063582	0.999985	1180	1	0.05897
SH3BP5L	4	0.028906	0.063657	0.999985	1181	1	0.28182
ZBTB20	4	0.028958	0.063723	0.999985	1182	1	-0.17494
IVD	4	0.02897	0.063744	0.999985	1183	2	0.10268
RMI2	4	0.02906	0.063864	0.999985	1184	1	-0.0079373
MAX	4	0.029137	0.063993	0.999985	1185	2	0.24186
SLCO1B3	4	0.029147	0.064015	0.999985	1186	2	0.1062
C15orf56	4	0.029162	0.064041	0.999985	1187	1	0.016319
FAM189A2	4	0.029177	0.064063	0.999985	1188	2	0.32304
OC90	4	0.029187	0.064079	0.999985	1189	2	0.36076
RPF1	4	0.029214	0.064111	0.999985	1190	1	-0.03438
DEGS2	4	0.029265	0.064191	0.999985	1191	1	-0.034791
ETV3	4	0.029355	0.064314	0.999985	1192	2	0.43263
CPED1	4	0.029367	0.064332	0.999985	1193	1	-0.027264
TAS2R31	4	0.029395	0.06437	0.999985	1194	2	0.4307
TINAGL1	4	0.029415	0.064397	0.999985	1195	2	0.24047
TF	4	0.029425	0.064413	0.999985	1196	2	0.25437
VAX1	4	0.029454	0.064455	0.999985	1197	2	0.39878
FAM72C	4	0.029464	0.064469	0.999985	1198	2	0.082866
LUC7L	4	0.029469	0.064479	0.999985	1199	1	-0.031739
FZD8	4	0.029474	0.064485	0.999985	1200	2	0.12523
PRCP	4	0.029514	0.064536	0.999985	1201	2	0.2743
ABCB5	4	0.029521	0.064547	0.999985	1202	1	-0.41581
LONRF2	4	0.029564	0.064602	0.999985	1203	2	0.36544
KRAS	4	0.029583	0.064635	0.999985	1204	2	0.26079
UBTFL1	4	0.029593	0.064647	0.999985	1205	2	0.29616
ATP8B1	4	0.029674	0.064767	0.999985	1206	1	0.059709
OR2T8	4	0.029776	0.064934	0.999985	1207	1	-0.065177
DUSP16	4	0.029828	0.065015	0.999985	1208	2	0.099539
ITGA2B	4	0.02993	0.06517	0.999985	1209	2	0.22053
DIO3	4	0.029942	0.065187	0.999985	1210	2	0.37981
ACER3	4	0.029981	0.065252	0.999985	1211	1	-0.31026
EPB41L1	4	0.030002	0.065278	0.999985	1212	2	0.29483
CREB5	4	0.030083	0.065402	0.999985	1213	1	0.08421
PARG	4	0.030133	0.065484	0.999985	1214	2	0.1876
CRYBB2	4	0.030134	0.065488	0.999985	1215	1	0.25724
ARMCX5-GPRASP2	4	0.030163	0.065534	0.999985	1216	2	0.20135
OVCH1	4	0.030186	0.065572	0.999985	1217	2	0.28186
ALDH1B1	4	0.030237	0.065644	0.999985	1218	1	-0.11762
GJB6	4	0.030288	0.065714	0.999985	1219	1	0.017315
KCNH6	4	0.030333	0.065784	0.999985	1220	2	0.34252
PCNX	4	0.030363	0.065835	0.999985	1221	2	0.30351
HIST2H2AA4	4	0.03039	0.06587	0.999985	1222	1	-0.16122
MNX1	4	0.030441	0.065936	0.999985	1223	1	0.10459
PRR23D2	4	0.030454	0.065953	0.999985	1224	2	0.22065
PKMYT1	4	0.030492	0.066007	0.999985	1225	2	0.32849
PPP2R5B	4	0.030595	0.066161	0.999985	1226	2	0.38208
WNK1	4	0.030615	0.06619	0.999985	1227	2	0.4936
TNFRSF13C	4	0.030625	0.066209	0.999985	1228	2	0.37423
TM6SF2	4	0.030646	0.066233	0.999985	1229	1	0.00043955
IFNA5	4	0.030748	0.066393	0.999985	1230	1	-0.31529
SETD2	4	0.030757	0.066406	0.999985	1231	2	0.3496
ZSCAN25	4	0.03085	0.066561	0.999985	1232	1	0.085686
ANKRD49	4	0.030868	0.066589	0.999985	1233	2	0.34489
IGLON5	4	0.030899	0.066632	0.999985	1234	2	0.29346
DUXA	4	0.030939	0.066697	0.999985	1235	2	0.30696
TEX264	4	0.030952	0.066712	0.999985	1236	1	0.22123
WDSUB1	4	0.031003	0.066774	0.999985	1237	1	-0.12458
OLFM3	4	0.031041	0.066837	0.999985	1238	2	0.27351
TESPA1	4	0.031106	0.066936	0.999985	1239	1	-0.043977
ITFG2	4	0.031142	0.066996	0.999985	1240	2	0.41215
KLHDC8B	4	0.031152	0.067013	0.999985	1241	2	0.17773
DTX3L	4	0.031157	0.067021	0.999985	1242	1	0.16165
NRBP1	4	0.031208	0.067091	0.999985	1243	1	-0.097569
DLX2	4	0.031259	0.067159	0.999985	1244	1	0.025312
NSUN6	4	0.031264	0.067167	0.999985	1245	2	0.27397
EPCAM	4	0.031305	0.067222	0.999985	1246	2	0.25769
NPBWR2	4	0.03131	0.067232	0.999985	1247	1	0.091969
HIVEP3	4	0.031315	0.067242	0.999985	1248	2	0.064371
PABPC5	4	0.031346	0.06729	0.999985	1249	2	0.161
NPIPB3	4	0.031377	0.067332	0.999985	1250	2	0.02775
MTRNR2L4	4	0.031397	0.067364	0.999985	1251	2	0.31437
CCDC97	4	0.031412	0.067389	0.999985	1252	1	-0.11172
TTC17	4	0.031417	0.0674	0.999985	1253	2	0.52331
CCDC178	4	0.031428	0.067419	0.999985	1254	2	0.41512
HLA-DRA	4	0.031438	0.067433	0.999985	1255	2	0.44629
B3GAT3	4	0.031463	0.067475	0.999985	1256	1	0.061338
PAX1	4	0.031514	0.067555	0.999985	1257	2	0.111
PGGT1B	4	0.031561	0.067626	0.999985	1258	2	0.39045
PHF5A	4	0.031566	0.067635	0.999985	1259	1	0.16998
GGCT	4	0.031571	0.06764	0.999985	1260	2	0.157
HCFC2	4	0.031642	0.067736	0.999985	1261	2	0.40895
PKM	4	0.031668	0.067774	0.999985	1262	1	-0.32775
KANK3	4	0.031683	0.067799	0.999985	1263	2	0.018577
XRRA1	4	0.031719	0.067847	0.999985	1264	1	-0.1408
GDI1	4	0.031821	0.068005	0.999985	1265	1	-0.31152
AP3D1	4	0.031872	0.068072	0.999985	1266	2	0.27216
WDR43	4	0.031923	0.068146	0.999985	1267	1	-0.12025
PHB2	4	0.032025	0.068285	0.999985	1268	1	0.090161
TMEM184C	4	0.032074	0.068363	0.999985	1269	2	0.29717
MIB1	4	0.032076	0.068365	0.999985	1270	1	-0.16044
CDH11	4	0.032126	0.068435	0.999985	1271	2	0.01085
TMEM200C	4	0.032127	0.068437	0.999985	1272	1	-0.098246
PANO1	4	0.032178	0.06852	0.999985	1273	1	0.098223
MRPS7	4	0.032322	0.068746	0.999985	1274	2	0.25324
LIMD2	4	0.032332	0.068762	0.999985	1275	1	-0.4533
NPTX2	4	0.032342	0.068775	0.999985	1276	2	0.12662
CLECL1	4	0.032383	0.06883	0.999985	1277	1	0.064327
ST14	4	0.032404	0.068862	0.999985	1278	2	0.05359
ANO10	4	0.032415	0.068881	0.999985	1279	2	0.41735
CABYR	4	0.032456	0.068961	0.999985	1280	2	0.15055
DSC2	4	0.032485	0.069007	0.999985	1281	1	-0.11123
DNAJC9	4	0.032487	0.069012	0.999985	1282	2	0.24656
U2AF2	4	0.032536	0.069077	0.999985	1283	1	-0.083086
ZFHX3	4	0.032587	0.069158	0.999985	1284	1	0.16031
MORN4	4	0.032695	0.069314	0.999985	1285	2	0.18262
PPAP2A	4	0.032705	0.069326	0.999985	1286	2	0.48967
TTC37	4	0.03274	0.069376	0.999985	1287	1	-0.0051447
DSCAML1	4	0.032841	0.069519	0.999985	1288	2	0.1911
APOA4	4	0.032842	0.06952	0.999985	1289	1	-0.54605
C15orf38-AP3S2	4	0.032861	0.069549	0.999985	1290	2	0.31268
MIA	4	0.032872	0.069561	0.999985	1291	2	0.20022
MAN1B1	4	0.032893	0.06959	0.999985	1292	1	-0.32945
FBXO7	4	0.032995	0.069742	0.999985	1293	1	-0.20905
CSPG5	4	0.033039	0.069816	0.999985	1294	2	0.24828
FBXL21	4	0.033046	0.069829	0.999985	1295	1	0.20566
ESD	4	0.033148	0.069993	0.999985	1296	1	0.1347
TIMM17B	4	0.03325	0.070145	0.999985	1297	2	-0.14163
LRRC16A	4	0.033301	0.070231	0.999985	1298	1	-0.30458
ZDHHC19	4	0.033352	0.070295	0.999985	1299	1	-0.030224
ANTXR1	4	0.033363	0.07031	0.999985	1300	2	0.1937
JAKMIP1	4	0.033403	0.070373	0.999985	1301	1	0.18445
ZNF655	4	0.033454	0.070457	0.999985	1302	2	0.12933
HOXA4	4	0.033478	0.070486	0.999985	1303	2	0.43018
HNRNPAB	4	0.033505	0.070533	0.999985	1304	1	0.092652
ATG4B	4	0.033556	0.070604	0.999985	1305	2	0.30547
ERI1	4	0.033594	0.070654	0.999985	1306	2	0.14799
NUDCD2	4	0.033607	0.070677	0.999985	1307	1	0.15017
COPZ1	4	0.033625	0.070705	0.999985	1308	2	0.36338
ABCA10	4	0.033658	0.070748	0.999985	1309	1	0.01593
ETS1	4	0.03372	0.070845	0.999985	1310	2	0.51203
CXorf49	4	0.033762	0.070913	0.999985	1311	2	-0.097977
SLC35B1	4	0.033857	0.071054	0.999985	1312	2	0.32062
H1F0	4	0.033862	0.071062	0.999985	1313	1	0.13102
MYO1D	4	0.033913	0.071143	0.999985	1314	1	0.23009
CDCA7L	4	0.033964	0.071219	0.999985	1315	1	-0.025668
SETDB1	4	0.034015	0.07129	0.999985	1316	1	0.060896
LIN7A	4	0.034026	0.07131	0.999985	1317	2	0.40465
ITK	4	0.034037	0.071321	0.999985	1318	2	0.32063
CALR	4	0.034066	0.071363	0.999985	1319	1	-0.010576
MDGA2	4	0.034079	0.071382	0.999985	1320	2	0.23953
KRTAP5-6	4	0.034117	0.071441	0.999985	1321	1	0.14489
TSPEAR	4	0.034122	0.071444	0.999985	1322	2	0.27339
SYNJ1	4	0.034143	0.07148	0.999985	1323	2	0.34431
FKBP5	4	0.034206	0.071564	0.999985	1324	2	0.34864
FABP1	4	0.034228	0.071597	0.999985	1325	2	0.20965
CNDP1	4	0.03427	0.071661	0.999985	1326	2	0.19882
PNPLA5	4	0.034321	0.071732	0.999985	1327	1	0.074386
OR10R2	4	0.034344	0.071765	0.999985	1328	2	0.0071475
NARS	4	0.034355	0.071777	0.999985	1329	2	0.49259
HIST1H2AK	4	0.034372	0.0718	0.999985	1330	1	0.25868
PGK1	4	0.034423	0.071882	0.999985	1331	2	0.2782
NRTN	4	0.03444	0.071905	0.999985	1332	2	0.26281
EPO	4	0.034474	0.071958	0.999985	1333	1	-0.079124
CYC1	4	0.034525	0.072029	0.999985	1334	2	0.22135
TMEM92	4	0.034576	0.072098	0.999985	1335	2	0.23587
C15orf53	4	0.034589	0.072113	0.999985	1336	2	-0.064684
MCTS1	4	0.034599	0.072122	0.999985	1337	2	0.23945
CH25H	4	0.034627	0.072151	0.999985	1338	2	0.41972
CERS1	4	0.034642	0.072173	0.999985	1339	2	0.23805
SMARCB1	4	0.034729	0.0723	0.999985	1340	1	0.074805
KLC3	4	0.034824	0.072435	0.999985	1341	2	0.31464
ARHGEF9	4	0.034831	0.072443	0.999985	1342	1	-0.16738
ICAM1	4	0.034882	0.072516	0.999985	1343	1	0.018574
DDIT3	4	0.034888	0.072522	0.999985	1344	2	0.3159
UFSP1	4	0.03493	0.072584	0.999985	1345	2	0.32913
ZNF500	4	0.034933	0.07259	0.999985	1346	1	0.081785
COL1A1	4	0.034984	0.072667	0.999985	1347	2	0.30653
CCDC86	4	0.035035	0.072748	0.999985	1348	2	0.075939
MOSPD1	4	0.035086	0.072827	0.999985	1349	1	-0.054069
ADGRB1	4	0.035123	0.072885	0.999985	1350	2	0.26397
SALL3	4	0.035136	0.0729	0.999985	1351	1	0.047252
STAT6	4	0.035145	0.072914	0.999985	1352	2	0.20566
NOV	4	0.035177	0.072957	0.999985	1353	2	0.14748
CCDC42B	4	0.035187	0.072976	0.999985	1354	2	0.13808
SLC38A6	4	0.035188	0.072977	0.999985	1355	2	0.48099
DCAF11	4	0.035238	0.073054	0.999985	1356	1	-0.022317
MRPS28	4	0.035316	0.07318	0.999985	1357	2	0.3081
HSD3B1	4	0.035338	0.07321	0.999985	1358	2	0.32587
TCP11	4	0.03534	0.073215	0.999985	1359	1	0.18179
OR8G2	4	0.035391	0.073297	0.999985	1360	1	-0.23904
PRR23A	4	0.035424	0.073344	0.999985	1361	2	0.29167
PDE10A	4	0.035442	0.073373	0.999985	1362	1	-0.2094
C19orf80	4	0.035493	0.073444	0.999985	1363	1	0.25948
DUSP18	4	0.03551	0.073469	0.999985	1364	2	0.39801
TMEM120B	4	0.035544	0.073518	0.999985	1365	1	-0.093723
DEPDC4	4	0.035595	0.073585	0.999985	1366	1	0.20172
DRC7	4	0.035618	0.07362	0.999985	1367	2	0.45043
CPVL	4	0.035646	0.073664	0.999985	1368	1	-0.07718
CMTM6	4	0.035697	0.073739	0.999985	1369	1	-0.11189
PBX2	4	0.035726	0.073776	0.999985	1370	2	0.22401
ZRSR2	4	0.035748	0.073802	0.999985	1371	1	0.19843
NSF	4	0.035799	0.073884	0.999985	1372	1	0.019225
DUS4L	4	0.035802	0.073886	0.999985	1373	2	0.04401
ZNF669	4	0.035849	0.07396	0.999985	1374	1	-0.29379
TRPM5	4	0.035856	0.073966	0.999985	1375	2	0.41696
ARHGEF15	4	0.0359	0.074032	0.999985	1376	1	0.067891
CHORDC1	4	0.035951	0.074111	0.999985	1377	2	0.33503
KRTAP20-1	4	0.035953	0.074113	0.999985	1378	2	0.23601
TASP1	4	0.035975	0.074135	0.999985	1379	2	0.40344
KRT2	4	0.036002	0.074172	0.999985	1380	1	-0.27865
DLL4	4	0.036104	0.074325	0.999985	1381	2	0.071393
PLIN3	4	0.036105	0.074325	0.999985	1382	2	0.31778
KRT27	4	0.036116	0.074337	0.999985	1383	2	0.024328
BEND4	4	0.036155	0.074393	0.999985	1384	1	0.02685
LY6K	4	0.036192	0.07445	0.999985	1385	2	0.29823
FAM171A2	4	0.036206	0.074476	0.999985	1386	1	0.20704
EMC7	4	0.036224	0.074496	0.999985	1387	2	0.46579
INO80B	4	0.036257	0.074547	0.999985	1388	1	0.15998
NTF4	4	0.036308	0.07463	0.999985	1389	1	-0.14071
HSF2BP	4	0.036359	0.074703	0.999985	1390	1	-0.025829
PPM1L	4	0.036388	0.074737	0.999985	1391	2	0.27605
WFS1	4	0.036409	0.074768	0.999985	1392	1	0.0010126
SYNGR2	4	0.036431	0.074801	0.999985	1393	2	0.36042
C17orf77	4	0.036486	0.074885	0.999985	1394	2	0.3063
SPRR4	4	0.036497	0.074903	0.999985	1395	2	0.41059
MANSC4	4	0.036507	0.074919	0.999985	1396	2	0.29135
ZNF773	4	0.036511	0.074927	0.999985	1397	1	0.028301
KRT18	4	0.036518	0.074935	0.999985	1398	2	0.49817
LRFN2	4	0.036562	0.07499	0.999985	1399	1	0.20284
CHKA	4	0.036584	0.075022	0.999985	1400	2	0.34071
IRF9	4	0.036613	0.075077	0.999985	1401	1	0.21639
ID2	4	0.036638	0.075113	0.999985	1402	2	0.46256
NAAA	4	0.036715	0.075216	0.999985	1403	2	0.37192
ARCN1	4	0.036726	0.075233	0.999985	1404	2	0.10566
DYDC2	4	0.036781	0.075317	0.999985	1405	2	0.17359
CCDC132	4	0.036816	0.07537	0.999985	1406	2	0.18277
UBFD1	4	0.036867	0.075442	0.999985	1407	1	-0.37456
ARHGEF39	4	0.036918	0.075518	0.999985	1408	1	0.12034
ZFAND3	4	0.036934	0.075539	0.999985	1409	2	-0.14727
CIR1	4	0.036969	0.075592	0.999985	1410	1	0.22959
MALT1	4	0.03702	0.075684	0.999985	1411	1	-0.05363
NOP9	4	0.037071	0.075757	0.999985	1412	1	0.21844
PITPNB	4	0.037098	0.075801	0.999985	1413	2	0.42111
RIBC2	4	0.037122	0.075844	0.999985	1414	1	-0.010352
ABCD3	4	0.037197	0.075962	0.999985	1415	2	0.36082
MYO3A	4	0.037223	0.075993	0.999985	1416	1	-0.0094424
HIST1H2BI	4	0.03723	0.076004	0.999985	1417	2	0.25592
ICT1	4	0.037241	0.076018	0.999985	1418	2	0.32675
GABRG1	4	0.037325	0.076148	0.999985	1419	1	-0.16824
LRRC61	4	0.03734	0.07617	0.999985	1420	2	0.27368
UBE2J1	4	0.037376	0.076226	0.999985	1421	1	-0.22762
PCDH11X	4	0.037427	0.076298	0.999985	1422	1	0.22164
ZFP36L1	4	0.037428	0.076301	0.999985	1423	2	0.33479
TNFRSF18	4	0.037462	0.076342	0.999985	1424	2	0.070796
ACYP1	4	0.037478	0.076364	0.999985	1425	1	-0.067605
OR2J2	4	0.037517	0.076417	0.999985	1426	2	0.17439
CHEK2	4	0.037529	0.076437	0.999985	1427	1	0.23534
KIAA1024L	4	0.037616	0.076556	0.999985	1428	2	0.36255
ABCA12	4	0.03763	0.076585	0.999985	1429	1	0.0033465
UGGT2	4	0.037681	0.07666	0.999985	1430	1	-0.060563
DBN1	4	0.037732	0.076737	0.999985	1431	1	-0.086623
MSANTD4	4	0.037771	0.076785	0.999985	1432	2	0.33861
CEP55	4	0.037815	0.076849	0.999985	1433	2	0.23401
FUNDC2	4	0.037834	0.076871	0.999985	1434	2	0.21157
STK32A	4	0.037837	0.076877	0.999985	1435	2	0.41019
ANKRD33B	4	0.037884	0.076952	0.999985	1436	1	0.059528
TRPC4	4	0.037904	0.076977	0.999985	1437	2	0.36317
OR5T1	4	0.037926	0.077015	0.999985	1438	2	0.42379
COX7A2	4	0.03797	0.077078	0.999985	1439	2	0.33905
CT47B1	4	0.037986	0.077098	0.999985	1440	1	-0.086048
DMRT3	4	0.038015	0.077146	0.999985	1441	2	0.33058
GRAP2	4	0.038037	0.077178	0.999985	1442	1	-0.3341
TMEM190	4	0.038126	0.077302	0.999985	1443	2	0.23605
RETNLB	4	0.038139	0.077325	0.999985	1444	1	0.051056
PGM1	4	0.038189	0.077391	0.999985	1445	1	0.1828
MYBPC2	4	0.038237	0.077453	0.999985	1446	2	0.3043
EEPD1	4	0.03824	0.077456	0.999985	1447	1	-0.075158
SLC35D1	4	0.038315	0.077562	0.999985	1448	2	0.36102
NEUROG2	4	0.038382	0.077658	0.999985	1449	2	0.12833
STRA8	4	0.038393	0.077664	0.999985	1450	2	-0.0073024
SCARF2	4	0.038393	0.077664	0.999985	1451	2	0.40448
MALSU1	4	0.038426	0.077707	0.999985	1452	2	0.41747
ERG	4	0.038443	0.077741	0.999985	1453	1	0.23875
DIRAS3	4	0.038494	0.077808	0.999985	1454	2	0.14222
SRD5A3	4	0.038545	0.077888	0.999985	1455	2	0.33055
KIAA2026	4	0.038549	0.07789	0.999985	1456	2	0.41765
OR5A2	4	0.038596	0.077967	0.999985	1457	1	0.1129
POLR2J	4	0.038647	0.078039	0.999985	1458	1	0.0037457
ABCB11	4	0.038698	0.078117	0.999985	1459	2	0.12413
FGF18	4	0.038748	0.078197	0.999985	1460	1	-0.20182
ZNF155	4	0.038799	0.078274	0.999985	1461	1	0.17608
ALKBH7	4	0.038806	0.078288	0.999985	1462	2	0.12711
CCDC43	4	0.03884	0.078337	0.999985	1463	2	0.3134
ECHDC2	4	0.03885	0.078347	0.999985	1464	1	0.16455
NKX6-1	4	0.038907	0.078433	0.999985	1465	2	0.32493
MAGEA10-MAGEA5	4	0.038941	0.078493	0.999985	1466	2	0.12278
LOC100131303	4	0.038952	0.078506	0.999985	1467	1	-0.19488
DMRTA1	4	0.039002	0.078594	0.999985	1468	1	-0.028934
HIP1	4	0.039053	0.078668	0.999985	1469	2	0.3429
RAB33A	4	0.039205	0.078901	0.999985	1470	1	0.13103
GSTO2	4	0.039358	0.079115	0.999985	1471	1	0.10674
TTYH1	4	0.039368	0.07913	0.999985	1472	2	0.17944
TMEM168	4	0.039379	0.079146	0.999985	1473	2	0.30973
TIAM1	4	0.039409	0.079189	0.999985	1474	2	0.14168
TMEM55B	4	0.039459	0.079271	0.999985	1475	1	-0.23531
VPS11	4	0.03951	0.07935	0.999985	1476	1	-0.020985
SLC43A1	4	0.039537	0.07939	0.999985	1477	2	0.2707
ZNHIT6	4	0.039612	0.079497	0.999985	1478	1	-0.028971
MCM3AP	4	0.039627	0.079515	0.999985	1479	2	0.31075
C3orf84	4	0.039662	0.079567	0.999985	1480	1	0.14293
CST3	4	0.039713	0.079638	0.999985	1481	1	0.010299
C10orf32	4	0.039729	0.079659	0.999985	1482	2	0.31267
CHODL	4	0.039763	0.079711	0.999985	1483	2	0.11354
EVPLL	4	0.039764	0.079712	0.999985	1484	1	-0.045702
ATCAY	4	0.039797	0.079758	0.999985	1485	2	0.1227
ARL6	4	0.039808	0.079778	0.999985	1486	2	0.15693
DLG1	4	0.039815	0.079787	0.999985	1487	1	0.25772
NIFK	4	0.039865	0.079866	0.999985	1488	1	-0.013807
CD300C	4	0.039899	0.079909	0.999985	1489	2	0.18857
VPS29	4	0.039967	0.080024	0.999985	1490	1	-0.065481
CHST3	4	0.039967	0.080024	0.999985	1491	2	0.088655
ZNF385D	4	0.040018	0.080097	0.999985	1492	2	0.23342
PLEC	4	0.04017	0.080319	0.999985	1493	1	0.1048
RNF24	4	0.040183	0.080346	0.999985	1494	2	0.22802
C1QL2	4	0.040221	0.080402	0.999985	1495	1	0.31162
ACTB	4	0.040251	0.080443	0.999985	1496	2	0.27982
ISG20L2	4	0.040271	0.080472	0.999985	1497	1	-0.14542
JADE2	4	0.040274	0.080479	0.999985	1498	2	0.40036
EPHB3	4	0.040297	0.080513	0.999985	1499	2	0.36111
MLN	4	0.040373	0.080633	0.999985	1500	1	-0.46445
MYBBP1A	4	0.040376	0.080641	0.999985	1501	2	0.086065
GNAT2	4	0.040424	0.080711	0.999985	1502	1	-0.2106
ARHGAP22	4	0.040456	0.08076	0.999985	1503	2	0.20751
POLR3E	4	0.040474	0.080794	0.999985	1504	1	0.36286
F2RL3	4	0.040525	0.080863	0.999985	1505	2	0.29876
LNX1	4	0.040525	0.080865	0.999985	1506	1	-0.098083
SLC36A1	4	0.040536	0.08088	0.999985	1507	2	0.29977
PDRG1	4	0.040559	0.08091	0.999985	1508	2	0.22809
TCERG1	4	0.040576	0.080936	0.999985	1509	1	0.25369
C9orf91	4	0.040627	0.081014	0.999985	1510	1	-0.40218
RNF214	4	0.040673	0.081081	0.999985	1511	2	0.31659
TP53	4	0.040677	0.081087	0.999985	1512	2	0.10496
THOC3	4	0.040787	0.081244	0.999985	1513	2	0.24577
SMURF2	4	0.040829	0.081301	0.999985	1514	1	-0.30499
CUEDC1	4	0.04088	0.081371	0.999985	1515	1	0.08171
FAM120B	4	0.041016	0.081578	0.999985	1516	2	0.41085
CPN1	4	0.041032	0.081601	0.999985	1517	1	0.03734
HELZ2	4	0.041134	0.081739	0.999985	1518	2	0.072195
SYNDIG1L	4	0.041184	0.081817	0.999985	1519	1	0.13036
ERI3	4	0.041235	0.081892	0.999985	1520	2	0.12515
FSTL4	4	0.041235	0.081894	0.999985	1521	1	-0.15924
ALG11	4	0.041246	0.081908	0.999985	1522	2	0.40125
SZT2	4	0.041258	0.081925	0.999985	1523	2	0.23779
MAOA	4	0.041286	0.081959	0.999985	1524	1	-0.068863
PDE4DIP	4	0.041337	0.082042	0.999985	1525	1	-0.20577
PPP1CA	4	0.041384	0.082114	0.999985	1526	2	0.02775
PDHB	4	0.041396	0.082128	0.999985	1527	2	0.35686
GOLT1B	4	0.041438	0.082198	0.999985	1528	1	0.13402
TRPA1	4	0.041489	0.082276	0.999985	1529	2	0.25428
ANKRD27	4	0.041569	0.082387	0.999985	1530	2	0.20404
KDM8	4	0.04159	0.082422	0.999985	1531	1	-0.0033189
ACYP2	4	0.041592	0.082425	0.999985	1532	2	0.24768
CCDC9	4	0.041603	0.082441	0.999985	1533	2	0.32666
RP1L1	4	0.041641	0.082493	0.999985	1534	1	-0.16274
OSTN	4	0.041684	0.082544	0.999985	1535	2	0.25986
MLIP	4	0.041691	0.082558	0.999985	1536	1	0.11771
LGALS2	4	0.041742	0.082636	0.999985	1537	2	0.38247
TRIM64C	4	0.041742	0.082636	0.999985	1538	2	0.2824
DVL3	4	0.041765	0.082671	0.999985	1539	2	0.15406
CLEC2L	4	0.041793	0.082712	0.999985	1540	2	0.19894
AKIP1	4	0.041823	0.082754	0.999985	1541	2	0.13566
TLDC2	4	0.041843	0.082784	0.999985	1542	2	0.23771
FAM86B1	4	0.041892	0.082861	0.999985	1543	2	0.38872
TFAP2D	4	0.041894	0.082866	0.999985	1544	1	-0.080735
TCF7L2	4	0.041945	0.082942	0.999985	1545	2	0.20756
INPP5K	4	0.041985	0.083004	0.999985	1546	2	0.16989
ZNF232	4	0.041995	0.083022	0.999985	1547	2	0.18098
ABCF1	4	0.042031	0.083078	0.999985	1548	2	0.094228
KRTAP27-1	4	0.042046	0.083103	0.999985	1549	1	-0.068569
FAM178B	4	0.042097	0.083176	0.999985	1550	2	0.29734
CXCL8	4	0.042124	0.083218	0.999985	1551	2	0.40082
OR10A6	4	0.042147	0.083257	0.999985	1552	1	0.067157
SPIN4	4	0.042193	0.083315	0.999985	1553	2	0.3661
NRXN3	4	0.042249	0.083385	0.999985	1554	2	0.29205
KRTAP12-1	4	0.042263	0.083404	0.999985	1555	2	0.36538
TMEM159	4	0.042298	0.083459	0.999985	1556	2	0.43955
EBLN2	4	0.042299	0.083461	0.999985	1557	1	0.21343
IQCF5	4	0.042321	0.083498	0.999985	1558	2	0.31003
ANKS1A	4	0.042344	0.083526	0.999985	1559	2	-0.041585
HYAL3	4	0.04235	0.083534	0.999985	1560	1	-0.13636
ACTL6A	4	0.042356	0.08354	0.999985	1561	2	0.18752
PRKAR1A	4	0.042368	0.083557	0.999985	1562	2	0.32728
CASP10	4	0.042379	0.083572	0.999985	1563	2	0.39514
GK2	4	0.042401	0.0836	0.999985	1564	1	0.063032
C1orf198	4	0.042438	0.08366	0.999985	1565	2	-0.023291
CLEC4G	4	0.042502	0.08375	0.999985	1566	1	-0.095904
SLMAP	4	0.042553	0.083822	0.999985	1567	1	-0.25693
TTC36	4	0.042554	0.083823	0.999985	1568	2	0.25938
WIF1	4	0.042603	0.083893	0.999985	1569	1	0.060446
ANKRD55	4	0.042654	0.083956	0.999985	1570	1	0.20949
FAP	4	0.042705	0.084041	0.999985	1571	1	0.26873
MFAP3	4	0.042755	0.084115	0.999985	1572	1	0.032929
ZFX	4	0.042764	0.084128	0.999985	1573	2	0.30461
EME2	4	0.042776	0.084147	0.999985	1574	2	0.47312
BUB1B	4	0.042811	0.084195	0.999985	1575	2	0.3699
OPA3	4	0.042857	0.084266	0.999985	1576	2	0.075071
RGS20	4	0.042907	0.084344	0.999985	1577	1	-0.21262
FAM160B1	4	0.042958	0.084423	0.999985	1578	1	-0.15862
SUGP1	4	0.042986	0.084459	0.999985	1579	2	0.24455
ASUN	4	0.043008	0.084493	0.999985	1580	1	-0.19866
AIFM3	4	0.043009	0.084493	0.999985	1581	2	0.31354
ZFR2	4	0.043059	0.084552	0.999985	1582	1	-0.44119
REPS1	4	0.04315	0.084676	0.999985	1583	2	0.28161
RYK	4	0.04316	0.084692	0.999985	1584	1	0.22278
PEBP4	4	0.043209	0.08475	0.999985	1585	2	0.32652
OR6C1	4	0.043211	0.084753	0.999985	1586	1	-0.13996
PABPN1	4	0.043262	0.084838	0.999985	1587	2	0.29967
ATP1B3	4	0.043312	0.084906	0.999985	1588	2	0.42105
MPHOSPH9	4	0.043363	0.084983	0.999985	1589	2	0.26728
HCAR2	4	0.04342	0.085057	0.999985	1590	2	0.34594
VAT1	4	0.043443	0.085096	0.999985	1591	2	0.27839
C10orf53	4	0.043455	0.085111	0.999985	1592	2	0.29301
STAG1	4	0.043467	0.085137	0.999985	1593	2	0.21495
GRB14	4	0.043515	0.085206	0.999985	1594	2	0.47055
MEP1A	4	0.043565	0.085275	0.999985	1595	2	0.264
SPATA31A1	4	0.043616	0.085353	0.999985	1596	1	-0.11642
COQ10B	4	0.043666	0.085433	0.999985	1597	1	0.13025
PDZD8	4	0.043679	0.085452	0.999985	1598	2	0.34381
ATAD2	4	0.043691	0.085465	0.999985	1599	2	0.47448
BCLAF1	4	0.043738	0.085535	0.999985	1600	2	0.35619
TTC39B	4	0.043768	0.085578	0.999985	1601	2	0.088919
VASP	4	0.043773	0.085585	0.999985	1602	2	0.086004
FBXW12	4	0.043818	0.085657	0.999985	1603	1	-0.097797
GYS1	4	0.04382	0.085662	0.999985	1604	2	0.46123
GBGT1	4	0.043832	0.085678	0.999985	1605	2	0.27776
PIP4K2C	4	0.043919	0.085789	0.999985	1606	2	0.36168
MTRNR2L1	2	0.04392	0.068011	0.999985	1607	1	0.39546
ZNF189	4	0.043962	0.085845	0.999985	1608	2	0.24387
KRTAP10-2	4	0.043974	0.08586	0.999985	1609	2	0.25956
ZNF853	4	0.044009	0.085912	0.999985	1610	2	0.4475
PRPH	4	0.044021	0.085937	0.999985	1611	1	-0.18407
IRF5	4	0.044116	0.086061	0.999985	1612	2	0.19751
ENO2	4	0.044122	0.08607	0.999985	1613	1	-0.055615
DBX2	4	0.044172	0.086138	0.999985	1614	1	-0.13793
ITGB3	4	0.04421	0.086197	0.999985	1615	2	0.24023
FAXDC2	4	0.044223	0.086217	0.999985	1616	1	0.38342
WDR83OS	4	0.04427	0.086276	0.999985	1617	2	0.13968
C2CD4D	4	0.044274	0.08628	0.999985	1618	1	-0.29222
GABRD	4	0.044293	0.086317	0.999985	1619	2	0.36863
OLFML2B	4	0.044324	0.086362	0.999985	1620	1	0.0047707
THOC5	4	0.044353	0.086403	0.999985	1621	2	0.31494
DDX17	4	0.044364	0.086426	0.999985	1622	2	0.22969
LIPK	4	0.044375	0.086439	0.999985	1623	2	0.18253
TRIM15	4	0.044388	0.086457	0.999985	1624	2	0.39421
CIRH1A	4	0.0444	0.086478	0.999985	1625	2	0.22656
SCRT2	4	0.044412	0.086495	0.999985	1626	2	0.30719
LSM8	4	0.044424	0.086513	0.999985	1627	2	0.56843
ACOX1	4	0.044425	0.086516	0.999985	1628	1	0.038976
ZNF750	4	0.044476	0.086596	0.999985	1629	1	-0.066747
DBNDD2	4	0.044519	0.086659	0.999985	1630	2	0.11106
PPA2	4	0.044577	0.086736	0.999985	1631	2	0.25763
SIM2	4	0.044628	0.086817	0.999985	1632	1	0.0014465
PRORY	4	0.044678	0.086899	0.999985	1633	1	0.14036
PRDM6	4	0.044729	0.086977	0.999985	1634	1	0.019473
ALS2CR12	4	0.044779	0.087054	0.999985	1635	1	0.12375
MATN2	4	0.04478	0.087055	0.999985	1636	2	0.28161
CHRDL2	4	0.044816	0.087106	0.999985	1637	2	0.25823
OR8B8	4	0.044828	0.087127	0.999985	1638	2	-0.013353
ZNF572	4	0.04483	0.08713	0.999985	1639	1	-0.21832
LYSMD4	4	0.044876	0.087197	0.999985	1640	2	0.43358
DNAJC5B	4	0.04488	0.087203	0.999985	1641	2	0.14394
UNC13A	4	0.0449	0.087234	0.999985	1642	2	0.25661
WNT2	4	0.044931	0.087277	0.999985	1643	1	-0.014831
SSX2	4	0.044981	0.08735	0.999985	1644	1	-0.22897
ZNF653	4	0.044995	0.087369	0.999985	1645	2	0.3104
SFXN1	4	0.045032	0.087428	0.999985	1646	1	-0.27142
METTL17	4	0.045055	0.087459	0.999985	1647	2	0.29793
FAM187B	4	0.045083	0.087495	0.999985	1648	1	-0.18437
IL12RB1	4	0.045091	0.08751	0.999985	1649	2	0.35857
MKNK2	4	0.045133	0.087582	0.999985	1650	1	-0.056516
SPRR2F	4	0.045162	0.087621	0.999985	1651	2	0.34653
SAMM50	4	0.045234	0.08772	0.999985	1652	2	0.22932
NOSIP	4	0.045234	0.08772	0.999985	1653	1	-0.020958
TXNDC15	4	0.045246	0.08774	0.999985	1654	2	0.22995
ADNP	4	0.045285	0.087808	0.999985	1655	2	0.27305
NAA10	4	0.045306	0.087832	0.999985	1656	2	-0.015964
ARPC2	4	0.045335	0.087874	0.999985	1657	1	0.068094
DNAJC13	4	0.045386	0.087949	0.999985	1658	1	0.28221
RHEB	4	0.045449	0.088046	0.999985	1659	2	0.12039
STRN4	4	0.045487	0.088096	0.999985	1660	1	-0.23463
CYB5A	4	0.045537	0.088176	0.999985	1661	1	0.021622
GTF2A2	4	0.045569	0.088222	0.999985	1662	2	0.034705
RASL12	4	0.045593	0.088259	0.999985	1663	2	0.29716
CLSTN1	4	0.045689	0.088396	0.999985	1664	1	0.023836
METTL21C	4	0.045689	0.088396	0.999985	1665	2	0.29111
OR2W5	4	0.045737	0.088476	0.999985	1666	2	-0.014348
DCAF6	4	0.04574	0.08848	0.999985	1667	2	0.16342
MYOF	4	0.04579	0.088553	0.999985	1668	1	-0.097053
FBXL12	4	0.045841	0.088635	0.999985	1669	1	0.19573
PDE5A	4	0.045894	0.088711	0.999985	1670	2	0.14331
STAB1	4	0.045978	0.088835	0.999985	1671	2	0.25203
FAM166A	4	0.045992	0.088851	0.999985	1672	1	-0.067989
TGIF2	4	0.046043	0.088922	0.999985	1673	1	-0.10234
EPB41L3	4	0.046074	0.088968	0.999985	1674	2	0.34732
B4GALT2	4	0.046093	0.088994	0.999985	1675	1	-0.10652
CIB1	4	0.046243	0.08923	0.999985	1676	2	0.36871
LRRIQ1	4	0.046245	0.089231	0.999985	1677	1	0.084648
LONRF3	4	0.046295	0.089304	0.999985	1678	1	0.032025
ZUFSP	4	0.046328	0.089351	0.999985	1679	2	0.18272
ITFG3	4	0.04634	0.089366	0.999985	1680	2	0.19499
TLR7	4	0.046346	0.089372	0.999985	1681	1	0.0041312
MAD1L1	4	0.046364	0.089399	0.999985	1682	2	0.12717
MAP4K2	4	0.046396	0.089446	0.999985	1683	2	0.18671
CHRD	4	0.046447	0.089512	0.999985	1684	1	0.21962
HIST1H2AI	4	0.046449	0.089515	0.999985	1685	2	0.23959
PCDHGC3	4	0.046497	0.089588	0.999985	1686	1	0.1065
OR51L1	4	0.046598	0.089742	0.999985	1687	1	-0.046779
PRAMEF11	4	0.046642	0.089809	0.999985	1688	2	0.018845
LOC403312	4	0.046699	0.089884	0.999985	1689	1	0.14216
KLK4	4	0.046739	0.089943	0.999985	1690	2	0.33085
ZNF10	4	0.04675	0.089958	0.999985	1691	1	-0.59682
WNT1	4	0.046764	0.089977	0.999985	1692	2	0.18569
UTY	4	0.0468	0.090036	0.999985	1693	1	-0.053277
PLSCR3	4	0.046851	0.090098	0.999985	1694	2	0.30862
C7orf65	4	0.046873	0.090129	0.999985	1695	2	0.3268
PSMD1	4	0.046901	0.090168	0.999985	1696	1	0.040293
KATNA1	4	0.046909	0.090181	0.999985	1697	2	0.42205
BYSL	4	0.046952	0.090245	0.999985	1698	1	-0.40669
SACM1L	4	0.04697	0.090271	0.999985	1699	2	0.26562
SNX32	4	0.047002	0.09032	0.999985	1700	1	0.076994
FAM180A	4	0.047128	0.090507	0.999985	1701	2	0.43165
ACAD10	4	0.047165	0.090559	0.999985	1702	2	0.35437
TIAF1	4	0.047204	0.090614	0.999985	1703	1	-0.18475
PMM2	4	0.047254	0.090691	0.999985	1704	1	-0.021017
CDH26	4	0.047287	0.090744	0.999985	1705	2	0.43231
TNRC6B	4	0.047299	0.090759	0.999985	1706	2	0.4187
DTD2	4	0.047305	0.090767	0.999985	1707	2	0.053418
ST8SIA4	4	0.047355	0.090842	0.999985	1708	2	0.42243
BPIFC	4	0.047456	0.090973	0.999985	1709	1	0.027554
MED14	4	0.047507	0.091051	0.999985	1710	1	-0.022467
RNF122	4	0.047518	0.091068	0.999985	1711	2	0.43663
DOCK6	4	0.047543	0.091099	0.999985	1712	2	0.058709
WIPF3	4	0.047557	0.091121	0.999985	1713	2	0.3475
SRGAP2C	4	0.047608	0.091193	0.999985	1714	1	0.0043607
ACIN1	4	0.047616	0.091203	0.999985	1715	2	0.35479
PDE2A	4	0.047628	0.091219	0.999985	1716	2	0.38244
CXCL1	4	0.047653	0.091258	0.999985	1717	2	0.30364
NOP56	4	0.047658	0.09127	0.999985	1718	1	-0.49051
MRGPRE	4	0.047708	0.091336	0.999985	1719	1	0.037947
AAK1	4	0.047759	0.091411	0.999985	1720	1	-0.22071
ZNF20	4	0.047809	0.091478	0.999985	1721	1	-0.30369
ZDHHC15	4	0.047836	0.091524	0.999985	1722	2	0.17984
PPAPDC1A	4	0.047885	0.091585	0.999985	1723	2	0.045499
C4orf46	4	0.04791	0.091625	0.999985	1724	1	0.01568
SERPINB5	4	0.047959	0.091695	0.999985	1725	2	0.22416
PRSS23	4	0.047961	0.091698	0.999985	1726	1	0.16587
EMC2	4	0.047983	0.091731	0.999985	1727	2	0.45369
MFSD11	4	0.048011	0.091771	0.999985	1728	2	0.4175
SUCLG2	4	0.048061	0.091842	0.999985	1729	2	0.20294
NDUFC1	4	0.048106	0.091903	0.999985	1730	2	0.15644
STBD1	4	0.048112	0.091909	0.999985	1731	1	-0.12306
EYA1	4	0.048131	0.091931	0.999985	1732	2	0.20888
MRPL9	4	0.048162	0.091977	0.999985	1733	2	0.33777
BTN2A1	4	0.048229	0.092072	0.999985	1734	2	0.36914
THYN1	4	0.048266	0.092122	0.999985	1735	2	0.2846
MED14OS	4	0.048314	0.092194	0.999985	1736	1	0.068404
STAU2	4	0.048352	0.092244	0.999985	1737	2	0.041368
PMVK	4	0.048364	0.09226	0.999985	1738	1	-0.18804
CLCN5	4	0.048426	0.092332	0.999985	1739	2	0.26905
VAMP2	4	0.048465	0.092401	0.999985	1740	1	0.14535
OR2Y1	4	0.048487	0.092428	0.999985	1741	2	0.21303
MERTK	4	0.048515	0.092465	0.999985	1742	1	0.1638
AKT2	4	0.048524	0.092475	0.999985	1743	2	0.26452
PYURF	4	0.048666	0.092709	0.999985	1744	1	0.19031
ARL14EPL	4	0.048709	0.092765	0.999985	1745	2	0.36771
NXPE3	4	0.048717	0.092777	0.999985	1746	1	-0.060836
NAP1L2	4	0.048722	0.092787	0.999985	1747	2	0.31511
HDAC1	4	0.048767	0.092854	0.999985	1748	1	-0.12436
ZNF107	4	0.048818	0.092929	0.999985	1749	1	0.23881
TBC1D5	4	0.048868	0.093001	0.999985	1750	1	-0.16557
MTO1	4	0.048918	0.093066	0.999985	1751	1	0.0082218
ZNF277	4	0.048981	0.093154	0.999985	1752	2	0.25158
PDGFA	4	0.049019	0.093205	0.999985	1753	1	-0.026443
GATA5	4	0.04907	0.093278	0.999985	1754	1	-0.056899
CCL16	4	0.04908	0.093295	0.999985	1755	2	0.17394
STX3	4	0.049092	0.093311	0.999985	1756	2	0.39767
NUCB1	4	0.04912	0.093361	0.999985	1757	2	0.25377
SETSIP	4	0.049154	0.093402	0.999985	1758	2	0.16918
LOC102724957	4	0.04917	0.093427	0.999985	1759	2	0.22567
UBL3	4	0.049221	0.0935	0.999985	1760	1	0.16347
OR10H2	4	0.049266	0.093571	0.999985	1761	2	0.2591
SLC26A11	4	0.049402	0.093759	0.999985	1762	2	0.18943
TFPI2	4	0.049452	0.093823	0.999985	1763	2	0.30513
PRELID1	4	0.049464	0.093846	0.999985	1764	2	0.27708
MTERF1	4	0.049473	0.093858	0.999985	1765	1	0.024272
PRY	4	0.049502	0.093909	0.999985	1766	2	0.31172
PMPCB	4	0.049638	0.094108	0.999985	1767	2	0.29138
TRAK2	4	0.049674	0.094155	0.999985	1768	1	0.0057061
OR2A7	4	0.049688	0.094175	0.999985	1769	2	0.21188
MTNR1A	4	0.049775	0.094302	0.999985	1770	2	0.21666
NUPR1L	4	0.049775	0.094302	0.999985	1771	2	0.23708
CCDC129	4	0.049825	0.09437	0.999985	1772	2	0.2923
TMEM181	4	0.049875	0.094449	0.999985	1773	2	0.10345
COMMD7	4	0.049926	0.094536	0.999985	1774	1	-0.03367
C1orf106	4	0.04995	0.094576	0.999985	1775	2	0.2634
IGFBP7	4	0.049962	0.094595	0.999985	1776	2	0.22078
PPP1R12C	4	0.049976	0.094616	0.999985	1777	2	0.29274
UBE2Q1	4	0.050077	0.094751	0.999985	1778	1	0.1427
NDUFB4	4	0.050087	0.094761	0.999985	1779	2	0.16649
FAM117A	4	0.050162	0.094877	0.999985	1780	2	0.11985
MFN2	4	0.050262	0.095022	0.999985	1781	2	0.3599
SPEF2	4	0.050278	0.09504	0.999985	1782	1	0.034807
PRSS33	4	0.050329	0.095109	0.999985	1783	1	0.23563
TMEM82	4	0.050375	0.095179	0.999985	1784	2	0.38935
OR6C70	4	0.050379	0.095185	0.999985	1785	2	0.073061
WWP2	4	0.050387	0.095195	0.999985	1786	2	0.2929
CCZ1B	4	0.050425	0.095249	0.999985	1787	2	0.42118
CYBB	4	0.050429	0.095255	0.999985	1788	1	-0.13508
MINK1	4	0.05048	0.095322	0.999985	1789	1	0.18954
CCDC68	4	0.050512	0.095366	0.999985	1790	2	0.2341
ACTBL2	4	0.05053	0.095397	0.999985	1791	1	-0.36484
XDH	4	0.050538	0.095407	0.999985	1792	2	0.29648
IGSF22	4	0.050631	0.095534	0.999985	1793	2	-0.0085864
PAK1IP1	4	0.050638	0.095543	0.999985	1794	2	0.39392
CHMP5	4	0.050681	0.095606	0.999985	1795	2	0.34799
ATOH1	4	0.050688	0.095616	0.999985	1796	2	0.025256
TROVE2	4	0.050726	0.095664	0.999985	1797	2	0.30452
CDADC1	4	0.050731	0.095671	0.999985	1798	1	-0.38399
PYROXD1	4	0.050832	0.095826	0.999985	1799	1	-0.0068459
NBPF20	4	0.050839	0.095839	0.999985	1800	2	0.48394
MYH2	4	0.050882	0.095896	0.999985	1801	1	0.058742
WBSCR22	4	0.050933	0.095961	0.999985	1802	1	0.016554
CBFA2T3	4	0.050939	0.095972	0.999985	1803	2	0.20539
MAGEL2	4	0.050983	0.09603	0.999985	1804	1	0.10591
TMCO3	4	0.051033	0.096106	0.999985	1805	2	0.37266
CEND1	4	0.051078	0.096178	0.999985	1806	2	0.17189
TMEM100	4	0.05109	0.096196	0.999985	1807	2	-0.021599
EDNRA	4	0.051103	0.096217	0.999985	1808	2	0.1668
TPR	4	0.051115	0.096232	0.999985	1809	2	0.21963
KRT38	4	0.051166	0.096294	0.999985	1810	2	0.16873
LTBP4	4	0.051178	0.096314	0.999985	1811	2	0.36598
PODXL2	4	0.051184	0.096321	0.999985	1812	1	-0.097305
OR4K14	4	0.051204	0.096354	0.999985	1813	2	0.13164
USP17L11	4	0.051235	0.096403	0.999985	1814	1	-0.011895
SLC16A10	4	0.051241	0.096416	0.999985	1815	2	0.087326
SLC19A2	4	0.051285	0.096476	0.999985	1816	2	0.25637
UBE2D3	4	0.051335	0.096558	0.999985	1817	2	0.15385
FAM81A	4	0.05138	0.096625	0.999985	1818	2	0.15078
OBSCN	4	0.051436	0.096701	0.999985	1819	2	0.2623
GFM2	4	0.051486	0.096773	0.999985	1820	2	0.3047
KREMEN2	4	0.051507	0.0968	0.999985	1821	2	0.3143
MCIDAS	4	0.051536	0.096841	0.999985	1822	1	-0.18092
RHEBL1	4	0.051587	0.096918	0.999985	1823	2	0.25537
TRDN	4	0.051595	0.096928	0.999985	1824	2	0.27301
VSTM5	4	0.051671	0.09706	0.999985	1825	2	0.1997
CIZ1	4	0.051687	0.097084	0.999985	1826	1	0.094689
ADGRF2	4	0.051738	0.097172	0.999985	1827	1	-0.05755
SLC39A11	4	0.051785	0.097236	0.999985	1828	2	0.18286
PIK3AP1	4	0.051788	0.09724	0.999985	1829	1	0.10748
TNFRSF12A	4	0.05181	0.097274	0.999985	1830	2	0.36439
RC3H2	4	0.051861	0.097331	0.999985	1831	2	0.19318
SCAF4	4	0.051873	0.097346	0.999985	1832	2	0.079946
GC	4	0.051888	0.097367	0.999985	1833	1	-0.064806
RNF26	4	0.051924	0.097412	0.999985	1834	2	0.24781
SMIM12	4	0.051937	0.097431	0.999985	1835	2	0.21434
ST3GAL6	4	0.051939	0.097437	0.999985	1836	1	-0.068129
PSPH	4	0.052	0.09753	0.999985	1837	2	0.23053
RXRA	4	0.052039	0.097586	0.999985	1838	1	-0.11486
OTOS	4	0.052076	0.097631	0.999985	1839	2	0.33101
IP6K3	4	0.052089	0.09765	0.999985	1840	1	-0.069744
MRPL48	4	0.052191	0.097792	0.999985	1841	2	0.026268
KIAA1644	4	0.052291	0.097941	0.999985	1842	1	-0.19989
MAP2K2	4	0.052305	0.097973	0.999985	1843	2	0.43944
BRD9	4	0.052331	0.098004	0.999985	1844	2	0.29241
ZBTB46	4	0.052391	0.098081	0.999985	1845	2	0.1939
GNAL	4	0.052407	0.098099	0.999985	1846	2	0.48644
CYS1	4	0.05242	0.098119	0.999985	1847	2	0.1667
CASK	4	0.052432	0.09814	0.999985	1848	2	0.14584
SLC39A7	4	0.052441	0.098154	0.999985	1849	1	0.028948
SLC39A9	4	0.052445	0.098162	0.999985	1850	2	0.335
GPATCH11	4	0.052471	0.098206	0.999985	1851	2	0.16922
OOSP2	4	0.052492	0.09823	0.999985	1852	1	-0.087439
FOXO3	4	0.052496	0.098237	0.999985	1853	2	0.053471
PSTK	4	0.052509	0.098258	0.999985	1854	2	0.21567
CDIP1	4	0.052542	0.09831	0.999985	1855	1	-0.11521
RCC2	4	0.052572	0.098358	0.999985	1856	2	0.021821
TOMM22	4	0.052623	0.09844	0.999985	1857	2	0.38484
GRAMD3	4	0.052642	0.098462	0.999985	1858	1	-0.24
TMEM11	4	0.052725	0.098578	0.999985	1859	2	0.33971
OR2A1	4	0.052743	0.098604	0.999985	1860	2	0.37225
UPK3A	4	0.052751	0.098612	0.999985	1861	2	0.2004
MAEL	4	0.052843	0.09875	0.999985	1862	1	0.14059
FEZ2	4	0.052879	0.098792	0.999985	1863	2	0.2596
S100A16	4	0.052891	0.09881	0.999985	1864	2	0.34548
KLF1	4	0.05293	0.09887	0.999985	1865	2	0.29578
C16orf52	4	0.052944	0.098893	0.999985	1866	1	-0.082976
OTUD3	4	0.052994	0.098958	0.999985	1867	2	0.31085
POC1B-GALNT4	4	0.053019	0.099001	0.999985	1868	2	0.18066
EMILIN3	4	0.053044	0.099039	0.999985	1869	2	0.18531
CATSPERD	4	0.053045	0.099039	0.999985	1870	2	0.069723
DEXI	4	0.053083	0.099101	0.999985	1871	2	0.31155
HHLA1	4	0.053094	0.099118	0.999985	1872	2	0.20945
CHI3L2	4	0.053109	0.099136	0.999985	1873	2	0.30864
PCDHB10	4	0.053198	0.099269	0.999985	1874	2	0.26054
HMGCS2	4	0.053211	0.099286	0.999985	1875	2	0.35072
PUF60	4	0.053245	0.099346	0.999985	1876	1	0.35869
2025-12-01	4	0.053339	0.099484	0.999985	1877	2	0.18435
LOC100144595	4	0.053352	0.099503	0.999985	1878	2	0.15904
GCNT4	4	0.053416	0.099601	0.999985	1879	2	0.4303
TRNT1	4	0.053446	0.099633	0.999985	1880	1	-0.13266
EHF	4	0.053455	0.099649	0.999985	1881	2	0.35956
KCTD4	4	0.053496	0.099718	0.999985	1882	1	0.034197
TLR1	4	0.053519	0.099744	0.999985	1883	2	0.2634
RPP38	4	0.053546	0.099786	0.999985	1884	2	0.2929
CHGA	4	0.053557	0.099805	0.999985	1885	2	0.36715
TNFSF18	4	0.053583	0.099845	0.999985	1886	2	0.35459
BAK1	4	0.053597	0.099865	0.999985	1887	1	0.052991
ZMYND10	4	0.053647	0.09995	0.999985	1888	1	-0.27092
SERINC1	4	0.053747	0.10009	0.999985	1889	2	0.13544
NOS1AP	4	0.053797	0.10017	0.999985	1890	1	0.007954
LDOC1	4	0.053815	0.1002	0.999985	1891	2	0.18684
PRSS41	4	0.053853	0.10025	0.999985	1892	2	0.31542
ZNF174	4	0.053898	0.10032	0.999985	1893	1	0.26249
TESK2	4	0.053905	0.10032	0.999985	1894	2	0.25871
TESC	4	0.05393	0.10036	0.999985	1895	2	-0.0042611
ADAMTSL4	4	0.053948	0.10038	0.999985	1896	1	-0.053165
DOPEY1	4	0.053998	0.10044	0.999985	1897	1	0.036784
OR9I1	4	0.054048	0.10051	0.999985	1898	1	-0.12457
SHROOM4	4	0.054099	0.10058	0.999985	1899	1	-0.41285
GPR6	4	0.054149	0.10066	0.999985	1900	2	0.38023
SLX1B	4	0.054162	0.10067	0.999985	1901	2	0.40438
OIP5	4	0.054199	0.10073	0.999985	1902	2	0.48639
LSM2	4	0.054201	0.10073	0.999985	1903	2	0.40165
C19orf73	4	0.054249	0.10081	0.999985	1904	1	-0.068664
SPDL1	4	0.054266	0.10082	0.999985	1905	2	0.2784
CRTAM	4	0.054299	0.10087	0.999985	1906	1	0.14839
SLX1A	4	0.054304	0.10088	0.999985	1907	2	0.17831
HAS2	4	0.05435	0.10095	0.999985	1908	2	0.19394
ZNF641	4	0.0544	0.10101	0.999985	1909	1	-0.020406
NAB2	4	0.054408	0.10102	0.999985	1910	2	0.21522
B3GALTL	4	0.054434	0.10107	0.999985	1911	2	0.071838
SMCHD1	4	0.05445	0.10109	0.999985	1912	2	0.021913
TCTEX1D1	4	0.054485	0.10114	0.999985	1913	2	0.18672
OR4A15	4	0.0545	0.10117	0.999985	1914	1	-0.085102
AWAT1	4	0.05455	0.10124	0.999985	1915	2	0.25177
HIST1H2BN	4	0.05455	0.10124	0.999985	1916	1	0.0091784
ZNF551	4	0.0546	0.10132	0.999985	1917	1	0.20672
TMEM247	4	0.054602	0.10133	0.999985	1918	2	0.20282
CCDC175	4	0.054701	0.10148	0.999985	1919	1	0.09485
MARCO	4	0.054718	0.10151	0.999985	1920	2	0.27503
METTL15	4	0.054744	0.10154	0.999985	1921	2	0.3773
IFI27L1	4	0.054751	0.10155	0.999985	1922	1	-0.074091
TMEM106C	4	0.054809	0.10163	0.999985	1923	2	0.33931
TULP2	4	0.054901	0.10176	0.999985	1924	1	0.11138
PVRL2	4	0.054952	0.10184	0.999985	1925	1	0.027426
TRAPPC3	4	0.055002	0.10191	0.999985	1926	1	-0.17974
ASNS	4	0.055017	0.10194	0.999985	1927	2	0.34802
PTPN1	4	0.055052	0.10199	0.999985	1928	1	-0.40806
DMTN	4	0.055102	0.10206	0.999985	1929	2	0.27686
FBXW2	4	0.055121	0.10208	0.999985	1930	2	0.41221
SF3B6	4	0.055147	0.10211	0.999985	1931	2	0.41024
SLC13A4	4	0.055152	0.10212	0.999985	1932	1	0.10426
MAVS	4	0.055238	0.10225	0.999985	1933	2	0.051204
SCOC	4	0.055253	0.10227	0.999985	1934	2	0.37171
YWHAZ	4	0.055277	0.1023	0.999985	1935	2	0.21187
ZC2HC1C	4	0.055303	0.10234	0.999985	1936	1	0.1754
COPZ2	4	0.055303	0.10234	0.999985	1937	2	0.21192
CCDC106	4	0.055353	0.10242	0.999985	1938	2	0.26529
ATAD3C	4	0.055403	0.1025	0.999985	1939	2	0.36227
CD1C	4	0.055433	0.10254	0.999985	1940	2	0.070903
GPATCH8	4	0.055453	0.10258	0.999985	1941	1	0.41414
SHD	4	0.055459	0.10259	0.999985	1942	2	0.47736
VPS16	4	0.055503	0.10265	0.999985	1943	1	0.012522
SPRR1A	4	0.055553	0.10273	0.999985	1944	1	-0.064826
ZNF593	4	0.055576	0.10276	0.999985	1945	2	0.23844
LRP1B	4	0.055603	0.1028	0.999985	1946	1	-0.34286
PRC1	4	0.055629	0.10283	0.999985	1947	2	0.24269
KCNK7	4	0.055654	0.10286	0.999985	1948	2	0.20437
SESN3	4	0.055707	0.10295	0.999985	1949	2	0.2832
TAC4	4	0.055733	0.10298	0.999985	1950	2	0.27958
TARS	4	0.055804	0.10309	0.999985	1951	1	0.10985
PCSK7	4	0.055825	0.10311	0.999985	1952	2	0.30745
VEZF1	4	0.055854	0.10315	0.999985	1953	1	-0.14396
LPP	4	0.055904	0.10323	0.999985	1954	1	-0.0031858
OR51E1	4	0.055916	0.10324	0.999985	1955	2	0.2284
ALKBH2	4	0.055942	0.10328	0.999985	1956	2	0.18942
NPY1R	4	0.055954	0.1033	0.999985	1957	1	0.23847
PCP4L1	4	0.055981	0.10333	0.999985	1958	2	0.18943
NME5	4	0.056004	0.10337	0.999985	1959	1	-0.052845
RBMY1E	4	0.056008	0.10338	0.999985	1960	2	0.34566
MAGEB3	4	0.056055	0.10344	0.999985	1961	1	0.042998
IL2RG	4	0.056105	0.10351	0.999985	1962	1	-0.1603
CHCHD1	4	0.056152	0.10357	0.999985	1963	2	0.2687
MR1	4	0.056155	0.10358	0.999985	1964	1	-0.13901
PCDHB7	4	0.056178	0.10361	0.999985	1965	2	0.04812
EPHA3	4	0.056374	0.1039	0.999985	1966	2	0.19569
OR1F1	4	0.056401	0.10394	0.999985	1967	2	0.014744
ZNF25	4	0.056405	0.10395	0.999985	1968	1	0.25438
HLA-DMB	4	0.056455	0.10402	0.999985	1969	1	-0.16054
C4orf22	4	0.056466	0.10403	0.999985	1970	2	0.22777
ATP2A2	4	0.056479	0.10405	0.999985	1971	2	0.47435
CLCN2	4	0.056505	0.10409	0.999985	1972	1	-0.23838
NKPD1	4	0.056506	0.10409	0.999985	1973	2	0.32328
LMAN1	4	0.056532	0.10413	0.999985	1974	2	0.0013177
OR8I2	4	0.056556	0.10416	0.999985	1975	1	-0.20508
IFI44	4	0.056598	0.10422	0.999985	1976	2	0.24483
PARP10	4	0.056656	0.10431	0.999985	1977	2	0.13865
MDFIC	4	0.056706	0.10438	0.999985	1978	1	0.18192
DDHD1	4	0.056756	0.10446	0.999985	1979	1	-0.012057
L3HYPDH	4	0.056782	0.10449	0.999985	1980	2	0.16945
DDX3Y	4	0.056834	0.10457	0.999985	1981	2	0.17948
CT47A8	4	0.056848	0.10459	0.999985	1982	2	0.21302
WTH3DI	4	0.056856	0.1046	0.999985	1983	1	-0.065046
IER3	4	0.056956	0.10475	0.999985	1984	1	-0.49451
C5orf15	4	0.057006	0.10482	0.999985	1985	1	-0.14296
FAM105A	4	0.057056	0.10489	0.999985	1986	1	-0.15616
SLC16A1	4	0.057058	0.1049	0.999985	1987	2	0.13954
GSC	4	0.057071	0.10491	0.999985	1988	2	0.20897
SGCE	4	0.057106	0.10496	0.999985	1989	1	-0.18767
PLLP	4	0.057137	0.10501	0.999985	1990	2	0.34602
DHX35	4	0.057157	0.10504	0.999985	1991	1	0.19774
IGSF6	4	0.057207	0.10511	0.999985	1992	2	0.036183
ETNPPL	4	0.057217	0.10513	0.999985	1993	2	0.3649
FAM69B	4	0.057243	0.10516	0.999985	1994	2	0.19146
ADD3	4	0.057357	0.10534	0.999985	1995	1	-0.22713
WSB1	4	0.057362	0.10535	0.999985	1996	2	0.31486
ESM1	4	0.057402	0.1054	0.999985	1997	2	0.34364
POLRMT	4	0.057457	0.10548	0.999985	1998	1	-0.077358
[truncated: 17,114 more rows]
