# Supplementary material for: Oxidative stress sensing by the translation elongation machinery promotes production of detoxifying selenoproteins
Source: bioRxiv. 2025 Oct 13:2025.10.13.682107. Preprint. [Version 1] doi: 10.1101/2025.10.13.682107 (PMC12632765; doi:10.1101/2025.10.13.682107)
Supplement: Supplement 3 [file media-3.xlsx]

## Sheet: GPX1_bright.gene_summary
Table S2. MAGeCK analysis of bright CRISPR screens
id	num	pos|score	pos|p-value	pos|fdr	pos|rank	pos|goodsgrna	pos|lfc
TXNRD1	4	3.8395e-13	2.5903e-07	0.000225	1	3	3.5566
ABCF1	4	1.3491e-11	2.5903e-07	0.000225	2	4	2.7735
TIMM13	4	7.7085e-11	2.5903e-07	0.000225	3	4	2.597
HSPA8	4	8.8566e-11	2.5903e-07	0.000225	4	4	2.1553
NOB1	4	1.5222e-10	2.5903e-07	0.000225	5	4	2.1852
RTCB	4	1.615e-10	2.5903e-07	0.000225	6	4	1.7205
METTL3	4	3.3283e-10	2.5903e-07	0.000225	7	4	1.5024
KTI12	4	4.4202e-10	2.5903e-07	0.000225	8	4	2.1619
TRMT6	4	5.8851e-10	2.5903e-07	0.000225	9	4	1.7884
MRPS18A	4	6.204e-10	2.5903e-07	0.000225	10	4	1.5891
PDCL	4	7.0939e-10	2.5903e-07	0.000225	11	4	1.5526
ORAOV1	4	7.4604e-10	2.5903e-07	0.000225	12	4	1.6213
MRPL41	4	7.687e-10	2.5903e-07	0.000225	13	4	1.4454
RPP21	4	1.9819e-09	2.5903e-07	0.000225	14	4	2.3918
SMG9	4	2.1497e-09	2.5903e-07	0.000225	15	4	2.3209
ELP5	4	2.185e-09	2.5903e-07	0.000225	16	3	2.4613
TRMT112	4	2.5368e-09	2.5903e-07	0.000225	17	4	2.2146
TSEN2	4	4.8072e-09	2.5903e-07	0.000225	18	4	1.5803
RPUSD4	4	6.6581e-09	2.5903e-07	0.000225	19	4	1.3717
DHX33	4	6.6967e-09	2.5903e-07	0.000225	20	4	1.9025
ATP5I	4	1.207e-08	2.5903e-07	0.000225	21	3	2.107
YME1L1	4	1.3783e-08	2.5903e-07	0.000225	22	4	2.0516
PPP1R15B	4	1.9424e-08	7.7708e-07	0.000619	23	4	2.3644
EIF2B3	4	2.0217e-08	7.7708e-07	0.000619	24	4	1.6479
MARS	4	2.1279e-08	1.0361e-06	0.000707	25	4	2.5373
ATP5A1	4	2.5346e-08	1.2951e-06	0.000707	26	4	2.1775
RPL10	4	2.8765e-08	1.2951e-06	0.000707	27	4	1.676
MOCS3	4	3.6968e-08	1.2951e-06	0.000707	28	4	2.0561
TELO2	4	3.7046e-08	1.2951e-06	0.000707	29	4	1.3591
VARS	4	4.535e-08	1.2951e-06	0.000707	30	4	1.4691
SSB	4	4.5676e-08	1.2951e-06	0.000707	31	4	1.1201
MFN2	4	4.7165e-08	1.2951e-06	0.000707	32	4	1.8089
OXA1L	4	5.1493e-08	1.2951e-06	0.000707	33	4	2.1195
YARS2	4	5.785e-08	1.2951e-06	0.000707	34	4	1.4667
UPF3B	4	6.4759e-08	1.2951e-06	0.000707	35	3	1.7102
RIC8A	4	8.2244e-08	1.8132e-06	0.000845	36	4	1.9235
DPH3	4	9.7137e-08	1.8132e-06	0.000845	37	4	1.4755
KIAA1429	4	9.9461e-08	1.8132e-06	0.000845	38	4	1.3944
GTF3C3	4	1.0761e-07	1.8132e-06	0.000845	39	4	1.2605
ATP5D	4	1.1235e-07	1.8132e-06	0.000845	40	4	1.5205
STK11	4	1.1397e-07	1.8132e-06	0.000845	41	4	1.2392
SAMM50	4	1.1626e-07	2.0722e-06	0.000943	42	4	1.4195
EEF1A1	4	1.3509e-07	2.3312e-06	0.000955	43	4	1.7067
AIFM1	4	1.3957e-07	2.3312e-06	0.000955	44	4	1.4638
HSPD1	4	1.4186e-07	2.5903e-06	0.000955	45	4	1.5567
TIMM8A	4	1.4381e-07	2.8493e-06	0.000955	46	3	1.7775
HTRA2	4	1.5075e-07	2.8493e-06	0.000955	47	3	2.039
IARS2	4	1.579e-07	2.8493e-06	0.000955	48	4	1.5929
LRPPRC	4	1.5973e-07	2.8493e-06	0.000955	49	4	2.0155
RARS	4	1.6537e-07	2.8493e-06	0.000955	50	4	1.5746
LUC7L3	4	1.6927e-07	2.8493e-06	0.000955	51	4	1.2307
EIF5B	4	1.7483e-07	2.8493e-06	0.000955	52	4	1.503
PNPT1	4	1.8272e-07	2.8493e-06	0.000955	53	3	1.5778
MRPL17	4	2.2118e-07	2.8493e-06	0.000955	54	4	1.4582
KEAP1	4	2.3275e-07	2.8493e-06	0.000955	55	4	1.5722
TTI2	4	2.3511e-07	2.8493e-06	0.000955	56	3	1.8065
SMG8	4	2.3988e-07	2.8493e-06	0.000955	57	3	1.4932
KARS	4	2.4229e-07	3.1083e-06	0.001022	58	4	1.7289
GTF3C6	4	2.939e-07	3.3673e-06	0.001022	59	4	1.7561
GTF3C1	4	3.3707e-07	3.3673e-06	0.001022	60	4	1.468
AURKAIP1	4	3.4313e-07	3.3673e-06	0.001022	61	3	1.4845
ELP4	4	3.8758e-07	3.3673e-06	0.001022	62	3	1.7759
ZPR1	4	4.1461e-07	3.3673e-06	0.001022	63	4	1.3002
GADD45GIP1	4	5.0179e-07	3.8854e-06	0.001031	64	4	1.2199
GTF3C5	4	6.1609e-07	3.8854e-06	0.001031	65	4	1.7683
NOL10	4	6.5363e-07	3.8854e-06	0.001031	66	4	1.4488
EIF2B2	4	6.8701e-07	3.8854e-06	0.001031	67	4	1.4232
ZBTB8OS	4	7.6214e-07	3.8854e-06	0.001031	68	4	1.8739
IMP4	4	7.9355e-07	3.8854e-06	0.001031	69	4	1.161
LSG1	4	8.0975e-07	3.8854e-06	0.001031	70	4	1.1837
PANO1	4	8.2318e-07	3.8854e-06	0.001031	71	4	0.78023
CARS	4	8.5369e-07	3.8854e-06	0.001031	72	3	1.4524
UTP14A	4	9.7577e-07	4.4034e-06	0.001122	73	4	1.3694
BRF1	4	9.888e-07	4.4034e-06	0.001122	74	4	1.2657
EIF1	4	1.0776e-06	4.4034e-06	0.001122	75	4	1.7591
CLPB	4	1.2492e-06	5.4395e-06	0.001368	76	3	1.8256
TAZ	4	1.4023e-06	5.9576e-06	0.001441	77	4	1.0187
HBS1L	4	1.4066e-06	5.9576e-06	0.001441	78	3	1.2908
EMG1	4	1.4564e-06	5.9576e-06	0.001441	79	4	1.3203
ATP5E	4	1.5692e-06	6.2166e-06	0.001485	80	4	1.2364
MRPL18	4	1.7061e-06	6.4756e-06	0.001528	81	3	1.7056
IKBKAP	4	1.8533e-06	7.5117e-06	0.001709	82	4	1.6762
PTCD3	4	1.9282e-06	7.5117e-06	0.001709	83	4	1.0207
RPS8	4	1.9582e-06	7.5117e-06	0.001709	84	4	1.1451
QRSL1	4	2.0615e-06	8.0298e-06	0.001724	85	4	1.1521
PHB	4	2.1191e-06	8.0298e-06	0.001724	86	4	1.2352
ARMC12	4	2.1956e-06	8.0298e-06	0.001724	87	4	0.77407
UBR4	4	2.252e-06	8.0298e-06	0.001724	88	4	1.7677
PHB2	4	2.2626e-06	8.0298e-06	0.001724	89	3	1.4501
SLC30A9	4	2.3274e-06	8.5478e-06	0.001776	90	3	1.3453
UTP18	4	2.3492e-06	8.5478e-06	0.001776	91	3	1.1989
SMG7	4	2.3934e-06	8.5478e-06	0.001776	92	3	1.6058
ATP5H	4	2.6892e-06	9.0659e-06	0.001863	93	4	1.1567
FAU	4	2.8032e-06	9.5839e-06	0.001888	94	4	1.2555
MTCH2	4	2.8279e-06	9.5839e-06	0.001888	95	3	1.3367
MRPL53	4	2.8528e-06	9.5839e-06	0.001888	96	4	1.1696
DDX52	4	2.926e-06	9.5839e-06	0.001888	97	4	1.0255
RALGAPB	4	2.9538e-06	1.0102e-05	0.00195	98	3	1.3353
IMP3	4	3.0702e-06	1.0102e-05	0.00195	99	3	1.5618
SCAP	4	3.6689e-06	1.2174e-05	0.002327	100	4	1.1231
EIF3I	4	3.8789e-06	1.321e-05	0.0025	101	3	1.4584
LONP1	4	4.193e-06	1.4246e-05	0.002669	102	3	1.0478
RBM19	4	4.571e-06	1.6837e-05	0.003094	103	4	0.99334
ABT1	4	4.6125e-06	1.6837e-05	0.003094	104	4	1.0655
FAM98B	4	4.673e-06	1.7355e-05	0.003159	105	2	1.3277
MARS2	4	5.1247e-06	2.0981e-05	0.003783	106	4	1.1684
TMEM242	4	5.3905e-06	2.1499e-05	0.003805	107	3	1.1909
ATP5O	4	5.599e-06	2.1499e-05	0.003805	108	3	1.459
MRPL44	4	5.8695e-06	2.2535e-05	0.003951	109	4	1.1277
PDHA1	4	5.951e-06	2.3571e-05	0.004095	110	4	0.86208
SARS2	4	6.1431e-06	2.4607e-05	0.004237	111	4	1.2235
UPF2	4	6.2476e-06	2.5125e-05	0.004287	112	4	1.0116
NOL7	4	6.3318e-06	2.5644e-05	0.004337	113	4	1.1377
FAM136A	4	6.9217e-06	3.0306e-05	0.005081	114	3	1.2689
MRPL23	4	7.1951e-06	3.186e-05	0.005295	115	3	1.2638
PGS1	4	7.4048e-06	3.3414e-05	0.005505	116	3	1.2791
RIOK1	4	7.8362e-06	3.6005e-05	0.005881	117	3	1.0522
ELP2	4	8.5919e-06	4.1185e-05	0.006642	118	4	1.2379
HIST1H4K	4	8.6497e-06	4.1703e-05	0.006642	119	4	1.0462
UBA52	4	8.7224e-06	4.1703e-05	0.006642	120	4	1.7532
GFER	4	9.2929e-06	4.5329e-05	0.00716	121	4	1.3974
CHCHD1	4	9.515e-06	4.6366e-05	0.007263	122	4	0.71721
TIMM17A	4	9.5608e-06	4.6884e-05	0.007285	123	3	1.0567
AFG3L2	4	9.7229e-06	4.7402e-05	0.007306	124	4	1.3745
RCL1	4	1.01e-05	4.8956e-05	0.007483	125	3	1.3215
RPL11	4	1.031e-05	4.9992e-05	0.007483	126	4	1.4314
PMPCA	4	1.0482e-05	4.9992e-05	0.007483	127	4	1.2954
HARS	4	1.0657e-05	5.051e-05	0.007483	128	4	1.0668
HSD17B12	4	1.0843e-05	5.051e-05	0.007483	129	4	1.0467
HSPE1	4	1.1387e-05	5.2582e-05	0.007671	130	4	1.7091
MRPL22	4	1.1449e-05	5.2582e-05	0.007671	131	4	0.77513
MRPS26	4	1.1679e-05	5.4136e-05	0.007838	132	4	1.0659
VPS13D	4	1.2965e-05	5.9317e-05	0.008524	133	3	1.3286
EIF2B1	4	1.3908e-05	6.3461e-05	0.009051	134	3	1.0785
IPO7	4	1.5118e-05	6.8124e-05	0.009573	135	4	1.0987
CCDC59	4	1.516e-05	6.8124e-05	0.009573	136	4	1.1686
MRPS12	4	1.5388e-05	6.8642e-05	0.009576	137	3	1.0458
MALSU1	4	1.6333e-05	7.3822e-05	0.010224	138	4	0.95888
DNAJC11	4	1.8959e-05	8.9364e-05	0.012287	139	4	1.0815
RPS16	4	1.9581e-05	9.1954e-05	0.012553	140	4	1.2743
AAMP	4	2.0509e-05	9.7135e-05	0.013166	141	3	1.2347
EIF2B5	4	2.1406e-05	0.00010128	0.013631	142	4	1.3981
ATP5B	4	2.5725e-05	0.00011941	0.015959	143	3	1.1089
PGD	4	2.6664e-05	0.00012407	0.016422	144	3	0.93617
ARHGEF10L	4	2.7084e-05	0.00012459	0.016422	145	4	0.48193
NDUFA1	4	2.8179e-05	0.0001277	0.016603	146	3	0.96532
TUFM	4	2.8236e-05	0.0001277	0.016603	147	3	1.2872
RPS17	4	2.8691e-05	0.00012925	0.016691	148	4	1.1184
NDUFC1	4	2.8986e-05	0.00013133	0.016845	149	3	1.1839
LZTR1	4	2.9836e-05	0.00013236	0.016865	150	4	0.64555
EIF4G1	4	3.1518e-05	0.00013806	0.017359	151	4	0.86143
GNB1L	4	3.153e-05	0.00013806	0.017359	152	3	1.2017
NDUFB7	4	3.3064e-05	0.00014583	0.018217	153	4	0.8035
C1QBP	4	3.3382e-05	0.00014687	0.018227	154	4	1.1964
LETM1	4	3.3546e-05	0.0001479	0.018237	155	4	0.88089
WBSCR16	4	3.422e-05	0.00015049	0.018437	156	4	1.2691
HIST1H3H	4	3.4546e-05	0.00015153	0.018446	157	3	0.87671
EIF2B4	4	3.5536e-05	0.00015516	0.01861	158	3	0.91266
ATXN7L3	4	3.555e-05	0.00015516	0.01861	159	4	1.1077
MTX2	4	3.5982e-05	0.00015671	0.01861	160	3	1.2068
KIAA0391	4	3.6376e-05	0.00015775	0.01861	161	4	0.88607
DNTTIP2	4	3.6943e-05	0.00015775	0.01861	162	4	0.87425
USP36	4	3.8408e-05	0.00016396	0.019225	163	3	0.99902
AK6	4	3.8941e-05	0.00016655	0.01941	164	4	1.0455
MRPS22	4	4.0406e-05	0.00017122	0.019832	165	3	0.9433
HIST1H1E	4	4.18e-05	0.0001764	0.020178	166	4	1.1687
PDE12	4	4.1949e-05	0.00017691	0.020178	167	3	0.88573
PRELID1	4	4.2542e-05	0.0001795	0.020178	168	4	0.85371
POLRMT	4	4.2772e-05	0.00018002	0.020178	169	3	0.91271
GARS	4	4.2846e-05	0.00018054	0.020178	170	4	0.88781
NDUFS5	4	4.2902e-05	0.00018054	0.020178	171	4	0.92519
EEF1G	4	4.4476e-05	0.00018572	0.020637	172	4	1.1925
CD151	4	4.4963e-05	0.00018728	0.020689	173	4	0.6382
CSNK1A1	4	4.5307e-05	0.00018857	0.020712	174	3	1.2273
WDR18	4	4.6094e-05	0.00019246	0.021018	175	4	1.0904
HIST1H2AK	4	4.8592e-05	0.00020334	0.02208	176	3	0.86827
NOM1	4	5.7432e-05	0.00024063	0.025983	177	4	0.80933
IMMT	4	6.4665e-05	0.00026965	0.028901	178	3	0.95955
TP53RK	4	6.507e-05	0.00027068	0.028901	179	4	0.85051
ETF1	4	6.6987e-05	0.00027379	0.02907	180	4	1.2289
NDUFB10	4	6.8787e-05	0.0002826	0.02984	181	4	0.62983
UTP23	4	6.9143e-05	0.00028467	0.029893	182	4	1.1422
HSCB	4	6.9975e-05	0.00028726	0.030001	183	3	1.1334
LPAR2	4	7.2939e-05	0.00029866	0.031021	184	3	1.1747
EIF1AX	4	7.6481e-05	0.00031523	0.032566	185	4	1.2156
CS	4	8.27e-05	0.0003401	0.034946	186	3	1.0249
RPL12	4	8.5147e-05	0.00034891	0.035659	187	3	1.1759
RPS19BP1	4	8.6621e-05	0.00035461	0.036049	188	4	0.55511
FBXO3	4	8.9957e-05	0.00036289	0.036697	189	4	0.71052
COX17	4	9.2605e-05	0.00037481	0.03766	190	3	0.94158
UQCRC1	4	9.2992e-05	0.00037636	0.03766	191	4	0.54795
MRPL28	4	9.4885e-05	0.00038569	0.038392	192	3	1.0529
DDX1	4	9.6573e-05	0.00039035	0.038655	193	2	0.84798
REXO2	4	9.8462e-05	0.00039709	0.039119	194	3	0.75955
NMD3	4	0.00010101	0.0004033	0.039227	195	3	0.91456
EZH2	4	0.00010144	0.00040382	0.039227	196	4	0.74312
WDR4	4	0.00010165	0.00040434	0.039227	197	3	1.21
CYCS	4	0.00010671	0.00042273	0.040804	198	4	0.77448
SLC2A1	4	0.00010768	0.00042558	0.040873	199	4	0.75556
MTG1	4	0.00011287	0.0004463	0.042649	200	4	1.0207
CTU1	4	0.00011835	0.00047583	0.045244	201	3	1.0698
EIF4E	4	0.00012096	0.00048723	0.046098	202	3	0.78743
PARL	4	0.00012325	0.00049293	0.046408	203	4	0.84487
LEMD2	4	0.00013097	0.00052245	0.048947	204	4	0.58657
AARS2	4	0.00013368	0.00053126	0.049289	205	4	0.66336
SIGIRR	4	0.00013375	0.00053126	0.049289	206	4	0.4842
DARS	4	0.00013512	0.00054007	0.049864	207	4	1.0242
MRPS14	4	0.00013674	0.00054939	0.050481	208	3	0.99547
TRMT61A	4	0.00013929	0.00055665	0.050707	209	4	1.1538
NUFIP1	4	0.00013952	0.00055716	0.050707	210	3	0.76141
NOP14	4	0.00014474	0.00057633	0.051957	211	4	0.92745
MRPS34	4	0.00014481	0.00057633	0.051957	212	4	0.6291
NOC4L	4	0.00014691	0.0005841	0.052337	213	3	1.0922
MRPL57	4	0.00014823	0.00058773	0.052337	214	4	1.1102
OPA1	4	0.00014861	0.00058876	0.052337	215	3	0.73692
TARS2	4	0.00015236	0.00060741	0.053745	216	3	0.93862
ANKRD49	4	0.00015435	0.00061519	0.054182	217	3	0.8863
MTHFD1	4	0.00015541	0.00061829	0.054206	218	4	0.90478
PTPMT1	4	0.00015711	0.00062244	0.05432	219	2	0.86786
MTG2	4	0.00016062	0.00063746	0.055307	220	4	0.86811
N6AMT1	4	0.00016144	0.00063953	0.055307	221	4	0.70163
ABCE1	4	0.00016701	0.00065508	0.056396	222	3	0.99696
TRIAP1	4	0.00016925	0.00066388	0.056643	223	3	1.045
GRPEL1	4	0.0001693	0.00066388	0.056643	224	3	1.1516
NDUFB4	4	0.00018024	0.00070999	0.060129	225	3	0.70959
DDX49	4	0.00018053	0.00071102	0.060129	226	3	1.1548
ZC3H13	4	0.00018249	0.00072087	0.060693	227	4	0.83527
RPS9	4	0.00018397	0.00072501	0.060774	228	4	0.88544
CDC123	4	0.000188	0.00073848	0.061633	229	2	0.80725
KIAA0020	4	0.00020337	0.00079029	0.065557	230	4	1.0946
NFKBIE	4	0.00020391	0.00079236	0.065557	231	4	0.99995
LHFPL5	4	0.00020687	0.00080117	0.065999	232	4	0.60232
NR2C2AP	4	0.00020759	0.00080531	0.066056	233	4	1.0097
NAT10	4	0.00021339	0.00082292	0.067212	234	3	1.0533
BAG6	4	0.00022045	0.00084313	0.06857	235	4	0.70899
SBDS	4	0.0002264	0.00086748	0.070251	236	3	0.88443
PRDX5	4	0.00023165	0.0008882	0.071408	237	4	0.59787
GNL3	4	0.00023201	0.00088923	0.071408	238	4	0.95751
MTX1	4	0.00023412	0.00089752	0.071772	239	2	0.68804
RPS21	4	0.00024572	0.00094777	0.075474	240	4	0.68136
CRLS1	4	0.00025559	0.00097782	0.077346	241	3	0.70027
UHRF1BP1	4	0.00025604	0.00097938	0.077346	242	4	0.6361
LAGE3	4	0.00026203	0.00099906	0.078254	243	3	1.0001
DDX5	4	0.00026213	0.00099906	0.078254	244	3	1.0242
WDR24	4	0.00026593	0.0010146	0.079147	245	4	0.58875
KRR1	4	0.00027252	0.0010374	0.080596	246	3	0.69748
ELP3	4	0.00027673	0.0010555	0.081673	247	4	1.0862
DNAJA3	4	0.00028528	0.0010933	0.083999	248	4	0.6994
BRD1	4	0.00028569	0.0010944	0.083999	249	4	0.71698
YRDC	4	0.00029063	0.0011167	0.085366	250	3	1.181
TTI1	4	0.00029825	0.0011472	0.087354	251	4	0.8247
ZNF236	4	0.0003013	0.0011597	0.08795	252	3	0.80887
GTF3A	4	0.00030487	0.00117	0.088385	253	3	1.1088
PRKAR1A	4	0.00031267	0.001197	0.089783	254	3	0.98132
HIST1H3G	4	0.0003151	0.0012058	0.089783	255	4	0.49413
CHURC1-FNTB	4	0.00031548	0.0012068	0.089783	256	3	0.90109
MRPL4	4	0.00031597	0.0012073	0.089783	257	4	0.81321
CYP3A43	4	0.00032058	0.0012203	0.090395	258	4	0.66342
MRPL15	4	0.00032518	0.0012327	0.090963	259	3	0.85926
MRPL27	4	0.00032952	0.0012519	0.091821	260	3	0.75253
TBX15	4	0.00033073	0.0012539	0.091821	261	4	0.46457
PDHB	4	0.00033798	0.0012778	0.093209	262	4	0.68699
TBL3	4	0.00034217	0.0012969	0.094248	263	3	0.94392
ZCCHC9	4	0.00034654	0.0013083	0.094716	264	4	0.87186
ADAT2	4	0.00034877	0.001319	0.095124	265	3	0.68612
INTS9	4	0.00035404	0.0013394	0.096237	266	4	0.57241
OSGEP	4	0.00036189	0.0013679	0.097916	267	3	0.66176
ZNHIT6	4	0.00036624	0.001384	0.098696	268	3	0.95531
WDR3	4	0.00037471	0.0014202	0.100898	269	3	0.85901
FAM208A	4	0.00037587	0.0014254	0.100898	270	4	0.71318
RPL28	4	0.00037865	0.0014373	0.101366	271	3	0.95582
DKC1	4	0.00038236	0.0014482	0.101758	272	3	0.95235
UTP3	4	0.00042578	0.0016176	0.113245	273	4	0.9484
TAF6L	4	0.00042897	0.0016321	0.113843	274	3	0.6102
APOBEC2	4	0.00043343	0.0016477	0.114382	275	4	0.76713
C10orf2	4	0.00043406	0.0016518	0.114382	276	4	0.68749
TAMM41	4	0.00044224	0.0016756	0.115613	277	3	0.86504
MRPS25	4	0.0004472	0.0016995	0.116807	278	3	0.7264
ATP5L	4	0.00044817	0.0017052	0.116807	279	2	0.40303
PELO	4	0.00045255	0.0017223	0.117557	280	3	0.8806
MRPS18C	4	0.0004583	0.0017476	0.118549	281	3	0.95045
C6orf1	4	0.00045848	0.0017492	0.118549	282	4	0.39431
RPS28	4	0.00046094	0.0017606	0.118899	283	4	0.64489
LTB	4	0.00046308	0.0017699	0.119108	284	4	0.62913
GSPT1	4	0.00046775	0.0017932	0.120254	285	3	1.1977
ROMO1	4	0.00047712	0.0018264	0.122049	286	4	1.0734
ZNF622	4	0.00047954	0.0018342	0.122141	287	2	0.65795
ATP5J2	4	0.00048891	0.0018751	0.124433	288	3	1.0533
HOXB1	4	0.0004925	0.0018896	0.124961	289	4	0.40162
TRAF1	4	0.00050016	0.0019274	0.127023	290	4	0.50871
TRMT10C	4	0.00050838	0.0019538	0.128322	291	3	0.93737
IARS	4	0.00052149	0.0019932	0.130459	292	4	0.8997
MTPAP	4	0.00052928	0.0020175	0.131602	293	3	1.0322
HIST1H2BD	4	0.00053658	0.002044	0.132422	294	3	0.80604
DDX10	4	0.00053671	0.002044	0.132422	295	3	0.92877
ATP5C1	4	0.00054933	0.0020953	0.134997	296	3	0.74553
MRPS35	4	0.00054986	0.0020978	0.134997	297	3	0.89837
DLST	4	0.00055581	0.0021232	0.136172	298	2	0.71339
MRPS10	4	0.0005573	0.002131	0.136213	299	2	0.58794
MRPL20	4	0.0005611	0.002144	0.136584	300	3	1.0943
TRMT5	4	0.00057082	0.0021771	0.137909	301	3	0.69256
HIST1H4C	4	0.00057147	0.0021792	0.137909	302	3	0.84866
RRP9	4	0.0005784	0.0022046	0.139055	303	3	0.92402
HSD17B8	4	0.00059139	0.0022527	0.141626	304	4	0.34564
WBSCR22	4	0.00060765	0.0023185	0.145285	305	2	0.67158
DRD4	4	0.00061291	0.0023341	0.145781	306	4	0.5831
FARSA	4	0.00061466	0.0023418	0.14579	307	3	1.0888
CSTF2	4	0.00063861	0.0024196	0.150069	308	3	0.77176
NOL6	4	0.00064085	0.0024263	0.150069	309	3	0.98472
AARS	4	0.00064533	0.0024418	0.150543	310	4	0.61144
ATXN10	4	0.00065308	0.0024693	0.151746	311	3	0.75569
LY6G5B	4	0.00065943	0.0024885	0.152434	312	4	0.49089
KRI1	4	0.00066178	0.0024973	0.152485	313	3	0.82277
MTERF4	4	0.00066546	0.0025071	0.152598	314	3	0.62
MUC6	4	0.00066993	0.0025216	0.152994	315	2	0.59534
LDLR	4	0.00068255	0.0025656	0.155173	316	4	0.67891
DIMT1	4	0.0006968	0.0026102	0.15737	317	4	0.92873
DNLZ	4	0.00070448	0.0026369	0.157938	318	3	0.68777
RPS18	4	0.00070809	0.002647	0.157938	319	4	0.71779
COX7B	4	0.00070928	0.0026506	0.157938	320	3	0.78598
C1orf131	4	0.00071024	0.0026527	0.157938	321	3	0.73252
COX11	4	0.00071894	0.002684	0.158983	322	3	0.64638
TOMM6	4	0.00072044	0.0026869	0.158983	323	4	0.58071
RPP14	4	0.00073108	0.0027226	0.160137	324	4	0.64869
TMEM189	4	0.00073114	0.0027231	0.160137	325	3	0.66976
HIST1H2AH	4	0.0007402	0.0027532	0.161407	326	4	0.7934
TUBA3C	4	0.00074467	0.0027651	0.16161	327	4	0.54565
GTF2H2	4	0.00074845	0.0027812	0.162053	328	3	1.0193
DIS3	4	0.00076084	0.0028252	0.163771	329	4	0.68086
ATG9A	4	0.00076249	0.0028278	0.163771	330	3	0.62828
APC	4	0.0007716	0.0028646	0.1654	331	3	0.74534
SRF	4	0.00077874	0.0028884	0.16576	332	4	0.83445
GLRX5	4	0.00078069	0.0028946	0.16576	333	4	0.4419
RBFA	4	0.00078314	0.0029034	0.16576	334	4	0.77362
MEAF6	4	0.00078391	0.0029055	0.16576	335	3	0.80469
ITPK1	4	0.00080893	0.0029775	0.169125	336	4	0.41363
NSUN7	4	0.0008114	0.0029822	0.169125	337	3	0.69158
SOD2	4	0.00082325	0.0030257	0.171085	338	3	0.81563
HCRTR2	4	0.00084333	0.0030889	0.173427	339	3	0.52849
BDP1	4	0.00084495	0.0030956	0.173427	340	3	0.71233
OR4D2	4	0.00084646	0.0031008	0.173427	341	4	0.3793
MRPL9	4	0.00084695	0.0031034	0.173427	342	2	0.4094
CXorf40A	4	0.00086057	0.0031539	0.175735	343	4	0.53247
ZNHIT3	4	0.00086911	0.0031847	0.176937	344	3	1.026
RIOK2	4	0.0008747	0.0032034	0.177176	345	2	0.34646
ODF3	4	0.00087656	0.0032085	0.177176	346	3	0.66692
C2	4	0.00087829	0.0032168	0.177176	347	3	0.58821
SIRT3	4	0.00088661	0.0032464	0.178091	348	3	0.74948
UTP20	4	0.00088884	0.0032526	0.178091	349	4	0.84613
RPS15A	4	0.00089156	0.0032655	0.178091	350	2	0.75225
NDUFS1	4	0.00089255	0.0032707	0.178091	351	4	0.72566
RPSA	4	0.00091048	0.0033287	0.180735	352	3	0.98687
GOLGA5	4	0.00093071	0.0034013	0.18415	353	4	0.41941
BRSK2	4	0.00094163	0.0034375	0.185435	354	4	0.52864
MAP6D1	4	0.00094694	0.0034536	0.185435	355	3	0.4821
SELT	4	0.00094727	0.0034541	0.185435	356	4	0.48936
NUBP1	4	0.00096037	0.0035018	0.186809	357	3	0.73701
NDUFA10	4	0.00096096	0.0035044	0.186809	358	3	0.59192
MRPL42	4	0.00096272	0.003509	0.186809	359	3	0.71156
ZMYM5	4	0.00097123	0.003537	0.187775	360	4	0.64088
NDUFB9	4	0.00097749	0.0035619	0.188296	361	3	0.72338
MRPS9	4	0.00098105	0.0035758	0.188296	362	4	0.63963
SLC4A1AP	4	0.00098134	0.0035764	0.188296	363	4	0.44208
GRSF1	4	0.00098774	0.0035992	0.188976	364	4	0.64569
MFAP5	4	0.000993	0.0036116	0.189109	365	3	0.72726
CSAG3	4	0.00099916	0.0036292	0.189373	366	4	0.53739
CDKN2AIP	4	0.0010008	0.0036365	0.189373	367	3	0.45666
ACTL6A	4	0.001005	0.0036587	0.190016	368	3	0.63515
POLR3K	4	0.0010292	0.003738	0.193606	369	4	0.83528
METAP2	4	0.0010362	0.003767	0.194581	370	3	0.98339
EPS8L2	4	0.0010486	0.0038178	0.196672	371	3	0.56447
ATXN1	4	0.0010542	0.0038416	0.197024	372	3	0.58426
UQCRC2	4	0.0010548	0.0038452	0.197024	373	3	0.41306
RPS11	4	0.0010716	0.0038981	0.198746	374	4	0.6493
URM1	4	0.0010723	0.0038996	0.198746	375	2	0.55985
SHISA6	4	0.0010822	0.003939	0.200219	376	4	0.56508
MRPL49	4	0.001102	0.0040214	0.203863	377	3	0.87111
PPP1R18	4	0.0011214	0.0040732	0.205896	378	4	0.78177
ARVCF	4	0.0011246	0.004083	0.205896	379	2	0.24125
SUPV3L1	4	0.0011276	0.0040944	0.205928	380	4	0.58276
OR2L3	4	0.0011314	0.00411	0.206145	381	3	0.76075
TECR	4	0.0011347	0.0041203	0.206145	382	3	0.74175
RPS6	4	0.0011526	0.0041892	0.209045	383	4	0.72019
HIST1H2BE	4	0.0011684	0.0042462	0.211337	384	3	0.63884
MRPL10	4	0.0011798	0.0042835	0.212206	385	3	0.66065
EIF3A	4	0.0011813	0.0042892	0.212206	386	4	0.64184
NHP2	4	0.0011833	0.004297	0.212206	387	4	0.46988
STOML2	4	0.001198	0.0043488	0.213849	388	2	0.47929
C6orf136	4	0.0011997	0.0043545	0.213849	389	4	0.49631
UBE3C	4	0.0012018	0.0043638	0.213849	390	4	0.58048
PYROXD1	4	0.0012067	0.004384	0.214289	391	2	0.65719
NDUFB2	4	0.0012177	0.0044286	0.215915	392	2	0.51639
NDUFB5	4	0.00123	0.0044747	0.217608	393	4	0.50747
NPHP4	4	0.0012487	0.0045441	0.220423	394	4	0.36083
MRPS28	4	0.0012525	0.0045586	0.220566	395	4	0.43303
USP47	4	0.0012587	0.0045845	0.220802	396	3	0.60713
TSR1	4	0.0012597	0.0045866	0.220802	397	3	0.73305
LARS2	4	0.0012709	0.0046311	0.222387	398	2	0.62029
RARS2	4	0.0012934	0.0046964	0.223579	399	2	0.71865
LCE2A	4	0.0013004	0.0047104	0.223579	400	3	0.67075
DDX55	4	0.0013019	0.0047145	0.223579	401	3	0.77411
PPP1R11	4	0.0013054	0.0047228	0.223579	402	3	0.74754
MAPK14	4	0.0013069	0.0047254	0.223579	403	2	0.29776
EIF2S1	4	0.0013092	0.0047295	0.223579	404	3	0.85198
MRPS33	4	0.0013115	0.0047378	0.223579	405	3	0.52117
WTAP	4	0.0013497	0.004828	0.227078	406	3	0.48577
DHX37	4	0.0013527	0.0048357	0.227078	407	3	1.0463
MRPS30	4	0.0013666	0.0048746	0.228342	408	3	0.81267
SSR4	4	0.0013783	0.0049015	0.229042	409	2	0.37632
NDUFS3	4	0.0014182	0.0049896	0.232589	410	3	0.64005
STAG2	4	0.0014266	0.0050124	0.233083	411	3	0.56573
MRPS18B	4	0.0014372	0.0050466	0.234103	412	3	0.63382
BRD2	4	0.0014779	0.0051466	0.238163	413	3	0.85245
SPATA5L1	4	0.0014976	0.0051942	0.239788	414	3	0.76327
SLC35B1	4	0.0015023	0.0052077	0.239831	415	3	0.76186
CINP	4	0.0015079	0.0052238	0.239992	416	3	0.64334
WDR46	4	0.0015709	0.0053735	0.246278	417	3	0.72171
MRPL33	4	0.0015858	0.0054154	0.246688	418	2	0.73931
EPB41L2	4	0.0015864	0.0054165	0.246688	419	3	0.70207
XPO6	4	0.0015888	0.0054211	0.246688	420	3	0.70563
NDUFA9	4	0.0015983	0.0054429	0.24709	421	3	0.81304
PDCD2	4	0.0016185	0.0055014	0.249155	422	2	0.67184
EIF3B	4	0.0016499	0.0055838	0.252288	423	3	0.71491
EIF2S3	4	0.0017006	0.0057263	0.258115	424	3	1.0225
ACTB	4	0.0017134	0.005761	0.259068	425	3	0.57577
RRP7A	4	0.0017237	0.0057869	0.259622	426	3	0.59931
MRPL21	4	0.0017531	0.005862	0.262376	427	3	0.61397
NUPR1L	4	0.0017714	0.0059169	0.264215	428	3	0.84011
HIST1H4A	4	0.0017864	0.0059547	0.265059	429	3	0.57824
PTGS2	4	0.0017908	0.0059635	0.265059	430	3	0.58759
MRPS21	4	0.0018058	0.0060029	0.26619	431	3	0.79179
ADRM1	4	0.0018129	0.0060242	0.266513	432	3	0.60776
NOLC1	4	0.0018424	0.0060946	0.269007	433	2	0.57071
LRRC59	4	0.0018504	0.0061195	0.269483	434	2	0.50633
NCR2	4	0.0018713	0.0061759	0.271344	435	3	0.52761
PXDC1	4	0.0019041	0.0062697	0.274832	436	3	0.39266
HIST1H2AE	4	0.0019679	0.006422	0.280856	437	2	0.4397
WNT4	4	0.0019738	0.0064365	0.280856	438	3	0.54581
HIST1H4I	4	0.0019986	0.0065091	0.283374	439	2	0.47826
PPHLN1	4	0.0020125	0.0065536	0.284665	440	3	0.64242
YARS	4	0.0020322	0.0066064	0.286309	441	3	0.86999
NELFCD	4	0.0020407	0.0066303	0.286692	442	3	0.89656
BDH2	4	0.0020605	0.0066831	0.288324	443	3	0.57502
UPF1	4	0.0020711	0.0067116	0.288902	444	3	0.95111
ZNF574	4	0.0021288	0.0068551	0.294079	445	3	0.8287
LMOD3	4	0.0021397	0.006881	0.294079	446	3	0.55237
FANCE	4	0.0021407	0.0068862	0.294079	447	3	0.55214
PRAMEF7	4	0.0021427	0.0068934	0.294079	448	3	0.66115
ACACA	4	0.0021556	0.0069302	0.29499	449	3	0.49317
AASDHPPT	4	0.0021736	0.0069743	0.295143	450	3	0.59491
PGP	4	0.0021796	0.0069877	0.295143	451	3	0.51966
C1orf109	4	0.0021813	0.0069914	0.295143	452	2	0.65181
NARFL	4	0.0021826	0.0069971	0.295143	453	3	0.61817
METTL1	4	0.0021871	0.007011	0.295143	454	2	0.54372
TRIT1	4	0.0022076	0.0070644	0.296736	455	3	0.72115
SUZ12	4	0.00224	0.0071566	0.29995	456	3	0.78826
MTIF2	4	0.0022545	0.0071991	0.300716	457	3	0.64156
RSL1D1	4	0.0022586	0.0072063	0.300716	458	3	0.61759
IER3	4	0.0022756	0.0072483	0.301808	459	2	0.49016
MRPL32	4	0.0022916	0.0072898	0.30241	460	3	0.63273
HSD17B10	4	0.0022935	0.0072944	0.30241	461	2	0.51327
MRTO4	4	0.0023469	0.0074467	0.307882	462	3	0.60845
WDTC1	4	0.0023506	0.0074586	0.307882	463	3	0.84677
XPOT	4	0.0023744	0.0075234	0.309385	464	3	0.52922
GNA13	4	0.0023818	0.0075389	0.309385	465	3	0.38548
PCSK2	4	0.002384	0.0075436	0.309385	466	2	0.14724
MORC2	4	0.0024074	0.0076151	0.311648	467	3	0.79828
SETD2	4	0.0024237	0.0076586	0.312759	468	3	0.62382
TTC1	4	0.0024515	0.0077384	0.315343	469	3	0.58845
MRPL36	4	0.0024855	0.0078156	0.317811	470	2	0.56177
CYR61	4	0.0025191	0.0078928	0.320269	471	3	0.51272
MYCBP2	4	0.0025355	0.0079316	0.321163	472	2	0.25112
DDX54	4	0.0025746	0.0080347	0.32465	473	3	0.59529
GTPBP6	4	0.002615	0.0081388	0.328164	474	3	0.52544
TRA2B	4	0.002656	0.0082331	0.331266	475	2	0.37592
NOP10	4	0.0026683	0.0082704	0.332068	476	3	0.53864
MRPS11	4	0.0026821	0.008302	0.332211	477	3	0.65754
SCGB1C2	4	0.002685	0.0083088	0.332211	478	2	0.44646
ZNF593	4	0.0027076	0.0083756	0.334184	479	2	0.19209
HLA-DQB2	4	0.0027329	0.0084398	0.336046	480	3	0.68499
HIST1H2AL	4	0.0027466	0.0084704	0.33611	481	3	0.76145
NDUFA6	4	0.0027503	0.0084766	0.33611	482	3	0.45949
MBTPS1	4	0.002763	0.0085082	0.336664	483	2	0.53553
WARS	4	0.002776	0.0085434	0.33736	484	3	0.69172
DAP3	4	0.002852	0.008761	0.344609	485	2	0.62362
PRR11	4	0.0028529	0.0087631	0.344609	486	3	0.43348
ATP6V1G2	4	0.0028805	0.0088367	0.346789	487	3	0.49719
NELFB	4	0.0029191	0.0089185	0.348914	488	3	0.56856
NDUFB11	4	0.0029227	0.0089273	0.348914	489	3	0.73572
NOC2L	4	0.0029312	0.0089537	0.349232	490	3	0.52263
DMAP1	4	0.0029491	0.0090035	0.350457	491	3	0.7058
RPS20	4	0.0030238	0.0091905	0.357009	492	3	0.78568
CTU2	4	0.0030307	0.0092097	0.357028	493	3	0.88863
BGN	4	0.0030581	0.0092775	0.358931	494	2	0.27906
CFAP36	4	0.0030656	0.0093019	0.359146	495	3	0.62104
MRPS17	4	0.0031121	0.0094345	0.363532	496	3	0.53608
MRPL46	4	0.0031202	0.0094583	0.363717	497	2	0.55788
MRPS5	4	0.003155	0.0095417	0.366188	498	2	0.39229
TAF1D	4	0.0031706	0.0095842	0.367081	499	3	0.53206
VAMP3	4	0.003308	0.009936	0.379792	500	3	0.55599
GNAI1	4	0.0033277	0.009981	0.380753	501	3	0.60428
C2orf54	4	0.0034115	0.010195	0.388141	502	3	0.5266
SYT14	4	0.0034231	0.010232	0.388786	503	1	-0.37585
ZSCAN16	4	0.0034384	0.010274	0.38905	504	3	0.57809
PET117	4	0.00344	0.01028	0.38905	505	2	0.62573
RPP40	4	0.0034655	0.010345	0.390727	506	2	0.38872
POLR3C	4	0.0034728	0.010369	0.390874	507	2	0.66693
HYOU1	4	0.0034875	0.010408	0.391586	508	2	0.22359
MRPL39	4	0.0035242	0.010504	0.394396	509	3	0.74339
RPL36AL	4	0.0035759	0.010622	0.398049	510	2	0.35098
PAQR7	4	0.0036164	0.010724	0.401106	511	3	0.46168
SRSF6	4	0.0036654	0.010846	0.404271	512	3	0.71656
DTNBP1	4	0.0036682	0.010851	0.404271	513	3	0.41706
SFR1	4	0.0037332	0.011007	0.409263	514	2	0.40003
TREML1	4	0.0037711	0.011111	0.412251	515	3	0.53351
EIF1AD	4	0.0037802	0.011137	0.412251	516	3	0.72058
MAGEF1	4	0.0037863	0.011152	0.412251	517	3	0.74464
SOX21	4	0.0038104	0.011209	0.413577	518	3	0.5256
COIL	4	0.0038523	0.011316	0.416691	519	3	0.48879
GNL1	4	0.0038785	0.011389	0.418593	520	3	0.52131
RRP12	4	0.0039223	0.011492	0.420565	521	3	0.8232
HARS2	4	0.0039246	0.011498	0.420565	522	3	0.60159
GTPBP4	4	0.0039282	0.011509	0.420565	523	3	0.74146
LOC101060389	4	0.0039621	0.011583	0.421905	524	3	0.67832
ESPN	4	0.0039665	0.01159	0.421905	525	3	0.70018
LARP1	4	0.0039857	0.011647	0.423173	526	3	0.45509
CSH2	4	0.0040036	0.011695	0.424136	527	3	0.54108
ACLY	4	0.0040334	0.011771	0.426071	528	3	0.68611
TMEM181	4	0.0040498	0.011811	0.426706	529	3	0.49343
NSMF	4	0.0041556	0.012072	0.435335	530	3	0.64265
GUCA2A	4	0.0041725	0.012114	0.436007	531	2	0.38112
MGAT2	4	0.0041815	0.012141	0.436155	532	3	0.54777
C8orf82	4	0.0041965	0.012183	0.436669	533	3	0.68143
AMOTL2	4	0.0042057	0.012202	0.436669	534	1	0.073867
STRADB	4	0.0042214	0.01224	0.436669	535	3	0.47583
EED	4	0.004226	0.012246	0.436669	536	3	0.73257
HIST1H2AB	4	0.0042708	0.012362	0.439967	537	3	0.47055
SPATA20	4	0.0042956	0.012415	0.441045	538	3	0.58792
TP53I11	4	0.0043336	0.012505	0.443423	539	3	0.75597
CST5	4	0.004355	0.012555	0.444362	540	3	0.37825
GFM1	4	0.0043907	0.012644	0.44667	541	3	0.59592
MRPL14	4	0.0044023	0.012673	0.446869	542	3	0.69619
MRPS2	4	0.004444	0.012781	0.449857	543	3	0.73681
TEAD3	4	0.0044646	0.012832	0.450814	544	2	0.56331
MRPL45	4	0.0044977	0.01292	0.453075	545	2	0.52319
TSR2	4	0.0045963	0.013184	0.461493	546	3	0.67511
TIPRL	4	0.0046665	0.013356	0.466641	547	3	0.64452
ATP5J	4	0.0046751	0.013383	0.466729	548	2	0.35441
RFNG	4	0.0047126	0.013488	0.46954	549	3	0.42048
RPLP2	4	0.0047574	0.013602	0.472646	550	3	0.59746
DCAF13	4	0.0047663	0.013627	0.472651	551	3	0.81768
HIST1H2BI	4	0.0047974	0.013703	0.474433	552	3	0.55615
INTS3	4	0.0048074	0.013728	0.474433	553	3	0.54557
PTCH2	4	0.0048208	0.013763	0.474792	554	3	0.56718
C22orf15	4	0.004869	0.013889	0.478038	555	2	0.48751
PCID2	4	0.0048776	0.013912	0.478038	556	2	0.51334
APEH	4	0.0048881	0.013932	0.478038	557	3	0.43861
RPS24	4	0.0048991	0.013958	0.478078	558	2	0.81269
EEF2	4	0.0049207	0.014008	0.478193	559	3	0.65819
GART	4	0.0049293	0.014033	0.478193	560	2	0.44353
DDX18	4	0.0049407	0.014058	0.478193	561	3	0.5255
ATAD2	4	0.0049476	0.014078	0.478193	562	3	0.55898
PSMC6	4	0.004951	0.014087	0.478193	563	2	0.62651
GMPR	4	0.0049715	0.014136	0.478691	564	3	0.48739
C14orf132	4	0.0049766	0.014151	0.478691	565	3	0.55584
PSMD13	4	0.0050467	0.014325	0.483723	566	2	0.64361
NDUFA11	4	0.0051147	0.014508	0.489034	567	3	0.55789
XRCC6	4	0.0051478	0.014597	0.490673	568	3	0.58072
BAK1	4	0.0051522	0.014608	0.490673	569	2	0.52056
RPUSD3	4	0.0051655	0.01464	0.490872	570	2	0.44727
KIF5A	4	0.0051899	0.0147	0.491568	571	3	0.70168
MAPK13	4	0.0052009	0.014726	0.491568	572	2	0.55109
MBTPS2	4	0.0052093	0.014738	0.491568	573	3	0.5723
RPS26	4	0.0052588	0.014855	0.49461	574	3	0.762
LARP7	4	0.0052819	0.014922	0.495971	575	3	0.69141
EIF3G	4	0.0053844	0.015153	0.502145	576	2	0.67216
VHL	4	0.0053889	0.01516	0.502145	577	3	0.52564
OR52L1	4	0.0054115	0.015216	0.503095	578	2	0.4084
ANKRD37	4	0.0054205	0.015241	0.503095	579	2	0.28281
FOXO6	4	0.0054525	0.015331	0.505198	580	3	0.53392
SLC24A3	4	0.0054798	0.015403	0.50668	581	3	0.52333
KCNK16	4	0.005498	0.015454	0.507014	582	3	0.47404
ISCA1	4	0.0055023	0.015466	0.507014	583	3	0.65258
EIF3M	4	0.0055388	0.015553	0.508744	584	2	0.13589
PRICKLE4	4	0.0055492	0.015573	0.508744	585	3	0.53241
KCNE5	4	0.0055584	0.015599	0.508744	586	3	0.45716
ELP6	4	0.0056134	0.015741	0.512499	587	2	0.15364
RRP36	4	0.0056583	0.015854	0.515315	588	2	0.59114
RB1CC1	4	0.0056768	0.01591	0.515513	589	3	0.58355
ULK1	4	0.0056842	0.015936	0.515513	590	3	0.59161
CCDC107	4	0.0056861	0.015941	0.515513	591	2	0.43133
HSP90AB1	4	0.0057122	0.016008	0.516596	592	3	0.58677
AGPAT1	4	0.0057216	0.016029	0.516596	593	3	0.53883
TRIM26	4	0.0057347	0.016063	0.516827	594	3	0.53013
NUDT3	4	0.0058024	0.016219	0.520967	595	2	0.44209
TIMM8B	4	0.0058233	0.016269	0.521704	596	3	0.49627
CIAO1	4	0.0058403	0.016325	0.522476	597	3	0.59397
ALDH4A1	4	0.0058479	0.016348	0.522476	598	3	0.55601
PHRF1	4	0.0058633	0.016392	0.522537	599	2	0.31726
TOMM40	4	0.0058727	0.016418	0.522537	600	3	0.68402
ISCA2	4	0.0058802	0.016432	0.522537	601	3	0.59974
RPTOR	4	0.0059387	0.016592	0.526751	602	2	0.39354
IGFBP1	4	0.0060378	0.016828	0.533348	603	3	0.38649
AMD1	4	0.0060575	0.016885	0.534268	604	2	0.69316
EARS2	4	0.0060909	0.016978	0.536347	605	2	0.54027
NARS	4	0.0061273	0.017062	0.538109	606	3	0.69484
ANKS1A	4	0.0061941	0.017204	0.541452	607	3	0.56202
PSMB8	4	0.0062015	0.017225	0.541452	608	2	0.10228
EPRS	4	0.0062434	0.017319	0.543506	609	3	0.68706
FRMD5	4	0.006321	0.017516	0.548783	610	3	0.48236
JRK	4	0.0064011	0.017719	0.554253	611	3	0.48628
ZNF451	4	0.0064495	0.017824	0.556615	612	3	0.54467
PELP1	4	0.0064795	0.017903	0.556698	613	2	0.41294
LIPM	4	0.0064799	0.017905	0.556698	614	3	0.34171
MLIP	4	0.006486	0.017922	0.556698	615	3	0.58665
RASSF7	4	0.0064961	0.017943	0.556698	616	3	0.40814
UTP11L	4	0.0065164	0.018002	0.557625	617	3	0.63136
PLA2G2F	4	0.0065585	0.018107	0.559358	618	3	0.54156
RAD23A	4	0.0065634	0.018122	0.559358	619	3	0.34294
MRPL40	4	0.0065933	0.018197	0.559358	620	2	0.57463
ATP5F1	4	0.0066031	0.018224	0.559358	621	1	0.12006
PNMA3	4	0.0066032	0.018224	0.559358	622	2	0.35151
EIF3CL	4	0.0066082	0.018234	0.559358	623	2	0.47052
DIEXF	4	0.0067181	0.018511	0.566234	624	3	0.63883
AS3MT	4	0.0067199	0.018517	0.566234	625	3	0.5269
RPE	4	0.0067449	0.018583	0.566891	626	3	0.64514
BIN3	4	0.0067532	0.018598	0.566891	627	3	0.57384
BTN2A1	4	0.0067824	0.01867	0.56818	628	3	0.48631
ANTXR2	4	0.0068012	0.018721	0.568835	629	3	0.42727
TREML4	4	0.0068137	0.018754	0.568938	630	3	0.64422
MRPL16	4	0.006849	0.018842	0.570703	631	2	0.40236
POP1	4	0.0068683	0.01889	0.570918	632	3	0.57156
COL27A1	4	0.0068743	0.018909	0.570918	633	2	0.40914
YAE1D1	4	0.0068915	0.018953	0.571329	634	3	0.71512
NDUFAF7	4	0.0069359	0.019084	0.57439	635	3	0.62303
MST1L	4	0.006971	0.019168	0.575993	636	2	0.5594
NADK2	4	0.0069826	0.019198	0.576006	637	3	0.64564
MRPL48	4	0.0070196	0.019292	0.577912	638	2	0.31632
RPL10A	4	0.0070374	0.019338	0.578102	639	2	0.71983
LARP4B	4	0.0070445	0.019359	0.578102	640	3	0.43338
HIST1H2BH	4	0.0070631	0.0194	0.57842	641	2	0.20275
KAT5	4	0.0070852	0.019462	0.579385	642	3	0.61886
GIP	4	0.0070991	0.019498	0.579477	643	2	0.27375
ANAPC5	4	0.0071145	0.019526	0.579477	644	2	0.51124
ERP44	4	0.007126	0.019564	0.579714	645	3	0.47697
GJB3	4	0.0071455	0.019614	0.580273	646	2	0.22505
KIF13A	4	0.0071671	0.019667	0.580912	647	3	0.41058
VMP1	4	0.0071779	0.019696	0.580912	648	3	0.53083
MRPL34	4	0.0072061	0.019768	0.582137	649	3	0.54626
SUMO2	4	0.0072231	0.019806	0.582353	650	2	0.63861
CD74	4	0.0072867	0.019962	0.586037	651	3	0.55539
BSDC1	4	0.0073151	0.020034	0.587264	652	3	0.3907
INTS4	4	0.0073349	0.020086	0.587866	653	3	0.59147
ANO9	4	0.0073848	0.020209	0.590585	654	2	0.37176
NAA10	4	0.0074163	0.020283	0.59183	655	2	0.39875
RRBP1	4	0.0074297	0.020323	0.59209	656	3	0.35566
KHDRBS1	4	0.0074848	0.020462	0.595227	657	2	0.62642
GPX1	4	0.00754	0.020584	0.597889	658	1	-0.19339
KLF16	4	0.0075801	0.020702	0.600392	659	2	0.67346
RIMKLA	4	0.0076014	0.020758	0.601088	660	3	0.37824
F8A3	4	0.0076194	0.020801	0.60119	661	3	0.60886
CD83	4	0.0076306	0.020824	0.60119	662	3	0.38454
LDB1	4	0.0076419	0.020855	0.60119	663	3	0.62534
RC3H2	4	0.0076825	0.020959	0.602426	664	3	0.40143
ANO6	4	0.0076984	0.020997	0.602426	665	3	0.49658
SLMO2	4	0.007708	0.021023	0.602426	666	2	0.61224
LIPT1	4	0.0077165	0.02104	0.602426	667	3	0.46005
NPBWR1	4	0.007721	0.021056	0.602426	668	3	0.44215
IFITM3	4	0.0077509	0.021129	0.603627	669	2	0.47004
AGFG1	4	0.0077847	0.021208	0.604973	670	3	0.45738
UQCC2	4	0.0078423	0.021347	0.608018	671	2	0.35792
HOXB3	4	0.0078802	0.021448	0.609979	672	2	0.25147
GNG10	4	0.0079018	0.0215	0.610358	673	2	0.16313
CLIC5	4	0.0079131	0.021525	0.610358	674	3	0.54406
PSMD6	4	0.0079343	0.021576	0.610906	675	3	0.66596
KRTAP21-2	4	0.0079562	0.021629	0.61128	676	1	-0.47151
TSEN54	4	0.0079662	0.021653	0.61128	677	3	0.39333
RPS7	4	0.0079848	0.021693	0.611503	678	3	0.42811
FAM231A	4	0.0080335	0.021814	0.614014	679	3	0.39542
ATAD3C	4	0.0080979	0.02197	0.617213	680	2	0.3556
ZNF568	4	0.0081106	0.021993	0.617213	681	3	0.51935
CCDC167	4	0.0081223	0.022026	0.617237	682	3	0.51061
NPAP1	4	0.0081857	0.022194	0.621044	683	3	0.39636
TAF11	4	0.0083469	0.02259	0.630457	684	3	0.4669
FOXC1	4	0.0083517	0.022609	0.630457	685	2	0.36512
QSER1	4	0.0083684	0.022648	0.630457	686	3	0.47062
LOC102724957	4	0.008374	0.022662	0.630457	687	2	0.54683
TMEM71	4	0.0084114	0.022754	0.632073	688	3	0.37239
SHROOM4	4	0.0084856	0.022939	0.63555	689	2	0.44277
FOXD4L1	4	0.0084883	0.022945	0.63555	690	3	0.52608
ATG101	4	0.008556	0.023125	0.639603	691	3	0.44603
SLC44A4	4	0.0085811	0.023188	0.640053	692	2	0.30901
RHEB	4	0.0085924	0.023213	0.640053	693	3	0.51847
MORN3	4	0.0086149	0.023263	0.640053	694	2	0.35499
MC4R	4	0.0086206	0.023275	0.640053	695	2	0.37786
EXOSC6	4	0.0086875	0.023437	0.64299	696	3	0.52042
RPL6	4	0.0087046	0.023482	0.64299	697	3	0.65406
KCNK17	4	0.0087054	0.023483	0.64299	698	3	0.49957
PREX2	4	0.0087242	0.023528	0.643302	699	3	0.4269
KCNC1	4	0.0087808	0.023687	0.646526	700	3	0.44626
ANAPC1	4	0.0088134	0.023765	0.646526	701	2	0.73191
H2AFZ	4	0.0088202	0.023784	0.646526	702	3	0.42989
MFRP	4	0.0088401	0.023829	0.646526	703	1	0.21149
BTNL2	4	0.0088534	0.023863	0.646526	704	3	0.34968
AGO1	4	0.0088598	0.02388	0.646526	705	3	0.4724
GNL3L	4	0.0088697	0.023905	0.646526	706	3	0.52444
NLRC3	4	0.0088747	0.023917	0.646526	707	3	0.55529
KAT7	4	0.0089335	0.02407	0.649766	708	2	0.48499
RALGPS1	4	0.0089892	0.024212	0.652078	709	3	0.43442
NBEAL1	4	0.0089961	0.024224	0.652078	710	3	0.36428
C1D	4	0.0090393	0.024325	0.653236	711	3	0.59377
TMEM14A	4	0.0090419	0.024336	0.653236	712	3	0.58553
ELAVL4	4	0.0090896	0.024443	0.654623	713	3	0.46166
VARS2	4	0.0090949	0.024456	0.654623	714	3	0.66798
KCNMB4	4	0.0092168	0.024759	0.661808	715	2	0.46303
LPPR5	4	0.0093232	0.025024	0.66776	716	3	0.41457
MRPL38	4	0.0093453	0.025069	0.66776	717	2	0.52833
TMEM229B	4	0.0093719	0.025142	0.66776	718	3	0.56045
KBTBD4	4	0.0093745	0.025151	0.66776	719	3	0.46581
EIF3C	4	0.009377	0.025156	0.66776	720	3	0.68684
PARP3	4	0.0094688	0.025385	0.671999	721	2	0.52045
ACTL8	4	0.0094698	0.025386	0.671999	722	3	0.46146
HMGA1	4	0.0095346	0.025541	0.673901	723	3	0.6441
CRACR2B	4	0.009545	0.025563	0.673901	724	3	0.54947
PSMB3	4	0.0095527	0.025583	0.673901	725	3	0.36401
TTC27	4	0.0095579	0.025599	0.673901	726	3	0.71942
DEAF1	4	0.0095866	0.025666	0.674321	727	3	0.4722
TRUB2	4	0.009597	0.025686	0.674321	728	3	0.53546
MTOR	4	0.0096227	0.025743	0.674904	729	2	0.53971
FKBPL	4	0.0096623	0.02584	0.676051	730	3	0.38203
KIF3B	4	0.0096703	0.025858	0.676051	731	2	0.26726
HIST1H2BL	4	0.0096882	0.025896	0.676128	732	3	0.80172
MOGAT3	4	0.0097227	0.025974	0.676132	733	3	0.60267
C20orf141	4	0.0097358	0.026016	0.676132	734	3	0.40746
CCR10	4	0.009749	0.026044	0.676132	735	3	0.34839
RPL13	4	0.0097658	0.026083	0.676132	736	2	0.76289
NUBP2	4	0.0097727	0.026102	0.676132	737	3	0.48619
RPS3A	4	0.0097753	0.026108	0.676132	738	3	0.49122
GATC	4	0.0097991	0.02616	0.676543	739	3	0.72516
ANAPC11	4	0.0098558	0.026286	0.678893	740	3	0.4808
CD200R1	4	0.0098858	0.026355	0.679741	741	2	0.16902
FAM96B	4	0.0099099	0.026411	0.680279	742	2	0.56173
BLVRA	4	0.0099531	0.026518	0.681937	743	3	0.53123
FAM43B	4	0.0099642	0.026547	0.681937	744	2	0.40499
ADGRA1	4	0.010007	0.026657	0.683148	745	3	0.43685
OR8B8	4	0.010009	0.026665	0.683148	746	3	0.63177
FBXL16	4	0.010049	0.026758	0.684009	747	2	0.48168
SLC2A6	4	0.010055	0.026771	0.684009	748	2	0.31766
HSPA5	4	0.010073	0.026808	0.684047	749	2	0.47878
HIST1H2AJ	4	0.010095	0.026861	0.684482	750	3	0.59312
GMPPB	4	0.010111	0.026899	0.684546	751	3	0.61004
ATAT1	4	0.010127	0.026944	0.684668	752	3	0.62187
NUP43	4	0.010152	0.026996	0.684668	753	3	0.78046
MAP2K7	4	0.010182	0.027057	0.684668	754	3	0.38121
EIF3J	4	0.01019	0.027081	0.684668	755	3	0.6351
RPS14	4	0.010191	0.027083	0.684668	756	3	0.59101
WI2-2373I1.2	4	0.010209	0.027122	0.684757	757	3	0.38799
CHCHD4	4	0.01025	0.027226	0.686253	758	2	0.28138
SLC7A2	4	0.010262	0.027253	0.686253	759	2	0.51879
PRDM10	4	0.010336	0.02741	0.689285	760	2	0.4247
RIMKLB	4	0.010375	0.027513	0.690274	761	3	0.43235
TIMP3	4	0.010404	0.027589	0.690274	762	2	0.36249
RNF141	4	0.010422	0.027636	0.690274	763	2	0.22481
ABCC1	4	0.01043	0.027649	0.690274	764	3	0.33451
MRGPRE	4	0.010441	0.02768	0.690274	765	2	0.44576
KIF18A	4	0.010465	0.027743	0.690274	766	2	0.45534
POLR3H	4	0.010502	0.027816	0.690274	767	2	0.35855
POLG2	4	0.010509	0.027829	0.690274	768	2	0.3937
NDUFS8	4	0.01051	0.027834	0.690274	769	3	0.57616
ZNF543	4	0.010515	0.027845	0.690274	770	2	0.39139
OR10A2	4	0.010524	0.027868	0.690274	771	3	0.34751
MRPS7	4	0.010546	0.027934	0.690274	772	2	0.39717
YEATS4	4	0.010554	0.027951	0.690274	773	3	0.4427
KLF6	4	0.010557	0.027955	0.690274	774	3	0.57321
ACO2	4	0.01059	0.028031	0.691274	775	3	0.38582
SLC27A2	4	0.010608	0.028076	0.691468	776	2	0.2705
CPSF3L	4	0.010726	0.028386	0.696872	777	2	0.49291
TMEM200B	4	0.010746	0.028423	0.696872	778	3	0.49403
LRRC56	4	0.010752	0.028441	0.696872	779	3	0.44072
YEATS2	4	0.010762	0.028464	0.696872	780	2	0.40948
IPPK	4	0.010794	0.028548	0.696872	781	3	0.49411
ULBP2	4	0.010802	0.028567	0.696872	782	2	0.26724
ATP2A1	4	0.010819	0.028606	0.696872	783	3	0.44699
RPL23	4	0.01082	0.028608	0.696872	784	2	0.64133
FEZ1	4	0.010827	0.028623	0.696872	785	2	0.18057
LTB4R	4	0.010887	0.028777	0.699613	786	3	0.3858
TMEM61	4	0.010912	0.028831	0.699613	787	3	0.56568
S100P	4	0.010924	0.028859	0.699613	788	3	0.36071
XPO7	4	0.010934	0.028882	0.699613	789	2	0.32494
NHLRC2	4	0.010975	0.028984	0.700523	790	3	0.54118
MLLT11	4	0.010978	0.028993	0.700523	791	2	0.56636
HIST1H2BN	4	0.01101	0.029077	0.701416	792	2	0.58046
ZBTB7A	4	0.011017	0.029103	0.701416	793	3	0.53642
TRRAP	4	0.011077	0.029256	0.702977	794	3	0.58528
DSP	4	0.011079	0.02926	0.702977	795	2	0.18766
EMC6	4	0.011089	0.029278	0.702977	796	3	0.55739
TSEN34	4	0.011105	0.029319	0.703076	797	2	0.40133
DNM1L	4	0.01116	0.029457	0.705495	798	3	0.45625
ACRBP	4	0.011188	0.029517	0.706037	799	2	0.29359
EMD	4	0.011221	0.029601	0.707172	800	3	0.44333
GUCA1B	4	0.011251	0.029671	0.707236	801	2	0.43805
NACC1	4	0.011255	0.029678	0.707236	802	3	0.33876
NDUFA2	4	0.011281	0.029738	0.707496	803	3	0.4897
AKR1B10	4	0.01129	0.029763	0.707496	804	3	0.40969
SSBP4	4	0.011394	0.030013	0.712227	805	3	0.57594
AHSA1	4	0.011412	0.030058	0.712227	806	3	0.38386
DDO	4	0.011418	0.030074	0.712227	807	3	0.39963
DHPS	4	0.011437	0.03012	0.712436	808	3	0.57751
IFFO2	4	0.011508	0.030279	0.714972	809	3	0.42341
CTCFL	4	0.01154	0.030365	0.714972	810	2	0.17664
ETV7	4	0.011546	0.030382	0.714972	811	3	0.51537
TBKBP1	4	0.011554	0.0304	0.714972	812	2	0.30148
MAP2K3	4	0.011561	0.030414	0.714972	813	3	0.4011
SLC16A10	4	0.011612	0.030546	0.716352	814	2	0.53402
C14orf79	4	0.011614	0.030548	0.716352	815	3	0.39289
PCIF1	4	0.011658	0.030637	0.716828	816	2	0.38654
TAP2	4	0.011661	0.030643	0.716828	817	3	0.43937
DUXA	4	0.011767	0.03092	0.720769	818	3	0.43823
BET1L	4	0.011788	0.030968	0.720769	819	2	0.58501
EIF2S2	4	0.011821	0.031051	0.720769	820	2	0.66718
TRIM5	4	0.011852	0.03112	0.720769	821	2	0.10941
FAM122A	4	0.01186	0.031142	0.720769	822	2	0.2921
C6orf15	4	0.011869	0.031167	0.720769	823	3	0.43927
TMEM121	4	0.01188	0.031193	0.720769	824	3	0.45272
MCCD1	4	0.01188	0.031194	0.720769	825	3	0.49402
CHUK	4	0.011886	0.031205	0.720769	826	2	0.42081
C1orf167	4	0.011889	0.031212	0.720769	827	3	0.3824
C20orf24	4	0.011895	0.031226	0.720769	828	3	0.48913
2025-09-01	4	0.011946	0.031349	0.722719	829	3	0.50563
MRPL51	4	0.011991	0.031464	0.724508	830	2	0.26976
PSMD2	4	0.012044	0.03159	0.725825	831	3	0.63587
PRPH2	4	0.012048	0.031597	0.725825	832	3	0.53495
NME6	4	0.012084	0.031679	0.726819	833	2	0.52737
DALRD3	4	0.0121	0.031721	0.726921	834	3	0.54178
C2orf88	4	0.012185	0.031929	0.730806	835	3	0.44576
SPDYE1	4	0.012218	0.032008	0.731548	836	3	0.34698
HIST1H4D	4	0.012243	0.03208	0.731548	837	2	0.58435
MRPS23	4	0.01225	0.032096	0.731548	838	3	0.5269
CISD3	4	0.012266	0.032138	0.731548	839	1	0.016587
RPL24	4	0.012273	0.032153	0.731548	840	3	0.56757
OR4F16	4	0.01231	0.032235	0.732197	841	2	0.42666
MRPL52	4	0.012318	0.032258	0.732197	842	2	0.41989
RAPGEFL1	4	0.01235	0.032341	0.732374	843	2	0.43412
C20orf27	4	0.012352	0.032347	0.732374	844	3	0.58707
TMEM217	4	0.012364	0.032381	0.732374	845	3	0.54589
ALG1	4	0.012389	0.032433	0.732703	846	3	0.38389
NCOA2	4	0.012423	0.032517	0.73311	847	2	0.24696
ZNF226	4	0.012443	0.03257	0.73311	848	3	0.51228
MTFR1L	4	0.012453	0.032598	0.73311	849	3	0.4323
CREB5	4	0.012457	0.032605	0.73311	850	2	0.40935
INTS1	4	0.012632	0.033	0.740942	851	2	0.66428
CCRN4L	4	0.012645	0.033031	0.740942	852	2	0.21242
OTUD3	4	0.012681	0.033098	0.741582	853	2	0.31412
HLA-G	4	0.01271	0.033173	0.741598	854	3	0.50035
ABTB2	4	0.012717	0.033186	0.741598	855	3	0.33148
THG1L	4	0.012733	0.033225	0.741598	856	1	0.17729
PITRM1	4	0.012747	0.033254	0.741598	857	2	0.10945
DOHH	4	0.012795	0.033371	0.74333	858	3	0.4023
PRLHR	4	0.012837	0.033474	0.744629	859	1	-0.059936
ARPC2	4	0.012851	0.033507	0.744629	860	3	0.43656
HIST1H4H	4	0.012882	0.033583	0.744877	861	2	0.18778
RPS23	4	0.012888	0.033596	0.744877	862	1	0.31561
RIMBP3	4	0.012914	0.033659	0.745414	863	3	0.29433
SIK2	4	0.012937	0.033714	0.745766	864	2	0.15614
STRADA	4	0.01299	0.033845	0.74737	865	3	0.36341
RPL22L1	4	0.012998	0.033865	0.74737	866	2	0.22863
MAEL	4	0.01304	0.033962	0.748655	867	2	0.19907
GPKOW	4	0.013059	0.034014	0.748933	868	3	0.50868
PKP3	4	0.013101	0.034114	0.749657	869	2	0.41062
FDXR	4	0.013129	0.034171	0.749657	870	2	0.43988
CSAG1	4	0.013129	0.034177	0.749657	871	3	0.46
BTG3	4	0.013145	0.03422	0.749657	872	3	0.60856
NSA2	4	0.013155	0.034243	0.749657	873	3	0.55108
USP43	4	0.013251	0.03448	0.75316	874	3	0.36183
PTGER3	4	0.013251	0.034482	0.75316	875	1	0.15627
NARS2	4	0.01328	0.034552	0.753745	876	2	0.45302
CACNA1H	4	0.013295	0.034587	0.753745	877	3	0.52456
KCNK7	4	0.013363	0.034754	0.756018	878	3	0.49487
PTH1R	4	0.01337	0.034771	0.756018	879	2	0.40464
ADAT3	4	0.013557	0.035212	0.764745	880	3	0.44426
CCDC71L	4	0.013589	0.035297	0.765708	881	3	0.56337
RCC2	4	0.013628	0.035384	0.766737	882	2	0.30935
TPRKB	4	0.013649	0.035433	0.766923	883	2	0.16904
SUPT20HL2	4	0.013677	0.035507	0.767668	884	2	0.20139
HEXIM1	4	0.013775	0.035735	0.770956	885	2	0.25639
TNNI2	4	0.013795	0.035786	0.770956	886	3	0.53439
HIST1H3C	4	0.013803	0.035804	0.770956	887	2	0.31009
MBD6	4	0.013808	0.035821	0.770956	888	3	0.6124
PPIL1	4	0.013831	0.035873	0.771202	889	3	0.5182
VWA3A	4	0.013861	0.035946	0.771905	890	3	0.51786
HCCS	4	0.013887	0.036005	0.772294	891	3	0.34188
FTSJ3	4	0.013902	0.036045	0.772294	892	2	0.61804
APOM	4	0.013983	0.03627	0.775171	893	3	0.27927
OR2B3	4	0.014	0.036313	0.775171	894	3	0.45185
GSDMB	4	0.01401	0.036332	0.775171	895	3	0.34231
UCHL5	4	0.014043	0.036415	0.775171	896	3	0.50573
KNSTRN	4	0.014043	0.036416	0.775171	897	2	0.64671
CADPS2	4	0.014046	0.036422	0.775171	898	3	0.444
C1orf168	4	0.014119	0.036613	0.778225	899	3	0.3444
EIF2AK3	4	0.014157	0.036709	0.778225	900	2	0.44775
GLP1R	4	0.014171	0.03674	0.778225	901	2	0.35871
COQ7	4	0.014178	0.036754	0.778225	902	3	0.37963
RPAP3	4	0.014186	0.036769	0.778225	903	3	0.50224
INTS5	4	0.014236	0.036904	0.779711	904	3	0.43231
ZNF436	4	0.014242	0.036921	0.779711	905	2	0.44158
AIFM3	4	0.014303	0.037057	0.780994	906	3	0.34867
TTC7B	4	0.014307	0.037064	0.780994	907	3	0.33738
PTCRA	4	0.01439	0.037269	0.784452	908	1	0.16271
SFT2D2	4	0.014418	0.037339	0.785059	909	3	0.37098
TIMM23	4	0.014441	0.037396	0.785375	910	3	0.6194
ZCCHC8	4	0.014465	0.037458	0.785375	911	3	0.40848
TBC1D3H	4	0.014472	0.037477	0.785375	912	2	0.60663
RPLP0	4	0.014533	0.037638	0.787888	913	3	0.57278
SCRT1	4	0.014587	0.037761	0.789593	914	2	0.32318
OSBPL5	4	0.014631	0.037856	0.790312	915	3	0.41946
LDLRAD2	4	0.014637	0.037878	0.790312	916	2	0.46751
GLYATL3	4	0.014659	0.037931	0.790551	917	3	0.35816
PIPOX	4	0.014703	0.038046	0.790887	918	3	0.61361
TRIM40	4	0.014739	0.038126	0.790887	919	2	0.32081
NDUFB3	4	0.014741	0.038133	0.790887	920	3	0.34048
IFITM1	4	0.014761	0.038169	0.790887	921	3	0.44407
KITLG	4	0.014775	0.038202	0.790887	922	3	0.50199
DLAT	4	0.014813	0.038293	0.790887	923	3	0.28286
NUGGC	4	0.014819	0.038303	0.790887	924	2	0.33201
VAT1	4	0.01482	0.038304	0.790887	925	3	0.4093
GATB	4	0.014826	0.038319	0.790887	926	2	0.53668
PWP2	4	0.014888	0.038474	0.793212	927	3	0.59765
ZG16B	4	0.014928	0.03856	0.793212	928	3	0.63218
RTN4IP1	4	0.014944	0.038596	0.793212	929	3	0.45734
ASAP3	4	0.014954	0.038622	0.793212	930	3	0.52024
PGF	4	0.01496	0.03864	0.793212	931	1	-0.044611
CCR5	4	0.014985	0.038705	0.793241	932	3	0.44126
DHFR	4	0.014993	0.038724	0.793241	933	2	0.31216
CDC23	4	0.015047	0.038849	0.794308	934	3	0.54401
CBLL1	4	0.015051	0.038859	0.794308	935	3	0.36375
ZSCAN9	4	0.015089	0.038942	0.795152	936	2	0.46251
MYC	4	0.015155	0.0391	0.797526	937	3	0.55657
CHGB	4	0.015249	0.039316	0.800667	938	3	0.47089
RPP38	4	0.01526	0.039338	0.800667	939	3	0.4087
MTHFD1L	4	0.015287	0.039408	0.800903	940	2	0.31841
RPS12	4	0.015302	0.039441	0.800903	941	2	0.52254
PPP1R26	4	0.015317	0.039475	0.800903	942	2	0.29723
RPL5	4	0.015373	0.039599	0.802552	943	2	0.35597
LTBP3	4	0.015457	0.039794	0.805667	944	2	0.54937
TTLL6	4	0.015502	0.039908	0.807109	945	3	0.46473
CNNM2	4	0.015548	0.040023	0.80859	946	3	0.39085
PGBD4	4	0.015609	0.040164	0.809965	947	3	0.39335
C3orf17	4	0.015613	0.040176	0.809965	948	2	0.43787
CD1A	4	0.015684	0.040339	0.812387	949	1	-0.22313
CCKBR	4	0.015726	0.040443	0.813627	950	3	0.38731
PRELID2	4	0.015776	0.040553	0.814206	951	3	0.32995
MRPL13	4	0.015777	0.040557	0.814206	952	2	0.46243
RNASEL	4	0.015815	0.040657	0.815367	953	2	0.34654
CXorf66	4	0.015833	0.040702	0.815405	954	3	0.30662
DDX28	4	0.015905	0.040867	0.817848	955	3	0.42587
PARN	4	0.015988	0.041062	0.820897	956	3	0.57861
PDPN	4	0.01604	0.041197	0.822096	957	2	0.37615
AVPR1A	4	0.016056	0.041237	0.822096	958	3	0.26123
TREX2	4	0.016078	0.041282	0.822096	959	3	0.3453
TPRA1	4	0.016093	0.041317	0.822096	960	2	0.26514
OGDH	4	0.0161	0.041337	0.822096	961	2	0.43848
FAM105A	4	0.016138	0.041425	0.822991	962	2	0.46513
MYBBP1A	4	0.016165	0.041483	0.823288	963	3	0.49978
MRGPRX2	4	0.016209	0.041597	0.823536	964	3	0.36715
EQTN	4	0.016241	0.041672	0.823536	965	3	0.34754
RPL3L	4	0.016249	0.041693	0.823536	966	3	0.34352
GJB6	4	0.016252	0.0417	0.823536	967	3	0.49336
CAV1	4	0.016256	0.041711	0.823536	968	3	0.5724
HLA-C	4	0.016321	0.041883	0.826069	969	3	0.46188
RPP25L	4	0.016431	0.042133	0.829955	970	3	0.45956
CFAP74	4	0.016461	0.042208	0.829955	971	3	0.47171
AKIRIN1	4	0.016472	0.042234	0.829955	972	2	0.35406
MAP2K2	4	0.016488	0.042282	0.829955	973	2	0.34313
RPL36A	4	0.016519	0.042357	0.829955	974	3	0.37893
HIST1H2AA	4	0.016523	0.042364	0.829955	975	3	0.30258
RRAS	4	0.016549	0.042417	0.829955	976	3	0.43466
ZNF280C	4	0.016552	0.042427	0.829955	977	3	0.47518
TRIM34	4	0.016586	0.042503	0.830585	978	3	0.50083
ZFP57	4	0.016678	0.04273	0.834166	979	3	0.41606
FAM188A	4	0.016726	0.042839	0.835447	980	3	0.41477
FOXC2	4	0.016812	0.043051	0.838181	981	3	0.43498
DHRS7	4	0.016819	0.043067	0.838181	982	3	0.49781
SRRM2	4	0.016871	0.043192	0.839756	983	2	0.48313
UBALD2	4	0.016946	0.04338	0.842565	984	3	0.37097
PCDH12	4	0.017028	0.043591	0.845121	985	3	0.45206
ZNF384	4	0.017077	0.0437	0.845121	986	3	0.40754
CD300LG	4	0.017084	0.043719	0.845121	987	3	0.41486
KDM8	4	0.017092	0.043737	0.845121	988	3	0.3794
FAM210B	4	0.017131	0.043823	0.845121	989	1	-0.23818
UQCRHL	4	0.017158	0.043886	0.845121	990	2	0.19962
IRF4	4	0.017197	0.043971	0.845121	991	3	0.39601
IFNA17	4	0.017213	0.044002	0.845121	992	2	0.4902
TNFSF10	4	0.01722	0.044021	0.845121	993	3	0.41821
C6orf222	4	0.017243	0.044074	0.845121	994	3	0.34549
C6orf47	4	0.017244	0.044077	0.845121	995	2	0.64616
RPS10	4	0.017259	0.044114	0.845121	996	2	0.58073
WIZ	4	0.017262	0.04412	0.845121	997	3	0.40968
HIST1H1T	4	0.017265	0.044131	0.845121	998	3	0.45121
CD58	4	0.017303	0.044226	0.845995	999	3	0.46533
CCL3	4	0.017322	0.044265	0.845995	1000	3	0.42309
TPRN	4	0.017364	0.044381	0.846209	1001	3	0.46183
ZBTB2	4	0.017371	0.044399	0.846209	1002	3	0.46098
E2F3	4	0.017376	0.044409	0.846209	1003	2	0.58395
PSMD12	4	0.017431	0.044538	0.846647	1004	2	0.56171
SLC25A22	4	0.017451	0.04459	0.846647	1005	3	0.47565
CCDC94	4	0.017478	0.044643	0.846647	1006	2	0.35401
CLVS2	4	0.017486	0.044659	0.846647	1007	3	0.45885
IFITM2	4	0.017489	0.044668	0.846647	1008	3	0.29422
SPN	4	0.01751	0.044716	0.846647	1009	2	0.48382
NDUFC2	4	0.017524	0.044755	0.846647	1010	3	0.37892
PMPCB	4	0.017549	0.04481	0.846647	1011	2	0.33219
FASTKD5	4	0.0176	0.044933	0.847737	1012	3	0.3026
C17orf78	4	0.017658	0.045073	0.849547	1013	3	0.50538
PRPF38A	4	0.017723	0.045234	0.851734	1014	3	0.43069
GMFG	4	0.017742	0.04528	0.851763	1015	3	0.44315
SH2D1A	4	0.017773	0.045344	0.852123	1016	3	0.34491
FBXL12	4	0.017831	0.045499	0.854194	1017	3	0.53712
CCDC66	4	0.017864	0.045574	0.854764	1018	2	0.45785
DHX30	4	0.017905	0.045667	0.855683	1019	1	0.11853
SYN3	4	0.017951	0.045775	0.856862	1020	3	0.32933
TULP1	4	0.018023	0.045949	0.858238	1021	3	0.58697
KISS1R	4	0.018055	0.046023	0.858238	1022	2	0.23732
GEMIN2	4	0.018059	0.046033	0.858238	1023	3	0.45763
UBA6	4	0.018063	0.046046	0.858238	1024	3	0.52039
GPR137	4	0.018091	0.046104	0.858238	1025	3	0.42062
COPZ2	4	0.018095	0.046118	0.858238	1026	2	0.34354
RIT2	4	0.018184	0.046313	0.85973	1027	3	0.39498
CHRNA7	4	0.018254	0.046485	0.85973	1028	2	0.23016
TAF5L	4	0.018274	0.046526	0.85973	1029	3	0.35573
SNRPC	4	0.018286	0.046553	0.85973	1030	3	0.57612
HSPE1-MOB4	4	0.018302	0.046585	0.85973	1031	3	0.39205
PPIAL4A	4	0.018302	0.046588	0.85973	1032	2	0.42994
UTP6	4	0.018306	0.046596	0.85973	1033	3	0.52135
BTN3A1	4	0.018337	0.046674	0.85973	1034	3	0.25899
C8orf33	4	0.018341	0.046682	0.85973	1035	3	0.35071
IGSF11	4	0.018349	0.046701	0.85973	1036	3	0.35594
ZSWIM8	4	0.018372	0.046751	0.85973	1037	3	0.51326
NSDHL	4	0.018392	0.046803	0.85973	1038	3	0.34129
HGH1	4	0.018399	0.046822	0.85973	1039	2	0.28213
ACKR3	4	0.018408	0.046843	0.85973	1040	3	0.31131
GPI	4	0.018423	0.046883	0.85973	1041	2	0.49878
MTMR4	4	0.018439	0.046918	0.85973	1042	2	0.12206
TM4SF19	4	0.018463	0.04698	0.860044	1043	2	0.30542
C9orf116	4	0.018576	0.047239	0.863959	1044	2	0.29807
P4HA1	4	0.018601	0.047293	0.864107	1045	3	0.43375
TIGAR	4	0.018645	0.047396	0.865164	1046	3	0.51264
MXRA7	4	0.01872	0.047561	0.865485	1047	3	0.46845
HIST1H3J	4	0.018721	0.047563	0.865485	1048	2	0.40754
TAPBP	4	0.018729	0.047593	0.865485	1049	2	0.43082
PLIN3	4	0.018732	0.047599	0.865485	1050	3	0.4485
HIGD1B	4	0.018748	0.04764	0.865485	1051	3	0.35636
BARHL1	4	0.01882	0.047805	0.867662	1052	3	0.41541
PRM1	4	0.018872	0.047922	0.868953	1053	3	0.33105
RNMTL1	4	0.018938	0.048094	0.87005	1054	2	0.54227
SERPINB2	4	0.018956	0.048151	0.87005	1055	3	0.54164
PRPF39	4	0.018964	0.048171	0.87005	1056	3	0.50832
TNRC6C	4	0.018972	0.048189	0.87005	1057	3	0.29247
SSU72	4	0.018989	0.04824	0.87005	1058	2	0.4276
ANGPTL5	4	0.018997	0.048255	0.87005	1059	2	0.21282
CAMK2N1	4	0.019028	0.048325	0.870489	1060	3	0.33324
NFATC2IP	4	0.019141	0.048587	0.872271	1061	3	0.41181
METTL14	4	0.019144	0.048594	0.872271	1062	2	0.46128
CDV3	4	0.019165	0.048651	0.872271	1063	3	0.37571
MROH1	4	0.019185	0.04869	0.872271	1064	2	0.32345
TNS3	4	0.019186	0.048691	0.872271	1065	3	0.3694
S100A3	4	0.019214	0.048759	0.872271	1066	3	0.41875
ZNF292	4	0.019218	0.048776	0.872271	1067	3	0.40704
SMYD2	4	0.01925	0.048854	0.872271	1068	2	0.30936
HSDL2	4	0.019263	0.048872	0.872271	1069	3	0.49827
MRPL37	4	0.019267	0.048883	0.872271	1070	2	0.45229
ZNF750	4	0.019287	0.048926	0.872271	1071	3	0.30633
SCGB1C1	4	0.019376	0.049148	0.875416	1072	3	0.38887
NOL12	4	0.019456	0.04935	0.877254	1073	2	0.44053
MYOF	4	0.01947	0.049383	0.877254	1074	3	0.33226
ZFYVE19	4	0.019472	0.049389	0.877254	1075	2	0.35086
GSTA1	4	0.019505	0.049468	0.877275	1076	1	0.067097
TAF8	4	0.019515	0.049498	0.877275	1077	3	0.43758
SLC16A13	4	0.019527	0.049528	0.877275	1078	3	0.31107
CIZ1	4	0.019563	0.049613	0.877382	1079	2	0.21062
PAK1IP1	4	0.019572	0.049633	0.877382	1080	3	0.65852
RAB13	4	0.019629	0.049761	0.877382	1081	2	0.20086
COL21A1	4	0.019646	0.049794	0.877382	1082	3	0.41549
GMPS	4	0.01966	0.049819	0.877382	1083	2	0.54543
CSNK2A1	4	0.019671	0.049835	0.877382	1084	2	0.32899
MYEOV	4	0.019679	0.049855	0.877382	1085	2	0.18322
PARP2	4	0.019744	0.05001	0.879289	1086	3	0.29178
NAGA	4	0.019827	0.050195	0.88092	1087	3	0.35026
MPLKIP	4	0.019828	0.050199	0.88092	1088	2	0.3996
TEFM	4	0.019847	0.050251	0.88092	1089	3	0.35136
C9orf173	4	0.019861	0.050287	0.88092	1090	2	0.20617
FAP	4	0.019913	0.050411	0.881627	1091	3	0.34852
ZBTB17	4	0.019918	0.05042	0.881627	1092	3	0.47347
OR5V1	4	0.019978	0.050582	0.883663	1093	2	0.24951
ULBP3	4	0.020042	0.050723	0.885303	1094	3	0.29577
SASH1	4	0.020058	0.050769	0.885303	1095	3	0.3753
IPMK	4	0.02012	0.050904	0.886224	1096	2	0.28146
MAP3K1	4	0.020123	0.050914	0.886224	1097	1	0.096038
GRM1	4	0.020254	0.051231	0.88786	1098	3	0.33906
FAM169A	4	0.020271	0.051271	0.88786	1099	3	0.44133
PSENEN	4	0.020279	0.051289	0.88786	1100	3	0.47762
PIN4	4	0.020296	0.051327	0.88786	1101	2	0.1875
CCDC9	4	0.0203	0.051336	0.88786	1102	3	0.51845
BMP10	4	0.020338	0.051425	0.88786	1103	3	0.25496
PHF10	4	0.020367	0.051502	0.88786	1104	3	0.36855
APBB2	4	0.020376	0.051522	0.88786	1105	3	0.42711
FARSB	4	0.02038	0.05153	0.88786	1106	2	0.56602
GORAB	4	0.02038	0.051532	0.88786	1107	3	0.43396
SS18	4	0.020388	0.051552	0.88786	1108	2	-0.11409
PRR7	4	0.02043	0.051642	0.88786	1109	2	0.32072
MYO3A	4	0.020433	0.051646	0.88786	1110	1	-0.18916
WIPF3	4	0.020439	0.051661	0.88786	1111	2	0.024713
KLF5	4	0.020481	0.051755	0.88786	1112	3	0.30805
PSMC1	4	0.020498	0.051786	0.88786	1113	3	0.46295
OBSCN	4	0.020506	0.051805	0.88786	1114	3	0.4506
TCEA3	4	0.020523	0.051844	0.88786	1115	2	0.1751
RPS13	4	0.020591	0.052016	0.889994	1116	2	0.60632
ACP6	4	0.020624	0.052089	0.890456	1117	3	0.46523
CCNL2	4	0.020701	0.052256	0.8925	1118	3	0.33949
PHOX2A	4	0.020726	0.052308	0.892596	1119	3	0.37882
HSPA9	4	0.020811	0.052503	0.895121	1120	2	0.64926
PSMB4	4	0.020828	0.05255	0.895126	1121	2	0.56854
ZDHHC23	4	0.02093	0.052784	0.897709	1122	2	0.39884
NAGS	4	0.020934	0.052795	0.897709	1123	3	0.50071
TTC21B	4	0.020964	0.05286	0.898011	1124	2	0.28851
RPS27A	4	0.020989	0.052919	0.898216	1125	2	0.549
HLA-E	4	0.021028	0.053009	0.898486	1126	3	0.32719
YBX1	4	0.021058	0.053076	0.898486	1127	2	0.44585
SLITRK4	4	0.021092	0.05315	0.898486	1128	2	0.054385
GSTM2	4	0.021117	0.053211	0.898486	1129	2	0.19838
FAM221B	4	0.021127	0.05324	0.898486	1130	3	0.37209
TMEM50B	4	0.021135	0.05325	0.898486	1131	2	0.35316
ZFP82	4	0.02114	0.053264	0.898486	1132	3	0.36808
SSR1	4	0.021157	0.053313	0.898515	1133	3	0.3476
PMF1-BGLAP	4	0.021257	0.053539	0.901527	1134	2	0.30786
CEBPB	4	0.021315	0.053673	0.902597	1135	2	0.22843
PSMB1	4	0.021325	0.053697	0.902597	1136	3	0.4227
CD2AP	4	0.021461	0.054028	0.907363	1137	2	0.3463
DEFB132	4	0.021494	0.054106	0.90787	1138	3	0.34807
FBL	4	0.021547	0.054243	0.908901	1139	2	0.48514
OR51F1	4	0.021564	0.054288	0.908901	1140	2	0.082594
MRPL3	4	0.021573	0.05431	0.908901	1141	2	0.50053
DMD	4	0.021637	0.054434	0.90928	1142	3	0.32925
KRTAP2-1	4	0.02165	0.054466	0.90928	1143	2	0.29631
SRFBP1	4	0.021655	0.05448	0.90928	1144	3	0.50877
HNRNPC	4	0.021672	0.054523	0.90928	1145	3	0.50111
UNC5CL	4	0.021694	0.054579	0.909428	1146	2	0.27257
OR1L8	4	0.021725	0.054653	0.909869	1147	3	0.2682
PDIA3	4	0.021751	0.054718	0.910154	1148	3	0.42834
MROH6	4	0.021917	0.055106	0.915532	1149	3	0.55349
C18orf8	4	0.021931	0.055137	0.915532	1150	3	0.45284
DYNC1H1	4	0.021952	0.055186	0.915545	1151	3	0.44746
TCP11	4	0.021974	0.055243	0.915696	1152	3	0.4176
PEX14	4	0.022029	0.055377	0.915961	1153	1	0.14419
NOMO1	4	0.022032	0.055383	0.915961	1154	2	0.37863
FBXO40	4	0.022059	0.055443	0.915961	1155	2	0.34981
PFAS	4	0.022063	0.05545	0.915961	1156	3	0.44688
ZNF687	4	0.022107	0.055547	0.916769	1157	3	0.3407
FBXO34	4	0.022183	0.055719	0.918806	1158	1	0.24378
EDF1	4	0.022259	0.0559	0.920506	1159	2	0.4928
RNF186	4	0.022268	0.055918	0.920506	1160	2	0.24417
MROH9	4	0.022321	0.056034	0.921623	1161	2	0.35199
ATF7IP	4	0.022409	0.056235	0.922865	1162	2	0.29561
PPP2R5C	4	0.022439	0.056304	0.922865	1163	3	0.44551
DDR1	4	0.02244	0.056305	0.922865	1164	1	-0.41795
POP5	4	0.022484	0.056408	0.922865	1165	3	0.5018
DOK6	4	0.022488	0.056417	0.922865	1166	2	0.29516
C11orf53	4	0.022492	0.056429	0.922865	1167	1	-0.052523
TAF1B	4	0.022505	0.056462	0.922865	1168	2	0.33997
LOC388780	4	0.022543	0.056543	0.922865	1169	2	0.24372
SLC39A1	4	0.022564	0.056595	0.922865	1170	3	0.35858
ANAPC2	4	0.022623	0.056714	0.922865	1171	3	0.44169
COX5A	4	0.022641	0.056758	0.922865	1172	3	0.35032
ARHGAP42	4	0.022654	0.056791	0.922865	1173	3	0.36148
HIST1H1A	4	0.02269	0.056867	0.922865	1174	2	0.41303
TSPO2	4	0.022698	0.056885	0.922865	1175	1	0.065272
EP400	4	0.022726	0.056953	0.922865	1176	3	0.463
NDUFS2	4	0.022743	0.056987	0.922865	1177	2	0.39854
NDUFC2-KCTD14	4	0.022749	0.057002	0.922865	1178	2	0.28589
PI4K2A	4	0.022753	0.057013	0.922865	1179	3	0.31368
SLC35B2	4	0.02278	0.057064	0.922865	1180	3	0.30707
ELMSAN1	4	0.022784	0.057075	0.922865	1181	3	0.37513
CFAP69	4	0.022892	0.057325	0.926111	1182	3	0.31345
MSH5	4	0.02292	0.057388	0.926357	1183	2	0.40514
RPF2	4	0.022956	0.057464	0.926795	1184	2	0.46018
OVCH2	4	0.023027	0.057632	0.928727	1185	2	0.30067
NTF4	4	0.023054	0.057695	0.928946	1186	2	0.31477
HIST1H2AI	4	0.023078	0.057758	0.929086	1187	3	0.53822
ARL2BP	4	0.023116	0.057854	0.929086	1188	2	0.44179
GML	4	0.023123	0.057876	0.929086	1189	3	0.44352
TBC1D3F	4	0.023134	0.057899	0.929086	1190	2	0.5103
PRSS1	4	0.023161	0.057946	0.929086	1191	2	0.4038
INSL6	4	0.023366	0.058256	0.932752	1192	1	-0.33172
ITGA10	4	0.023418	0.058318	0.932752	1193	1	-0.21541
TMEM187	4	0.02342	0.058321	0.932752	1194	2	0.24607
GPX6	4	0.023491	0.058431	0.933129	1195	2	0.13451
MRPL2	4	0.0235	0.058443	0.933129	1196	2	0.38769
SLC25A26	4	0.023536	0.058503	0.933309	1197	2	0.56876
PRND	4	0.02368	0.058713	0.935875	1198	2	0.34489
ITGA6	4	0.023788	0.058872	0.937628	1199	2	0.4564
MFHAS1	4	0.023824	0.058923	0.937663	1200	2	0.34213
CDC25A	4	0.023951	0.059093	0.939593	1201	2	0.34573
QARS	4	0.024034	0.059218	0.940787	1202	2	0.48824
TMEM41A	4	0.024105	0.059308	0.941437	1203	2	0.24054
TFAM	4	0.024232	0.059473	0.942724	1204	2	0.41954
EMC1	4	0.02424	0.059488	0.942724	1205	1	-0.099372
CHST11	4	0.024287	0.059571	0.943094	1206	2	0.39104
TRIM59	4	0.024332	0.059643	0.943094	1207	2	0.19864
HIST1H3E	4	0.02435	0.059668	0.943094	1208	2	0.56158
TM9SF4	4	0.024378	0.059708	0.943094	1209	2	0.51495
RBBP8NL	4	0.024469	0.059861	0.944727	1210	2	0.30581
EMILIN2	4	0.024588	0.060037	0.94614	1211	2	0.33415
CRCP	4	0.024599	0.06005	0.94614	1212	1	0.12834
G3BP1	4	0.02467	0.060157	0.946374	1213	2	0.50012
HMGCLL1	4	0.024707	0.060213	0.946374	1214	2	0.29498
C8orf31	4	0.024735	0.060248	0.946374	1215	2	0.41257
RPL41	4	0.024744	0.060263	0.946374	1216	2	0.41659
TRAF3IP2	4	0.024845	0.060404	0.947656	1217	2	0.32826
SYNC	4	0.024872	0.060443	0.947656	1218	2	0.21454
SAT2	4	0.024955	0.060565	0.948779	1219	2	0.37082
GSTA3	4	0.025164	0.060865	0.952697	1220	2	0.20281
ICE2	4	0.025216	0.060951	0.953262	1221	2	0.31512
APOL5	4	0.025279	0.06104	0.953875	1222	2	0.39278
MRPL11	4	0.025325	0.061114	0.954154	1223	2	0.50784
NXT1	4	0.02537	0.061179	0.954154	1224	2	0.43584
CLRN2	4	0.0254	0.061226	0.954154	1225	2	0.1961
ADGRE1	4	0.025421	0.061257	0.954154	1226	1	0.34597
LDHC	4	0.025474	0.061334	0.954571	1227	2	0.22558
HSP90AA1	4	0.025524	0.061422	0.955172	1228	1	0.085242
TSEN15	4	0.025567	0.061475	0.955216	1229	2	0.24455
RNH1	4	0.025651	0.061611	0.956004	1230	2	0.26252
MLLT4	4	0.02566	0.061626	0.956004	1231	2	0.40576
PDILT	4	0.025772	0.061773	0.956862	1232	2	0.17871
NEFL	4	0.02578	0.061781	0.956862	1233	2	0.28729
COX7A1	4	0.025831	0.061873	0.957498	1234	1	-0.053387
RDM1	4	0.025978	0.062089	0.960064	1235	2	0.043244
LDB2	4	0.026025	0.062157	0.960344	1236	2	0.29159
TRIM37	4	0.026063	0.062223	0.960584	1237	2	0.2127
GPSM3	4	0.026139	0.062325	0.961391	1238	1	0.14401
TAAR6	4	0.026204	0.062421	0.962093	1239	2	0.49617
SMAD5	4	0.026261	0.062496	0.962466	1240	2	0.022439
NIFK	4	0.026421	0.062736	0.964052	1241	2	0.53615
VOPP1	4	0.026478	0.06282	0.964052	1242	2	0.16395
ITIH5	4	0.026497	0.062845	0.964052	1243	2	0.28902
SHFM1	4	0.026498	0.062848	0.964052	1244	2	0.47483
KLHL2	4	0.026525	0.062886	0.964052	1245	2	0.035007
LIX1L	4	0.026535	0.062901	0.964052	1246	2	0.15793
ATAD3A	4	0.026652	0.063068	0.965228	1247	2	0.25571
MINOS1	4	0.026658	0.063079	0.965228	1248	2	0.3671
PPP1R27	4	0.026755	0.063231	0.966784	1249	1	-0.23571
ZKSCAN4	4	0.02681	0.063317	0.966813	1250	2	0.33956
GLYAT	4	0.02682	0.063335	0.966813	1251	2	0.46601
MDM1	4	0.026858	0.063388	0.966864	1252	2	0.38044
MRPS16	4	0.026963	0.063554	0.968611	1253	2	0.51112
GMIP	4	0.027062	0.063698	0.969663	1254	2	-0.034261
UQCR10	4	0.027106	0.063758	0.969663	1255	2	0.25708
TIMMDC1	4	0.027115	0.063775	0.969663	1256	2	0.40617
SFT2D3	4	0.027202	0.063918	0.970663	1257	2	0.39746
H3F3B	4	0.027216	0.063942	0.970663	1258	1	-0.71753
CLEC4D	4	0.027307	0.064083	0.972022	1259	2	0.31982
DDX41	4	0.027472	0.06431	0.974035	1260	2	0.16879
MTFR1	4	0.02748	0.064317	0.974035	1261	2	0.25961
MOCS1	4	0.027519	0.064376	0.974158	1262	2	0.33356
LTBR	4	0.027575	0.064467	0.974269	1263	1	-0.3534
MKL2	4	0.027586	0.064486	0.974269	1264	2	0.095989
SP1	4	0.027634	0.06457	0.974484	1265	2	0.51068
FAM86B2	4	0.027721	0.064689	0.974484	1266	2	0.46255
TRPM7	4	0.02774	0.06472	0.974484	1267	2	0.49413
SRP72	4	0.027779	0.064778	0.974484	1268	2	0.31143
PUS1	4	0.02778	0.064779	0.974484	1269	2	0.36561
ATP6V1E2	4	0.027798	0.064806	0.974484	1270	2	0.17356
UMOD	4	0.027876	0.064935	0.974688	1271	2	0.26891
CHID1	4	0.027882	0.064942	0.974688	1272	1	-0.092557
MRPL55	4	0.027933	0.065007	0.974688	1273	1	-0.21563
SLC1A5	4	0.027944	0.065023	0.974688	1274	2	0.34293
PSORS1C1	4	0.02807	0.065229	0.976997	1275	2	0.18502
DCAF4L2	4	0.028118	0.065303	0.977349	1276	2	0.29115
YBX2	4	0.028196	0.065401	0.977547	1277	2	0.23321
ABI1	4	0.028216	0.065419	0.977547	1278	2	0.40737
C16orf91	4	0.028292	0.065533	0.978492	1279	2	0.10453
PRAMEF15	4	0.028342	0.065612	0.978911	1280	2	0.37243
ADORA2A	4	0.02842	0.065731	0.979916	1281	2	0.46989
MT1HL1	4	0.028597	0.065978	0.98158	1282	2	0.23009
HES7	4	0.028616	0.066005	0.98158	1283	2	0.53625
SLC5A8	4	0.028646	0.06604	0.98158	1284	2	0.19781
CRADD	4	0.02865	0.066048	0.98158	1285	1	-0.30849
MRPL12	4	0.028753	0.066199	0.983056	1286	2	0.3265
FAM83H	4	0.028804	0.066276	0.983423	1287	1	-0.20928
PPARGC1A	4	0.028862	0.066367	0.983423	1288	2	0.31126
PYURF	4	0.028891	0.066408	0.983423	1289	2	0.28998
FAM65B	4	0.028906	0.066429	0.983423	1290	2	0.17289
AUH	4	0.029019	0.066577	0.984344	1291	2	0.16332
PRSS22	4	0.029029	0.066595	0.984344	1292	2	0.25347
OR51Q1	4	0.029187	0.066844	0.987264	1293	2	0.34004
ZNF423	4	0.029296	0.066998	0.988773	1294	2	0.19018
FGF8	4	0.029367	0.067094	0.989081	1295	1	-0.52446
ZNF747	4	0.029418	0.067166	0.989081	1296	1	-0.19014
RECQL	4	0.029425	0.067174	0.989081	1297	2	0.42657
SPATA9	4	0.029469	0.06724	0.989287	1298	1	-0.026781
CHRNB3	4	0.029521	0.067306	0.989509	1299	2	0.17847
JADE2	4	0.029603	0.067421	0.990088	1300	2	0.33333
NLGN1	4	0.029623	0.067449	0.990088	1301	2	0.30261
NRIP3	4	0.029753	0.06765	0.991476	1302	2	0.26777
TRIM54	4	0.029776	0.067688	0.991476	1303	1	0.12582
AKAP5	4	0.029783	0.0677	0.991476	1304	2	0.29046
RRAS2	4	0.029879	0.067847	0.991646	1305	2	0.23532
FOXH1	4	0.029902	0.067885	0.991646	1306	2	0.36567
ZBTB32	4	0.029922	0.067906	0.991646	1307	2	0.44255
C2orf50	4	0.02993	0.067919	0.991646	1308	1	-0.43961
EFCAB13	4	0.029981	0.068	0.992075	1309	1	0.089136
KLHL25	4	0.030072	0.068133	0.992365	1310	2	0.22654
BTN3A3	4	0.030083	0.068148	0.992365	1311	1	-0.20918
DMRTB1	4	0.030102	0.068176	0.992365	1312	2	0.40221
CGRRF1	4	0.030143	0.068249	0.992672	1313	2	0.29657
SELK	4	0.030213	0.068351	0.993408	1314	2	0.33116
DMRT2	4	0.030253	0.068405	0.993436	1315	2	0.20124
FBXW12	4	0.030313	0.068492	0.993633	1316	2	0.48633
EMC2	4	0.030333	0.068523	0.993633	1317	2	0.30053
RBMX2	4	0.030441	0.068673	0.994592	1318	2	0.29265
LRRN3	4	0.030492	0.068742	0.994592	1319	1	0.11452
SUSD5	4	0.030494	0.068745	0.994592	1320	2	0.41598
GNA12	4	0.030625	0.06894	0.996663	1321	2	0.047058
HIST1H1B	4	0.030686	0.069035	0.99728	1322	2	0.39384
IQCF1	4	0.030748	0.069123	0.997798	1323	1	0.032977
NCAM1	4	0.030848	0.069283	0.999318	1324	2	0.27968
MMP26	4	0.030901	0.069363	0.999318	1325	2	0.47009
GJB5	4	0.030929	0.069406	0.999318	1326	2	0.45907
RNASE2	4	0.030952	0.069438	0.999318	1327	1	0.077539
MFSD1	4	0.031	0.069498	0.99943	1328	2	0.3766
SMC1B	4	0.031157	0.069741	0.999994	1329	1	-0.029958
MEA1	4	0.031183	0.069782	0.999994	1330	2	0.09431
NUDC	4	0.031208	0.069811	0.999994	1331	2	0.415
GGPS1	4	0.031417	0.070114	0.999994	1332	2	0.24228
TFEB	4	0.031428	0.070132	0.999994	1333	2	0.33106
NENF	4	0.031438	0.070146	0.999994	1334	2	0.17147
PRKCB	4	0.031514	0.070266	0.999994	1335	1	-0.24415
ZNF83	4	0.031561	0.070336	0.999994	1336	2	0.3947
ZNF544	4	0.031591	0.070376	0.999994	1337	2	0.33218
FGF12	4	0.031673	0.070495	0.999994	1338	2	0.31226
HEATR9	4	0.031714	0.070548	0.999994	1339	2	0.28193
CHCHD7	4	0.03177	0.070626	0.999994	1340	1	-0.08608
OR52J3	4	0.031827	0.070717	0.999994	1341	2	0.34716
PNLDC1	4	0.031837	0.070736	0.999994	1342	2	0.21031
PRDM6	4	0.031974	0.070922	0.999994	1343	1	-0.040239
HMGCR	4	0.032002	0.070966	0.999994	1344	2	0.1988
SUPT20H	4	0.032053	0.071031	0.999994	1345	2	0.31384
ABLIM2	4	0.032074	0.071063	0.999994	1346	2	0.32716
RPS19	4	0.032095	0.071092	0.999994	1347	2	0.66957
RNF24	4	0.032127	0.071136	0.999994	1348	1	0.084524
DHX9	4	0.032156	0.071183	0.999994	1349	2	-0.054182
FAM83A	4	0.032178	0.071219	0.999994	1350	1	0.25972
GGH	4	0.032218	0.071274	0.999994	1351	2	0.31136
NRXN2	4	0.032229	0.071295	0.999994	1352	2	0.2994
RWDD4	4	0.032281	0.071379	0.999994	1353	1	-0.50768
POPDC3	4	0.032291	0.071392	0.999994	1354	2	0.34213
PAX9	4	0.032477	0.071685	0.999994	1355	2	0.22419
ARHGEF18	4	0.032485	0.071696	0.999994	1356	1	-0.038192
RFPL3	4	0.032612	0.071876	0.999994	1357	2	0.29856
NLRP6	4	0.032882	0.072253	0.999994	1358	2	0.31392
SP3	4	0.032903	0.072281	0.999994	1359	2	0.39446
NOP16	4	0.032924	0.072308	0.999994	1360	2	0.46033
L1TD1	4	0.032944	0.072345	0.999994	1361	1	0.03011
FDPS	4	0.032945	0.072345	0.999994	1362	2	0.34804
DNAH1	4	0.033133	0.072641	0.999994	1363	2	0.25782
SRPX2	4	0.033227	0.072778	0.999994	1364	2	0.24238
OR52E8	4	0.033237	0.072793	0.999994	1365	2	-0.0042516
NOMO2	4	0.033301	0.072899	0.999994	1366	1	0.16535
QTRT1	4	0.033331	0.072937	0.999994	1367	2	0.13251
HIST1H2AG	4	0.033415	0.073058	0.999994	1368	2	0.10959
C6orf132	4	0.033454	0.073122	0.999994	1369	2	0.33027
NUP153	4	0.033499	0.073187	0.999994	1370	2	0.32708
COLCA2	4	0.033556	0.073267	0.999994	1371	2	0.08101
APOA4	4	0.033607	0.073338	0.999994	1372	1	-0.18799
SAR1B	4	0.033699	0.073471	0.999994	1373	2	0.462
CNKSR1	4	0.03371	0.073486	0.999994	1374	2	0.18582
IL15RA	4	0.033752	0.073555	0.999994	1375	2	0.36275
TFDP1	4	0.03376	0.073565	0.999994	1376	1	-0.18516
CACNG3	4	0.033794	0.073599	0.999994	1377	2	0.23682
FBXO2	4	0.033815	0.073635	0.999994	1378	2	0.31587
LRFN5	4	0.034047	0.073981	0.999994	1379	2	0.25534
SLX1B	4	0.034066	0.074012	0.999994	1380	1	-0.47313
USP22	4	0.034219	0.074233	0.999994	1381	2	0.33283
NBPF14	4	0.034238	0.074261	0.999994	1382	2	0.39355
TRMT11	4	0.034372	0.074445	0.999994	1383	2	0.28997
RRS1	4	0.034376	0.07445	0.999994	1384	2	0.39502
DCUN1D1	4	0.034408	0.074503	0.999994	1385	2	0.33438
IGLL1	4	0.034472	0.074599	0.999994	1386	2	0.14743
RASAL1	4	0.034685	0.074876	0.999994	1387	2	0.041595
TXNRD3	4	0.034706	0.074907	0.999994	1388	2	0.1522
SERPINA1	4	0.034727	0.074935	0.999994	1389	2	0.35619
CLDN15	4	0.034729	0.074937	0.999994	1390	2	0.17041
PTPRA	4	0.034791	0.075026	0.999994	1391	2	0.11861
POP4	4	0.034877	0.075144	0.999994	1392	2	0.35428
GZF1	4	0.034933	0.075224	0.999994	1393	2	0.29893
FSCN1	4	0.035037	0.075387	0.999994	1394	2	0.41898
PSMA4	4	0.035091	0.075469	0.999994	1395	2	0.49351
TFB2M	4	0.035187	0.075608	0.999994	1396	2	0.374
ARL16	4	0.035209	0.075638	0.999994	1397	2	0.20819
SNRPF	4	0.035289	0.075766	0.999994	1398	1	0.076651
TRIM38	4	0.035295	0.075774	0.999994	1399	2	0.27428
SLC31A1	4	0.035391	0.075924	0.999994	1400	1	0.13069
TIPARP	4	0.03551	0.076093	0.999994	1401	2	0.22976
LPCAT2	4	0.035544	0.076142	0.999994	1402	2	0.15761
SLC17A4	4	0.035595	0.076208	0.999994	1403	1	-0.043966
PSMD4	4	0.035607	0.076232	0.999994	1404	2	0.60628
C15orf57	4	0.035683	0.076338	0.999994	1405	2	0.27954
GAGE12C	4	0.035769	0.076452	0.999994	1406	2	0.49295
C6orf106	4	0.035823	0.076534	0.999994	1407	2	0.38274
NDUFV1	4	0.0359	0.076648	0.999994	1408	2	0.26431
MTMR7	4	0.035986	0.076768	0.999994	1409	2	0.38754
CIC	4	0.035996	0.076777	0.999994	1410	2	0.23172
NR6A1	4	0.036002	0.076786	0.999994	1411	1	0.22542
DNAH3	4	0.036051	0.076866	0.999994	1412	2	0.24117
TRIM39-RPP21	4	0.036148	0.076989	0.999994	1413	2	-0.11643
ZZZ3	4	0.036159	0.077008	0.999994	1414	2	0.28132
SYTL4	4	0.036257	0.077154	0.999994	1415	1	-0.046339
SLX4IP	4	0.036257	0.077154	0.999994	1416	2	-0.11345
NKIRAS1	4	0.036268	0.07717	0.999994	1417	2	0.26759
FLJ45513	4	0.036322	0.077257	0.999994	1418	2	0.25719
FOXO3	4	0.036409	0.077371	0.999994	1419	2	0.4853
FAM104A	4	0.03646	0.077447	0.999994	1420	1	-0.29234
FDCSP	4	0.036464	0.077454	0.999994	1421	2	0.14582
ICK	4	0.036497	0.077505	0.999994	1422	2	0.45541
ZNF407	4	0.036511	0.077529	0.999994	1423	2	0.35243
SPRR1A	4	0.036562	0.077592	0.999994	1424	2	0.09439
IFITM5	4	0.036573	0.077606	0.999994	1425	2	0.35107
KCNJ9	4	0.036584	0.077623	0.999994	1426	2	-0.0071647
PPCDC	4	0.036606	0.077663	0.999994	1427	2	0.058804
MUL1	4	0.036638	0.077712	0.999994	1428	2	0.36232
IL12A	4	0.036693	0.077785	0.999994	1429	2	0.226
AKR7A3	4	0.036766	0.077893	0.999994	1430	1	-0.04318
MAGEA10-MAGEA5	4	0.036868	0.078034	0.999994	1431	2	0.447
PF4V1	4	0.036912	0.078098	0.999994	1432	2	0.35358
APOBEC3C	4	0.036934	0.078129	0.999994	1433	2	0.18485
DNAJA1	4	0.03702	0.078271	0.999994	1434	2	0.43397
TEX10	4	0.037044	0.078303	0.999994	1435	2	0.56587
REV1	4	0.037054	0.078323	0.999994	1436	2	0.19376
DNAJB6	4	0.037098	0.078388	0.999994	1437	2	0.30391
EIF3L	4	0.037175	0.078515	0.999994	1438	2	0.37648
CBLN4	4	0.037208	0.078556	0.999994	1439	2	0.44449
PACSIN1	4	0.037241	0.078598	0.999994	1440	2	0.32118
FOXN3	4	0.037252	0.078618	0.999994	1441	2	0.075326
SIMC1	4	0.03734	0.078748	0.999994	1442	2	0.32583
HORMAD2	4	0.037376	0.078803	0.999994	1443	1	-0.076873
MTSS1	4	0.037417	0.078866	0.999994	1444	2	0.3556
MRPS31	4	0.037478	0.078936	0.999994	1445	2	0.41058
NUDT11	4	0.037528	0.079008	0.999994	1446	2	0.317
PPP1R3G	4	0.03763	0.079153	0.999994	1447	1	-0.076854
SPATA5	4	0.037638	0.079165	0.999994	1448	2	0.47427
HERC6	4	0.037681	0.079226	0.999994	1449	1	0.10201
CKS2	4	0.03776	0.079332	0.999994	1450	2	0.35854
MINOS1-NBL1	4	0.037771	0.079351	0.999994	1451	2	0.21166
PTCHD4	4	0.038126	0.079859	0.999994	1452	2	0.18297
TMPRSS11A	4	0.038139	0.079882	0.999994	1453	1	0.093948
LRIG3	4	0.03817	0.079921	0.999994	1454	2	0.38829
HIST1H1C	4	0.038304	0.080102	0.999994	1455	2	0.53921
GSDMA	4	0.038393	0.080215	0.999994	1456	2	0.22222
TRIM15	4	0.038443	0.08029	0.999994	1457	1	0.12987
CCDC170	4	0.038471	0.080326	0.999994	1458	2	0.2239
GMNN	4	0.038516	0.080391	0.999994	1459	2	0.46939
TBCB	4	0.038596	0.080512	0.999994	1460	1	0.12232
ST20-MTHFS	4	0.038661	0.080604	0.999994	1461	2	0.031079
C7orf31	4	0.038694	0.080657	0.999994	1462	2	0.3572
TMEM261	4	0.038806	0.08083	0.999994	1463	2	0.41444
TRIM9	4	0.038817	0.080847	0.999994	1464	2	0.25059
ELOVL2	4	0.038851	0.080889	0.999994	1465	2	0.2582
PSMG4	4	0.038896	0.080955	0.999994	1466	2	0.38166
BEND4	4	0.038901	0.080963	0.999994	1467	2	0.12064
HK2	4	0.038963	0.081057	0.999994	1468	2	0.37601
THTPA	4	0.039019	0.081153	0.999994	1469	2	0.034505
TMEM52	4	0.039031	0.081168	0.999994	1470	2	0.40832
TMEM185B	4	0.039053	0.081205	0.999994	1471	2	0.16948
TMEM92	4	0.039109	0.081301	0.999994	1472	2	0.23277
VASH2	4	0.039188	0.081411	0.999994	1473	2	0.27342
CA5A	4	0.039307	0.081582	0.999994	1474	1	-0.12506
CIRH1A	4	0.039492	0.081856	0.999994	1475	2	0.44764
RING1	4	0.03951	0.081879	0.999994	1476	1	-0.12171
TNFRSF1A	4	0.03956	0.081949	0.999994	1477	2	0.18971
ACSF2	4	0.039612	0.082023	0.999994	1478	1	-0.097437
CROCC	4	0.039639	0.082055	0.999994	1479	2	0.37213
DHDDS	4	0.039662	0.082092	0.999994	1480	2	0.29624
OR2A4	4	0.039713	0.082161	0.999994	1481	1	-0.021293
ANKRD40	4	0.039752	0.082222	0.999994	1482	2	0.46867
SART3	4	0.039763	0.082232	0.999994	1483	2	0.45689
DENND2A	4	0.039808	0.082297	0.999994	1484	2	0.073449
CELA3A	4	0.039865	0.082384	0.999994	1485	1	-0.1963
OR52D1	4	0.039967	0.082541	0.999994	1486	2	0.3686
SAMD5	4	0.040069	0.082697	0.999994	1487	2	0.46981
DDX31	4	0.040228	0.082927	0.999994	1488	2	0.048993
ELMOD3	4	0.040271	0.082983	0.999994	1489	2	0.39468
FXYD2	4	0.040342	0.083086	0.999994	1490	2	0.37002
VCX2	4	0.040388	0.083163	0.999994	1491	2	0.078909
CLEC18A	4	0.040424	0.083216	0.999994	1492	1	0.23646
MPHOSPH10	4	0.040479	0.083299	0.999994	1493	2	0.48039
SMAD7	4	0.040502	0.083335	0.999994	1494	2	0.53428
PAX6	4	0.040547	0.083402	0.999994	1495	2	0.41774
TMEM62	4	0.040662	0.083561	0.999994	1496	2	0.31553
MPP1	4	0.040696	0.083619	0.999994	1497	2	0.015116
C7orf57	4	0.040719	0.083648	0.999994	1498	2	0.11276
COL6A2	4	0.040728	0.083661	0.999994	1499	2	0.12174
ARL6IP1	4	0.04088	0.083867	0.999994	1500	1	0.090784
BAMBI	4	0.040959	0.083979	0.999994	1501	2	0.4306
LTV1	4	0.040971	0.083992	0.999994	1502	2	0.49159
CEBPD	4	0.041005	0.084054	0.999994	1503	2	0.19293
NUSAP1	4	0.041028	0.084085	0.999994	1504	2	0.37694
U2AF2	4	0.041085	0.084158	0.999994	1505	2	0.47218
DKK2	4	0.041108	0.084199	0.999994	1506	2	0.11695
CCDC89	4	0.04112	0.084211	0.999994	1507	2	0.28993
TXNDC12	4	0.041134	0.084229	0.999994	1508	1	0.30236
TACC2	4	0.041184	0.084305	0.999994	1509	1	0.060727
EIF5	4	0.041235	0.084381	0.999994	1510	2	0.19746
ESF1	4	0.041286	0.084446	0.999994	1511	1	-0.085487
GYS1	4	0.041304	0.084477	0.999994	1512	2	0.10062
ZNF367	4	0.041384	0.084601	0.999994	1513	2	0.23674
ANK1	4	0.04159	0.084905	0.999994	1514	1	-0.040581
C7orf69	4	0.041592	0.084908	0.999994	1515	2	0.23449
BCKDHB	4	0.041615	0.084942	0.999994	1516	2	0.22543
USP4	4	0.041776	0.085162	0.999994	1517	2	0.21681
LPPR4	4	0.041846	0.085263	0.999994	1518	2	0.31718
TGM3	4	0.041915	0.085374	0.999994	1519	2	0.21755
PDCD7	4	0.041945	0.085419	0.999994	1520	2	0.2573
COMMD2	4	0.042031	0.085553	0.999994	1521	2	-0.08826
TMIGD1	4	0.042147	0.085731	0.999994	1522	1	0.095592
AK4	4	0.042217	0.08582	0.999994	1523	2	0.14593
B4GALNT4	4	0.042299	0.085934	0.999994	1524	1	0.20562
HSD17B14	4	0.042368	0.086027	0.999994	1525	2	-0.12262
ARFGAP2	4	0.042484	0.086202	0.999994	1526	2	0.24124
QRICH2	4	0.042496	0.086212	0.999994	1527	2	0.13465
MLN	4	0.042531	0.086254	0.999994	1528	2	0.42872
SGCA	4	0.042542	0.08627	0.999994	1529	2	0.32149
SRPK1	4	0.042553	0.08629	0.999994	1530	2	0.2813
KPRP	4	0.042577	0.086321	0.999994	1531	2	0.1503
SERINC3	4	0.042603	0.08636	0.999994	1532	1	-0.092408
DKK1	4	0.042624	0.086384	0.999994	1533	2	0.35925
C7orf26	4	0.042755	0.086578	0.999994	1534	1	0.23217
ZNF563	4	0.042776	0.08661	0.999994	1535	2	0.33538
PNO1	4	0.042806	0.086651	0.999994	1536	1	-0.28319
OR4M2	4	0.042916	0.086819	0.999994	1537	2	0.38203
ALPK1	4	0.043008	0.086948	0.999994	1538	1	-0.027367
C6orf223	4	0.043045	0.086986	0.999994	1539	2	0.072973
SLC15A2	4	0.043059	0.087007	0.999994	1540	1	0.019455
SLC14A1	4	0.04315	0.087129	0.999994	1541	2	0.39918
ZC3H4	4	0.043185	0.087174	0.999994	1542	2	0.29044
ZBTB43	4	0.043211	0.087204	0.999994	1543	1	-0.11375
PFN2	4	0.043262	0.087287	0.999994	1544	1	-0.45299
HAX1	4	0.043312	0.087355	0.999994	1545	1	0.24313
CT62	4	0.043373	0.087443	0.999994	1546	2	0.47114
NTF3	4	0.043515	0.087653	0.999994	1547	1	0.0051433
PDE4A	4	0.043549	0.087695	0.999994	1548	2	0.040964
C4BPA	4	0.043565	0.08772	0.999994	1549	1	-0.16138
NLRP12	4	0.043573	0.087736	0.999994	1550	2	0.39144
SLC6A15	4	0.043616	0.087797	0.999994	1551	1	-0.6861
MARVELD1	4	0.043702	0.087926	0.999994	1552	2	0.27813
GFOD2	4	0.043809	0.088084	0.999994	1553	2	0.077478
MPL	4	0.043869	0.088167	0.999994	1554	1	0.20393
PEX7	4	0.043891	0.088195	0.999994	1555	2	0.35268
TMEM54	4	0.043915	0.088227	0.999994	1556	2	0.32976
HES3	4	0.044021	0.088376	0.999994	1557	1	0.16494
OR10G8	4	0.044021	0.088377	0.999994	1558	2	0.35331
HR	4	0.044057	0.088425	0.999994	1559	2	0.033062
LAS1L	4	0.044128	0.088514	0.999994	1560	2	0.5922
FAM195A	4	0.04421	0.088633	0.999994	1561	2	0.32431
KCNK5	4	0.044223	0.088653	0.999994	1562	2	0.33946
COX14	4	0.044329	0.088799	0.999994	1563	2	0.24227
OSBPL10	4	0.044364	0.088859	0.999994	1564	2	0.15456
HIP1	4	0.044375	0.088873	0.999994	1565	1	-0.13691
FAM50A	4	0.044459	0.089001	0.999994	1566	2	0.045199
MOG	4	0.044476	0.089027	0.999994	1567	1	-0.14967
MYCL	4	0.044507	0.089068	0.999994	1568	2	0.020637
CCDC169	4	0.044602	0.089209	0.999994	1569	2	0.21867
ZBTB18	4	0.044628	0.089243	0.999994	1570	1	-0.29233
AKT1	4	0.044685	0.089338	0.999994	1571	2	0.3069
TBC1D19	4	0.044769	0.089459	0.999994	1572	2	0.090963
TCP11L2	4	0.044779	0.089477	0.999994	1573	2	0.16333
SORCS1	4	0.04483	0.089552	0.999994	1574	1	-0.069281
DEFB107B	1	0.044839	0.044831	0.846647	1575	1	0.48715
TNMD	4	0.0449	0.089656	0.999994	1576	2	0.42821
TMEM43	4	0.044931	0.089698	0.999994	1577	2	0.32676
FAM3C	4	0.044935	0.089705	0.999994	1578	2	0.3037
LCP2	4	0.045032	0.089846	0.999994	1579	1	0.12091
PMAIP1	4	0.045043	0.089864	0.999994	1580	2	0.44027
KRTAP4-8	4	0.045184	0.090067	0.999994	1581	1	-0.0808
USP50	4	0.045198	0.090082	0.999994	1582	2	0.20821
ZNF705A	4	0.045294	0.090229	0.999994	1583	2	0.38377
SOAT1	4	0.045386	0.090364	0.999994	1584	2	0.41855
CDC40	4	0.04539	0.090369	0.999994	1585	2	0.41051
P2RY1	4	0.045402	0.090385	0.999994	1586	2	0.17763
GPR55	4	0.045436	0.090445	0.999994	1587	2	0.27212
TEF	4	0.045437	0.090446	0.999994	1588	2	0.42949
TMX3	4	0.045497	0.09053	0.999994	1589	2	0.40049
GLB1L	4	0.045537	0.090584	0.999994	1590	1	-0.021881
NKAPL	4	0.045545	0.090594	0.999994	1591	2	0.37634
OR3A1	4	0.045593	0.090665	0.999994	1592	2	0.22736
N6AMT2	4	0.045641	0.090731	0.999994	1593	2	0.1878
OR56A1	4	0.045665	0.090768	0.999994	1594	2	0.33639
SPEN	4	0.045677	0.090784	0.999994	1595	2	0.20905
SERPIND1	4	0.045713	0.090835	0.999994	1596	2	0.35486
CHD8	4	0.045774	0.090933	0.999994	1597	2	0.4733
FAM114A1	4	0.045841	0.091033	0.999994	1598	1	-0.015923
MTMR1	4	0.045846	0.09104	0.999994	1599	2	0.16033
NMNAT1	4	0.045942	0.091172	0.999994	1600	1	0.20152
MTERF3	4	0.045966	0.091212	0.999994	1601	2	0.24238
PPP1R42	4	0.045978	0.091231	0.999994	1602	2	0.21936
STK16	4	0.046043	0.091316	0.999994	1603	1	-0.29837
CDH3	4	0.046093	0.091388	0.999994	1604	1	-0.065879
GGA3	4	0.046099	0.091398	0.999994	1605	2	0.34194
YWHAQ	4	0.046183	0.091531	0.999994	1606	2	0.12954
ELOVL5	4	0.046219	0.091591	0.999994	1607	2	0.2771
PDE4C	4	0.046267	0.091649	0.999994	1608	2	0.32691
ERVFRD-1	4	0.046328	0.09174	0.999994	1609	2	0.23507
GPR6	4	0.046346	0.091761	0.999994	1610	2	0.17073
CPN2	4	0.0464	0.091837	0.999994	1611	2	0.21367
MUT	4	0.046447	0.091896	0.999994	1612	2	0.29044
WNK1	4	0.046509	0.09199	0.999994	1613	2	0.43503
DDX17	4	0.046533	0.092033	0.999994	1614	2	0.48413
HRH3	4	0.046548	0.092055	0.999994	1615	1	0.21541
RPS6KB1	4	0.046606	0.092134	0.999994	1616	2	0.34154
FAM210A	4	0.046649	0.092197	0.999994	1617	1	-0.35466
ZNF429	4	0.046715	0.092286	0.999994	1618	2	0.25604
HOXA13	4	0.046776	0.092372	0.999994	1619	2	0.34982
HEXDC	4	0.0468	0.092413	0.999994	1620	1	-0.0048012
LRRD1	4	0.046824	0.092437	0.999994	1621	2	0.16218
LRRC61	4	0.046861	0.092489	0.999994	1622	2	0.29958
FBXO6	4	0.046946	0.092612	0.999994	1623	2	0.43872
OR2M4	4	0.046952	0.092619	0.999994	1624	1	0.17849
MARK3	4	0.047002	0.092694	0.999994	1625	2	0.20981
PAM16	4	0.047103	0.092834	0.999994	1626	2	0.3375
IFNLR1	4	0.047116	0.092854	0.999994	1627	2	0.37136
CCT4	4	0.047204	0.09298	0.999994	1628	1	0.20869
SLC5A5	4	0.047213	0.092996	0.999994	1629	2	-0.022574
HLA-DPA1	4	0.047299	0.093121	0.999994	1630	2	0.24975
NME3	4	0.047355	0.093203	0.999994	1631	2	0.13521
ANKRD34B	4	0.047406	0.093272	0.999994	1632	1	-0.11114
PPIAL4E	4	0.047433	0.093312	0.999994	1633	2	0.55695
YIPF3	4	0.047482	0.093374	0.999994	1634	2	0.39478
UBE2T	4	0.047506	0.09341	0.999994	1635	2	0.26059
TMED7-TICAM2	4	0.047507	0.09341	0.999994	1636	1	-0.0058634
IFIT2	4	0.047555	0.093477	0.999994	1637	2	0.24895
RAN	4	0.047557	0.09348	0.999994	1638	1	0.21201
SPI1	4	0.047604	0.09355	0.999994	1639	2	0.26147
STK32A	4	0.047689	0.093663	0.999994	1640	2	0.10915
FOXL1	4	0.047708	0.093689	0.999994	1641	1	0.11725
BRMS1L	4	0.047759	0.093764	0.999994	1642	1	-0.077873
KLRC3	4	0.0478	0.093814	0.999994	1643	2	0.35058
NDUFAF6	4	0.047898	0.093955	0.999994	1644	2	0.25047
NOL3	4	0.047959	0.094043	0.999994	1645	2	0.20547
BTN2A2	4	0.047961	0.094045	0.999994	1646	1	-0.1257
SYTL2	4	0.048011	0.094117	0.999994	1647	1	0.085803
ZNF500	4	0.048032	0.094145	0.999994	1648	2	0.36286
MNX1	4	0.048061	0.094187	0.999994	1649	1	-0.11313
HIST1H2AC	4	0.048112	0.094252	0.999994	1650	2	0.29754
ANKMY2	4	0.048162	0.09432	0.999994	1651	1	0.13045
ECE1	4	0.04818	0.094336	0.999994	1652	2	0.29749
PDLIM3	4	0.048213	0.094383	0.999994	1653	1	0.0089542
PUM1	4	0.048389	0.094634	0.999994	1654	2	0.21773
RUFY3	4	0.048413	0.094655	0.999994	1655	2	0.39449
RREB1	4	0.048414	0.094657	0.999994	1656	1	0.25195
COX6A2	4	0.048561	0.094875	0.999994	1657	2	0.31017
AKTIP	4	0.048616	0.094964	0.999994	1658	2	0.095062
IL2RA	4	0.048722	0.095121	0.999994	1659	2	0.19008
ZBTB12	4	0.048746	0.095157	0.999994	1660	2	0.27277
HIST1H2BK	4	0.048818	0.095263	0.999994	1661	1	-0.01557
RGN	4	0.048845	0.095304	0.999994	1662	2	0.18369
MRPS15	4	0.048868	0.095333	0.999994	1663	1	-0.02657
ARHGEF26	4	0.048918	0.095396	0.999994	1664	2	0.17967
POLR1D	4	0.048932	0.095416	0.999994	1665	2	0.3362
RPP30	4	0.048969	0.095469	0.999994	1666	2	0.15169
SYT17	4	0.048969	0.095469	0.999994	1667	1	-0.25162
DEDD2	4	0.049006	0.095516	0.999994	1668	2	0.2916
USP17L28	4	0.049018	0.095533	0.999994	1669	2	0.62693
NKX6-3	4	0.049068	0.095602	0.999994	1670	2	0.25823
FAM134C	4	0.04912	0.095686	0.999994	1671	2	0.18797
GALR1	4	0.049191	0.09578	0.999994	1672	2	-0.0083066
MYL6B	4	0.049204	0.095798	0.999994	1673	2	0.15141
HIST1H4E	4	0.049229	0.095837	0.999994	1674	2	0.48781
SLC6A19	4	0.049266	0.095895	0.999994	1675	2	0.067295
PBX2	4	0.049365	0.09602	0.999994	1676	2	0.14378
ZNF99	4	0.049422	0.096101	0.999994	1677	1	-0.16904
ADORA3	4	0.04944	0.096126	0.999994	1678	2	0.33468
SNX24	4	0.049473	0.096175	0.999994	1679	1	0.055397
PLCB4	4	0.049477	0.096184	0.999994	1680	2	0.079424
SLC26A3	4	0.049489	0.096198	0.999994	1681	2	-0.0075357
TAAR5	4	0.049614	0.096386	0.999994	1682	2	0.37616
ALDH3A1	4	0.049626	0.096402	0.999994	1683	2	0.13648
BYSL	4	0.049674	0.096468	0.999994	1684	1	-0.13309
IL21R	4	0.049713	0.09653	0.999994	1685	2	0.41624
FAM209B	4	0.049725	0.096543	0.999994	1686	1	-0.23557
GALNT11	4	0.049775	0.096608	0.999994	1687	2	0.35875
TGIF2-C20orf24	4	0.049838	0.096698	0.999994	1688	2	0.24745
OR1L4	4	0.049937	0.096861	0.999994	1689	2	0.11933
NCLN	4	0.050225	0.097262	0.999994	1690	2	0.3851
CRISP1	4	0.05025	0.097297	0.999994	1691	2	0.36995
MTRNR2L2	4	0.050278	0.097337	0.999994	1692	2	0.28252
CDK13	4	0.050329	0.097404	0.999994	1693	2	0.3714
PAQR4	4	0.050379	0.097479	0.999994	1694	1	0.2192
SVEP1	4	0.050429	0.097548	0.999994	1695	2	0.12816
PTDSS2	4	0.0505	0.097638	0.999994	1696	2	0.56768
ALG2	4	0.05053	0.09769	0.999994	1697	1	0.060939
RTP4	4	0.050675	0.097889	0.999994	1698	2	0.3238
HOXB7	4	0.050726	0.097955	0.999994	1699	2	0.2549
CCNH	4	0.050751	0.097992	0.999994	1700	2	0.50252
SFN	4	0.050851	0.098144	0.999994	1701	2	0.33241
HSF4	4	0.050864	0.098166	0.999994	1702	2	0.1544
SENP2	4	0.050882	0.098184	0.999994	1703	1	0.31621
RPRML	4	0.050914	0.098216	0.999994	1704	2	0.4529
FOXQ1	4	0.050939	0.098258	0.999994	1705	2	0.082454
BRE	4	0.051134	0.098539	0.999994	1706	1	0.14093
EPHB4	4	0.051153	0.098561	0.999994	1707	2	0.0027992
SGCE	4	0.051279	0.098748	0.999994	1708	2	0.27623
RPGRIP1	4	0.051285	0.098757	0.999994	1709	1	0.19512
CASC3	4	0.051317	0.098806	0.999994	1710	2	0.31798
CCL4L2	4	0.051355	0.098867	0.999994	1711	2	-0.018339
MRPS24	4	0.051385	0.098911	0.999994	1712	2	0.293
CLDN2	4	0.051469	0.099021	0.999994	1713	2	0.40905
PTBP1	4	0.051536	0.099115	0.999994	1714	2	0.31891
KLF4	4	0.051557	0.099142	0.999994	1715	2	0.38296
RFT1	4	0.051587	0.099191	0.999994	1716	2	0.065344
FRY	4	0.051637	0.099271	0.999994	1717	1	-0.12473
TRIM49D2	4	0.051687	0.099354	0.999994	1718	1	0.0099105
EPHA2	4	0.051738	0.099441	0.999994	1719	1	-0.041504
RPL36A-HNRNPH2	4	0.051759	0.09947	0.999994	1720	2	0.16572
SLC6A16	4	0.051788	0.099507	0.999994	1721	2	0.23761
BDKRB2	4	0.051835	0.099569	0.999994	1722	2	0.19821
EXOSC1	4	0.051838	0.099573	0.999994	1723	1	-0.057137
PIWIL1	4	0.051861	0.099597	0.999994	1724	2	0.10286
CLPS	4	0.051912	0.099663	0.999994	1725	2	0.2054
PVRL4	4	0.051937	0.099696	0.999994	1726	2	0.23537
MTNR1B	4	0.05195	0.099716	0.999994	1727	2	0.33622
UBL3	4	0.051975	0.099753	0.999994	1728	2	0.0809
GABRA6	4	0.052	0.099791	0.999994	1729	2	0.24937
CRAMP1L	4	0.052039	0.099846	0.999994	1730	1	-0.016384
NINL	4	0.052089	0.099911	0.999994	1731	1	-0.075322
SUMO4	4	0.052191	0.10005	0.999994	1732	2	0.33847
METTL24	4	0.052216	0.10009	0.999994	1733	2	0.31013
AVEN	4	0.052291	0.1002	0.999994	1734	2	0.1785
RBMXL1	4	0.052292	0.1002	0.999994	1735	2	0.14547
RASIP1	4	0.052305	0.10023	0.999994	1736	2	0.24902
TSPAN32	4	0.052341	0.10028	0.999994	1737	2	0.16061
KDM1B	4	0.052369	0.10031	0.999994	1738	2	0.14876
HSPA1L	4	0.052441	0.10041	0.999994	1739	1	0.22033
SLC22A15	4	0.052483	0.10047	0.999994	1740	2	0.43876
PDAP1	4	0.052492	0.10048	0.999994	1741	2	0.33202
PLA2G2C	4	0.052521	0.10053	0.999994	1742	2	0.30831
C17orf89	4	0.052542	0.10056	0.999994	1743	2	0.18888
HNRNPCL2	4	0.052572	0.10061	0.999994	1744	2	0.19714
FKBP7	4	0.052611	0.10066	0.999994	1745	2	0.46347
POP7	4	0.052623	0.10069	0.999994	1746	2	0.30024
LILRA5	4	0.052693	0.10078	0.999994	1747	1	-0.035227
KREMEN2	4	0.052713	0.10081	0.999994	1748	2	0.53282
MAGEA8	4	0.052751	0.10086	0.999994	1749	2	0.28371
OR52B6	4	0.052981	0.10119	0.999994	1750	2	0.33819
SRSF2	4	0.052994	0.1012	0.999994	1751	2	0.35482
ARHGEF9	4	0.053094	0.10136	0.999994	1752	1	0.24623
SBK3	4	0.053195	0.10151	0.999994	1753	1	0.066024
MN1	4	0.053224	0.10155	0.999994	1754	2	0.045371
TMEM233	4	0.053262	0.10161	0.999994	1755	2	0.366
STAT4	4	0.053295	0.10165	0.999994	1756	2	0.16552
DAZAP2	4	0.053339	0.10172	0.999994	1757	2	0.33752
BARX1	4	0.053396	0.10181	0.999994	1758	2	0.11896
MAGEC1	4	0.053446	0.10187	0.999994	1759	1	-0.012239
PRPH	4	0.05348	0.10193	0.999994	1760	2	0.16707
CTNNBIP1	4	0.053496	0.10195	0.999994	1761	1	0.069778
MDN1	4	0.053647	0.10218	0.999994	1762	1	0.17221
PDCD5	4	0.053697	0.10225	0.999994	1763	2	0.20867
TEX28	4	0.053699	0.10225	0.999994	1764	2	0.034552
PHF21A	4	0.05384	0.10245	0.999994	1765	2	0.14434
RPL15	4	0.053898	0.10254	0.999994	1766	1	0.23867
SMAD2	4	0.053956	0.10261	0.999994	1767	2	0.17824
DPPA4	4	0.053969	0.10263	0.999994	1768	2	0.28311
PPP1R14A	4	0.053998	0.10267	0.999994	1769	1	-0.47348
METTL4	4	0.054059	0.10275	0.999994	1770	2	0.35195
CAMKK2	4	0.054162	0.10289	0.999994	1771	2	0.40953
OR10G3	4	0.054175	0.1029	0.999994	1772	2	0.082425
PSMC2	4	0.054199	0.10294	0.999994	1773	1	0.014809
CUL9	4	0.054227	0.10298	0.999994	1774	2	0.24274
FKBP3	4	0.054249	0.10302	0.999994	1775	1	-0.27829
LPA	4	0.0544	0.10323	0.999994	1776	1	0.17373
SZRD1	4	0.054421	0.10326	0.999994	1777	2	0.39419
PDGFA	4	0.054434	0.10329	0.999994	1778	2	0.23036
CHST2	4	0.054485	0.10336	0.999994	1779	2	0.15941
ORMDL1	4	0.0545	0.10338	0.999994	1780	2	-0.13712
KCMF1	4	0.0546	0.10353	0.999994	1781	2	0.38476
SACM1L	4	0.054641	0.10359	0.999994	1782	2	0.34367
MRPL24	4	0.054651	0.10361	0.999994	1783	1	-0.12243
ACTR2	4	0.054693	0.10367	0.999994	1784	2	-0.090584
SNCB	4	0.054751	0.10376	0.999994	1785	1	-0.14636
LRIF1	4	0.054801	0.10382	0.999994	1786	1	-0.16651
P2RY11	4	0.054851	0.10389	0.999994	1787	1	0.070319
CROT	4	0.054901	0.10396	0.999994	1788	1	0.18542
HAUS7	4	0.054939	0.10401	0.999994	1789	2	0.33513
WT1	4	0.054952	0.10404	0.999994	1790	2	0.26899
CRYM	4	0.055004	0.10412	0.999994	1791	2	0.35637
SLC26A8	4	0.05503	0.10415	0.999994	1792	2	0.24611
GATAD2B	4	0.055052	0.10419	0.999994	1793	1	-0.13351
RIPPLY3	4	0.055134	0.1043	0.999994	1794	2	0.18126
SKA2	4	0.055202	0.10439	0.999994	1795	1	-0.14716
EXOSC2	4	0.055253	0.10447	0.999994	1796	2	0.43786
RAB42	4	0.055353	0.10461	0.999994	1797	1	-0.0086204
PPP2R3B	4	0.055403	0.10469	0.999994	1798	2	0.19304
FAM171A2	4	0.055407	0.1047	0.999994	1799	2	0.25912
FYTTD1	4	0.055433	0.10473	0.999994	1800	2	0.2318
BBC3	4	0.055446	0.10476	0.999994	1801	2	0.47648
PPM1D	4	0.055453	0.10477	0.999994	1802	1	0.087352
SPANXN4	4	0.055503	0.10484	0.999994	1803	1	0.13529
CLPSL2	4	0.055537	0.10489	0.999994	1804	2	0.43972
OR1B1	4	0.05555	0.10491	0.999994	1805	2	0.38482
KIFC1	4	0.055553	0.10492	0.999994	1806	1	0.080555
LMAN2L	4	0.055603	0.10498	0.999994	1807	2	-0.002817
ANGPTL4	4	0.055655	0.10505	0.999994	1808	2	0.12405
ADGRF1	4	0.055694	0.10511	0.999994	1809	2	0.23905
LDLRAD4	4	0.055754	0.1052	0.999994	1810	1	-0.040755
RXFP1	4	0.055804	0.10527	0.999994	1811	1	-0.073884
APBB1	4	0.055838	0.10531	0.999994	1812	2	0.33763
KLF13	4	0.055864	0.10535	0.999994	1813	2	0.12457
CCT3	4	0.055904	0.10541	0.999994	1814	1	0.27802
LRRC3B	4	0.056004	0.10555	0.999994	1815	1	-0.097416
PSMD1	4	0.056008	0.10555	0.999994	1816	2	0.44123
ARHGEF19	4	0.056021	0.10557	0.999994	1817	2	0.41253
LINGO2	4	0.056086	0.10566	0.999994	1818	2	0.32746
SOX7	4	0.056099	0.10568	0.999994	1819	2	0.077983
CEP120	4	0.056152	0.10574	0.999994	1820	2	0.28917
SAMD9L	4	0.056205	0.10583	0.999994	1821	1	-0.073065
PPP2R1A	4	0.056355	0.10605	0.999994	1822	1	-0.047836
LOC100289561	4	0.056361	0.10605	0.999994	1823	2	0.18118
C11orf57	4	0.056405	0.10611	0.999994	1824	2	0.47114
SGSM3	4	0.056455	0.10618	0.999994	1825	1	-0.15739
VWA7	4	0.056466	0.1062	0.999994	1826	2	0.34295
KIAA0408	4	0.056505	0.10625	0.999994	1827	1	-0.095048
CAPN5	4	0.056606	0.1064	0.999994	1828	1	0.14788
TP53TG3B	4	0.056611	0.1064	0.999994	1829	2	0.46868
SYNJ2BP	4	0.05665	0.10646	0.999994	1830	2	0.25473
USP44	4	0.056656	0.10647	0.999994	1831	1	0.13153
RRP8	4	0.056706	0.10654	0.999994	1832	2	0.21854
H3F3A	4	0.056769	0.10663	0.999994	1833	2	0.38234
CABP1	4	0.056795	0.10667	0.999994	1834	2	0.45072
PCDH17	4	0.056808	0.10669	0.999994	1835	2	0.20918
MLLT3	4	0.056861	0.10676	0.999994	1836	2	0.19783
UXT	4	0.056887	0.10681	0.999994	1837	2	0.54772
C16orf52	4	0.05694	0.10688	0.999994	1838	2	0.098361
ATG13	4	0.056953	0.10689	0.999994	1839	2	0.39967
SLC2A8	4	0.056956	0.1069	0.999994	1840	1	-0.068978
ASIC1	4	0.056966	0.10692	0.999994	1841	2	0.25684
PSMC5	4	0.057006	0.10697	0.999994	1842	1	-0.28871
MYO1C	4	0.057217	0.10728	0.999994	1843	2	0.18686
STARD6	4	0.057322	0.10743	0.999994	1844	2	0.39068
LGSN	4	0.057335	0.10745	0.999994	1845	2	0.11347
CETN2	4	0.057468	0.10764	0.999994	1846	2	0.15849
P3H1	4	0.057521	0.10771	0.999994	1847	2	0.3722
RCAN2	4	0.057557	0.10776	0.999994	1848	1	-0.016189
RAD1	4	0.05756	0.10777	0.999994	1849	2	0.15625
ZNF576	4	0.057587	0.1078	0.999994	1850	2	0.37251
SPDEF	4	0.057626	0.10786	0.999994	1851	2	0.44484
TOLLIP	4	0.057732	0.108	0.999994	1852	2	0.45569
LGALS3	4	0.057746	0.10802	0.999994	1853	2	0.33795
VSTM2A	4	0.057759	0.10804	0.999994	1854	2	0.25736
LYZ	4	0.057799	0.1081	0.999994	1855	2	-0.026093
SLC22A18AS	4	0.057807	0.10812	0.999994	1856	1	-0.026767
FBXO32	4	0.057825	0.10815	0.999994	1857	2	0.16896
SLC9B2	4	0.057957	0.10834	0.999994	1858	2	0.19901
PCDHGB7	4	0.057984	0.10837	0.999994	1859	2	0.28125
NFIX	4	0.057998	0.10839	0.999994	1860	2	0.18727
EPPIN-WFDC6	4	0.058057	0.10847	0.999994	1861	1	-0.70917
TECPR2	4	0.05821	0.10869	0.999994	1862	2	0.25914
SDC4	4	0.058258	0.10876	0.999994	1863	1	-0.25105
THAP5	4	0.05833	0.10886	0.999994	1864	2	0.19545
DOC2B	4	0.058383	0.10893	0.999994	1865	2	0.29111
TMEM196	4	0.05845	0.10903	0.999994	1866	2	0.097501
YPEL3	4	0.058458	0.10904	0.999994	1867	2	0.38891
PRAMEF12	4	0.058508	0.10911	0.999994	1868	1	0.24954
MAATS1	4	0.058558	0.10919	0.999994	1869	2	0.18423
ELN	4	0.05857	0.10921	0.999994	1870	2	0.29446
BTBD18	4	0.058636	0.1093	0.999994	1871	2	0.23588
HEXB	4	0.05873	0.10943	0.999994	1872	2	0.22212
BNIP3	4	0.058876	0.10962	0.999994	1873	2	0.30416
MANSC1	4	0.058903	0.10966	0.999994	1874	2	0.057157
HLA-F	4	0.058943	0.10972	0.999994	1875	2	0.43854
2025-09-06	4	0.058957	0.10974	0.999994	1876	2	0.095313
PDCD11	4	0.05905	0.10988	0.999994	1877	2	0.0067047
ZNF534	4	0.059064	0.1099	0.999994	1878	2	0.39807
METAP1D	4	0.059208	0.11013	0.999994	1879	1	0.098835
GGTLC1	4	0.059258	0.1102	0.999994	1880	1	0.20882
BTN3A2	4	0.059318	0.11028	0.999994	1881	2	0.26955
RFPL2	4	0.059408	0.1104	0.999994	1882	1	-0.2196
PAGR1	4	0.059519	0.11058	0.999994	1883	2	0.33198
SLC25A21	4	0.059558	0.11063	0.999994	1884	1	-0.10215
MMP28	4	0.059559	0.11063	0.999994	1885	2	0.36231
RBM38	4	0.059657	0.11079	0.999994	1886	1	0.099852
OR4S1	4	0.05968	0.11082	0.999994	1887	2	0.2426
KIAA2013	4	0.05972	0.11088	0.999994	1888	2	0.082148
EVX2	4	0.059895	0.11114	0.999994	1889	2	0.079572
CHTOP	4	0.059949	0.11122	0.999994	1890	2	0.013354
OR14J1	4	0.059962	0.11124	0.999994	1891	2	0.41782
NF2	4	0.060003	0.1113	0.999994	1892	2	0.35582
ADD2	4	0.060007	0.11131	0.999994	1893	1	-0.19876
CSN1S1	4	0.060057	0.11138	0.999994	1894	1	-0.06599
ZMYM6NB	4	0.06007	0.1114	0.999994	1895	2	0.29387
ANKRA2	4	0.060111	0.11144	0.999994	1896	2	0.13853
ZNF287	4	0.060137	0.1115	0.999994	1897	2	0.19846
AP5Z1	4	0.060157	0.11152	0.999994	1898	2	0.20713
PSMD3	4	0.060245	0.11164	0.999994	1899	2	0.50279
OR5L2	4	0.060257	0.11165	0.999994	1900	1	-0.13612
HAVCR1	4	0.060286	0.11169	0.999994	1901	2	0.26889
METTL17	4	0.060307	0.11172	0.999994	1902	2	0.34553
OLIG3	4	0.06034	0.11178	0.999994	1903	2	0.38503
LAYN	4	0.060421	0.11189	0.999994	1904	2	-0.061006
ZMIZ1	4	0.060457	0.11195	0.999994	1905	2	0.18007
BCL2L15	4	0.060557	0.1121	0.999994	1906	2	0.088848
HOXA4	4	0.060656	0.11223	0.999994	1907	2	0.26198
ANP32A	4	0.060856	0.1125	0.999994	1908	2	0.21584
TXNDC5	4	0.060906	0.11258	0.999994	1909	2	0.30511
KNOP1	4	0.060956	0.11265	0.999994	1910	1	0.16302
CDC20	4	0.061006	0.11272	0.999994	1911	2	0.16887
CC2D1B	4	0.061057	0.11279	0.999994	1912	2	0.027592
AXIN2	4	0.06107	0.11281	0.999994	1913	2	0.23186
ERCC1	4	0.061206	0.11299	0.999994	1914	2	0.38125
CBWD3	4	0.061246	0.11305	0.999994	1915	2	0.20439
ING3	4	0.061305	0.11314	0.999994	1916	1	0.17335
SKIV2L	4	0.061355	0.11321	0.999994	1917	1	0.089398
DDX21	4	0.061477	0.11339	0.999994	1918	2	0.49548
PPIA	4	0.061505	0.11343	0.999994	1919	2	0.18504
PPP1R16B	4	0.061555	0.1135	0.999994	1920	1	0.025577
ADAP1	4	0.061668	0.11364	0.999994	1921	2	-0.0064844
GATA5	4	0.061709	0.11369	0.999994	1922	2	0.26714
OCLM	4	0.061736	0.11374	0.999994	1923	2	0.13705
FAM109A	4	0.061804	0.11383	0.999994	1924	1	0.13373
TIGD2	4	0.061845	0.11388	0.999994	1925	2	0.44394
ZBTB4	4	0.061886	0.11396	0.999994	1926	2	0.19617
ANAPC7	4	0.061904	0.11399	0.999994	1927	1	-0.064338
TRPC7	4	0.061995	0.11412	0.999994	1928	2	0.082516
TADA3	4	0.062036	0.11417	0.999994	1929	2	0.29707
SGPP1	4	0.062118	0.11429	0.999994	1930	2	0.30855
TMOD4	4	0.062153	0.11434	0.999994	1931	1	-0.10575
C11orf49	4	0.062159	0.11435	0.999994	1932	2	0.23142
AKAP11	4	0.062186	0.11439	0.999994	1933	2	0.52471
SEMA6C	4	0.0622	0.1144	0.999994	1934	2	0.22197
C14orf80	4	0.062254	0.11448	0.999994	1935	2	0.16092
GRID2IP	4	0.062268	0.11451	0.999994	1936	2	0.21843
NPIPB3	4	0.062303	0.11456	0.999994	1937	2	0.38022
RRP1	4	0.062353	0.11463	0.999994	1938	1	0.26437
GRIP2	4	0.062364	0.11465	0.999994	1939	2	0.032777
CD1C	4	0.062391	0.11469	0.999994	1940	2	0.29484
KIAA2018	4	0.062403	0.11471	0.999994	1941	1	-0.33749
CPSF1	4	0.062453	0.11478	0.999994	1942	1	-0.31196
FAM26F	4	0.062624	0.11501	0.999994	1943	2	0.3505
C11orf70	4	0.062702	0.11513	0.999994	1944	1	0.13606
IRX2	4	0.062706	0.11514	0.999994	1945	2	0.3349
MAGI1	4	0.062788	0.11525	0.999994	1946	2	0.20421
PGA3	4	0.062802	0.11527	0.999994	1947	1	-0.18591
SLC22A14	4	0.062802	0.11527	0.999994	1948	2	0.13458
GAGE2B	4	0.062871	0.11537	0.999994	1949	2	0.2734
CHD4	4	0.062912	0.11543	0.999994	1950	2	0.44928
ADRA1D	4	0.062939	0.11547	0.999994	1951	2	0.057201
MAGEA5	4	0.062951	0.11548	0.999994	1952	1	-0.38812
TMEM82	4	0.063051	0.11562	0.999994	1953	1	-0.22157
GSDMD	4	0.063063	0.11564	0.999994	1954	2	0.32428
SMARCA1	4	0.063077	0.11566	0.999994	1955	2	0.096555
TSFM	4	0.063101	0.11569	0.999994	1956	2	0.48942
CHFR	4	0.063145	0.11575	0.999994	1957	2	0.26452
RPL7A	4	0.06315	0.11576	0.999994	1958	1	0.075152
CP	4	0.063186	0.1158	0.999994	1959	2	0.16344
NPTX1	4	0.063241	0.11588	0.999994	1960	2	-0.05588
CD96	4	0.06325	0.11589	0.999994	1961	2	0.16642
NSMCE1	4	0.063269	0.11592	0.999994	1962	2	0.23137
CEBPE	4	0.063297	0.11596	0.999994	1963	2	0.29177
RITA1	4	0.0633	0.11597	0.999994	1964	2	0.025941
PPP1R10	4	0.063407	0.11612	0.999994	1965	2	-0.077672
HIST3H2A	4	0.063434	0.11616	0.999994	1966	2	0.32063
GPBAR1	4	0.063448	0.11618	0.999994	1967	2	0.16389
TMPRSS9	4	0.063475	0.11622	0.999994	1968	2	0.28024
FOLH1	4	0.063499	0.11626	0.999994	1969	1	0.30419
ESR1	4	0.063549	0.11633	0.999994	1970	2	0.25512
BHLHE22	4	0.063599	0.1164	0.999994	1971	1	0.017341
PLSCR3	4	0.063627	0.11645	0.999994	1972	2	0.17511
RAB15	4	0.063649	0.11648	0.999994	1973	1	0.25099
ATP13A2	4	0.063668	0.11651	0.999994	1974	2	0.12911
C17orf77	4	0.063696	0.11655	0.999994	1975	2	0.30263
ASIC5	4	0.063737	0.11661	0.999994	1976	2	-0.051863
OR4X2	4	0.063779	0.11667	0.999994	1977	2	0.38035
AHCYL1	4	0.063798	0.1167	0.999994	1978	1	0.22093
HYPK	4	0.063806	0.11671	0.999994	1979	2	0.2272
GFRAL	4	0.063848	0.11678	0.999994	1980	2	0.24054
ZC2HC1B	4	0.063862	0.1168	0.999994	1981	2	-0.031178
PBLD	4	0.064047	0.11707	0.999994	1982	1	0.0027195
PGLYRP1	4	0.064097	0.11714	0.999994	1983	2	0.42106
GPR15	4	0.064097	0.11714	0.999994	1984	1	-0.6355
PPP1R3C	4	0.064196	0.11728	0.999994	1985	1	-0.29417
TRIM63	4	0.064276	0.11739	0.999994	1986	2	0.079495
COA4	4	0.06436	0.11751	0.999994	1987	2	0.29193
KAZN	4	0.064445	0.11763	0.999994	1988	2	-0.13404
SERPINB1	4	0.064595	0.11786	0.999994	1989	1	-0.21073
PRSS46	4	0.064595	0.11786	0.999994	1990	2	0.25538
HAGH	4	0.064609	0.11789	0.999994	1991	2	0.3184
THUMPD1	4	0.064644	0.11795	0.999994	1992	1	0.2748
CDK5RAP3	4	0.064651	0.11796	0.999994	1993	2	0.39875
UROC1	4	0.064665	0.11798	0.999994	1994	2	0.29823
BIRC6	4	0.064694	0.11802	0.999994	1995	2	0.38183
PTK7	4	0.064762	0.11812	0.999994	1996	2	0.20626
FEM1B	4	0.06479	0.11816	0.999994	1997	2	0.036418
CD1E	4	0.064943	0.11838	0.999994	1998	1	-0.44716
[truncated: 17,114 more rows]

## Sheet: GPX4_bright.gene_summary
Table S2. MAGeCK analysis of bright CRISPR screens
id	num	pos|score	pos|p-value	pos|fdr	pos|rank	pos|goodsgrna	pos|lfc
TXNRD1	4	2.4592e-12	2.5903e-07	0.001238	1	3	2.1065
UBR4	4	1.0198e-10	2.5903e-07	0.001238	2	4	1.861
FAU	4	2.0364e-09	2.5903e-07	0.001238	3	4	1.067
ZRANB1	4	9.7455e-09	2.5903e-07	0.001238	4	4	0.9284
SMG9	4	3.1713e-08	1.2951e-06	0.00275	5	4	1.2269
KCMF1	4	3.3028e-08	1.2951e-06	0.00275	6	4	1.3048
TPT1	4	5.3449e-08	1.2951e-06	0.00275	7	4	1.6375
COX11	4	5.8045e-08	1.2951e-06	0.00275	8	4	1.0291
KLF16	4	6.4759e-08	1.2951e-06	0.00275	9	4	1.6481
LARP1	4	1.0801e-07	1.8132e-06	0.003465	10	4	1.2628
ANAPC11	4	1.6927e-07	2.8493e-06	0.004368	11	4	0.87449
ABCF1	4	1.7547e-07	2.8493e-06	0.004368	12	4	1.2152
HSPA8	4	3.5546e-07	3.3673e-06	0.004368	13	4	1.127
DHPS	4	4.3137e-07	3.3673e-06	0.004368	14	2	1.063
METTL3	4	4.915e-07	3.8854e-06	0.004368	15	4	1.0201
LDLR	4	6.1609e-07	3.8854e-06	0.004368	16	4	1.0728
ANAPC2	4	6.5846e-07	3.8854e-06	0.004368	17	4	1.0782
TTC14	4	9.1666e-07	4.4034e-06	0.004675	18	4	0.90835
CYC1	4	1.319e-06	5.4395e-06	0.005472	19	4	0.70514
TIMM8A	4	1.5599e-06	5.9576e-06	0.005693	20	3	0.88976
EEF2	4	2.3149e-06	8.5478e-06	0.007779	21	3	1.1978
ANAPC1	4	2.5521e-06	9.0659e-06	0.007876	22	4	1.1103
NDUFA6	4	3.3019e-06	1.062e-05	0.008515	23	4	1.0408
KHDRBS1	4	3.3961e-06	1.1138e-05	0.008515	24	4	0.88544
GTF3C1	4	3.4294e-06	1.1138e-05	0.008515	25	4	0.85695
SERBP1	4	3.5105e-06	1.1656e-05	0.008568	26	2	0.54621
EIF3I	4	3.6538e-06	1.2174e-05	0.008618	27	4	1.0691
SRF	4	4.2439e-06	1.4246e-05	0.009389	28	4	0.74253
MRPL53	4	4.293e-06	1.4246e-05	0.009389	29	4	0.71916
SKI	4	4.4735e-06	1.5283e-05	0.009736	30	4	1.0936
ORAOV1	4	7.2878e-06	3.2896e-05	0.020281	31	3	0.98424
TRMT112	4	8.5832e-06	4.1185e-05	0.024598	32	3	1.2287
APC	4	9.203e-06	4.5329e-05	0.02599	33	3	0.87729
HBS1L	4	9.8992e-06	4.8438e-05	0.02599	34	3	0.9046
NDUFB4	4	1.0014e-05	4.8956e-05	0.02599	35	3	0.88074
NDUFS2	4	1.0129e-05	4.8956e-05	0.02599	36	3	0.97908
EEF1G	4	1.2065e-05	5.6727e-05	0.029302	37	3	1.0449
MRPL36	4	1.3136e-05	5.9835e-05	0.030094	38	3	0.82216
MRPS18A	4	1.5503e-05	6.9678e-05	0.034035	39	4	0.85771
AURKAIP1	4	1.5774e-05	7.1232e-05	0.034035	40	4	0.82318
G3BP1	4	1.7266e-05	8.0039e-05	0.03731	41	4	0.77956
RPLP2	4	1.8179e-05	8.6255e-05	0.03925	42	3	1.028
TUFM	4	1.9987e-05	9.4026e-05	0.041791	43	3	0.90908
TIMM13	4	2.0611e-05	9.7135e-05	0.042192	44	4	0.7962
MAPK14	4	2.124e-05	0.00010076	0.042794	45	3	0.545
TAZ	4	2.2153e-05	0.00010387	0.04308	46	4	0.87351
TTC4	4	2.2743e-05	0.00010594	0.04308	47	3	0.92273
NDUFB10	4	2.4858e-05	0.00011578	0.045363	48	4	0.74932
MRPS18B	4	2.4888e-05	0.0001163	0.045363	49	3	0.84389
GATB	4	3.1685e-05	0.00013858	0.05297	50	3	0.66801
CHCHD1	4	3.2206e-05	0.0001422	0.053291	51	4	0.57944
TMEM41A	4	3.3446e-05	0.00014687	0.053335	52	3	0.73102
EIF5B	4	3.3574e-05	0.0001479	0.053335	53	3	0.94081
GTF3C5	4	3.5599e-05	0.00015516	0.054914	54	2	0.54809
MRPS2	4	3.876e-05	0.000165	0.056301	55	3	0.92551
ADRM1	4	3.8813e-05	0.000165	0.056301	56	4	0.69662
CAMK2N2	4	4.0697e-05	0.00017277	0.056301	57	3	0.87027
COX17	4	4.077e-05	0.00017329	0.056301	58	3	1.0022
ANKRD65	4	4.0993e-05	0.00017381	0.056301	59	4	0.68178
FAM208A	4	4.3459e-05	0.00018261	0.058168	60	4	0.79214
CLDN7	4	5.5717e-05	0.00023027	0.072147	61	3	0.69511
IMP3	4	5.7196e-05	0.00024012	0.073314	62	3	1.0598
MORC2	4	5.7744e-05	0.00024167	0.073314	63	4	0.85887
COX4I1	4	5.9479e-05	0.00024685	0.073716	64	3	0.98855
PRAMEF20	4	6.1565e-05	0.00025307	0.07441	65	3	0.76519
PABPC1	4	6.4015e-05	0.00026757	0.077483	66	4	0.64751
CYCS	4	6.7194e-05	0.00027534	0.078543	67	4	0.79277
MAEA	4	7.2047e-05	0.00029451	0.080976	68	3	0.62439
ETV5	4	7.2332e-05	0.00029555	0.080976	69	4	0.41933
MRPL18	4	7.2589e-05	0.00029658	0.080976	70	2	0.50919
FOXC1	4	7.9257e-05	0.00032663	0.087924	71	3	0.60026
MRPL17	4	8.0969e-05	0.00033233	0.088215	72	3	0.80374
HMGB1	4	8.9376e-05	0.00036186	0.094455	73	4	0.64872
TP53BP2	4	9.1221e-05	0.00036808	0.094455	74	4	0.53249
PDHA1	4	9.2201e-05	0.00037067	0.094455	75	4	0.6389
DYNC1I2	4	9.9821e-05	0.00040019	0.100231	76	4	0.71169
RBM19	4	0.00010141	0.00040382	0.100231	77	3	0.72099
UBE2H	4	0.00011492	0.0004577	0.112148	78	4	0.70802
UQCRC1	4	0.0001229	0.00049241	0.119121	79	4	0.45279
ZNF217	4	0.00012459	0.00049862	0.119121	80	3	0.7254
PSMD6	4	0.00013571	0.00054473	0.12817	81	4	0.63273
TP53	4	0.00013705	0.00054991	0.12817	82	3	0.62517
CLPP	4	0.00014118	0.00056234	0.129488	83	3	0.74814
TOMM20L	4	0.00014454	0.00057633	0.131129	84	4	0.49898
MINOS1	4	0.000149	0.0005898	0.132615	85	4	0.46901
PET117	4	0.00015854	0.00062917	0.139823	86	4	0.78598
PHACTR1	4	0.0001718	0.00067321	0.146771	87	4	0.63357
PNPT1	4	0.00017264	0.0006758	0.146771	88	4	0.71777
MRPS10	4	0.00017684	0.00069652	0.149572	89	3	0.75585
MTG1	4	0.00018134	0.00071569	0.150936	90	4	0.64776
TMEM189	4	0.00018387	0.00072398	0.150936	91	4	0.64083
NDUFB11	4	0.00018463	0.00072657	0.150936	92	4	0.8074
ATP5O	4	0.00018927	0.00074677	0.153465	93	3	0.64677
FASTKD5	4	0.00019373	0.00076179	0.154887	94	3	0.49077
MRPS14	4	0.00019764	0.00077319	0.15555	95	4	0.64848
MRPL39	4	0.00021014	0.00081256	0.161768	96	3	0.76172
HSD17B10	4	0.00022314	0.00085349	0.168164	97	3	0.80385
GTPBP6	4	0.0002478	0.00095503	0.18625	98	3	0.55651
MGAT2	4	0.00025363	0.0009716	0.187384	99	3	0.65481
PUM1	4	0.00025781	0.00098559	0.187384	100	3	0.46849
MRPL41	4	0.00025905	0.00099025	0.187384	101	3	0.72852
NDUFA1	4	0.00027042	0.0010317	0.193312	102	3	0.712
SP3	4	0.00027549	0.0010514	0.193974	103	3	0.6969
TMEM92	4	0.00027673	0.0010555	0.193974	104	2	0.52229
PPHLN1	4	0.00028437	0.0010892	0.198256	105	3	0.64094
RPS21	4	0.00029494	0.0011358	0.204792	106	4	0.55043
TSC2	4	0.00030377	0.0011669	0.20843	107	3	0.70902
TSPY4	4	0.00030982	0.0011887	0.21035	108	4	0.40821
EEF1A1	4	0.00031605	0.0012078	0.211087	109	3	0.94071
KLF6	4	0.0003186	0.0012151	0.211087	110	3	0.69651
MYOD1	4	0.00032259	0.001226	0.211087	111	4	0.58757
AIM1L	4	0.00032856	0.0012488	0.211149	112	4	0.59692
RPS8	4	0.00033204	0.0012565	0.211149	113	2	0.5726
PPP6R3	4	0.0003332	0.0012596	0.211149	114	3	0.73039
RPS16	4	0.00033536	0.0012705	0.211149	115	3	0.78499
MARS2	4	0.00034606	0.0013078	0.215475	116	3	0.67531
RNF225	4	0.00035916	0.0013539	0.220884	117	3	0.95974
TELO2	4	0.00036097	0.0013638	0.220884	118	3	0.55419
ATXN7L3	4	0.00038098	0.0014441	0.228561	119	4	0.68119
GAR1	4	0.00038139	0.0014451	0.228561	120	3	0.56288
SYNPO	4	0.0003836	0.0014524	0.228561	121	2	0.43185
JMJD4	4	0.00038845	0.0014705	0.228561	122	4	0.46082
SMAD4	4	0.0003924	0.0014824	0.228561	123	3	0.54311
ATAT1	4	0.0003927	0.0014829	0.228561	124	3	0.65761
LY75	4	0.00040747	0.0015394	0.234441	125	4	0.4868
IFI35	4	0.00040912	0.0015456	0.234441	126	4	0.48641
2025-09-02	4	0.00044189	0.0016751	0.250657	127	3	0.54718
EMG1	4	0.00044295	0.0016787	0.250657	128	3	0.74378
IGFL1	4	0.00046032	0.0017575	0.260381	129	2	0.43956
PARD3	4	0.00046988	0.0018051	0.265385	130	2	0.47259
CPA6	4	0.00048237	0.0018492	0.269783	131	4	0.56362
COX15	4	0.0005034	0.0019357	0.280266	132	2	0.50914
GTF3C6	4	0.00052637	0.0020087	0.284925	133	2	0.57938
VSIG10L	4	0.00052657	0.0020098	0.284925	134	4	0.46494
GNL1	4	0.00053131	0.0020243	0.284925	135	4	0.36456
COX7C	4	0.00053511	0.0020383	0.284925	136	3	0.6928
ACACA	4	0.00053791	0.0020497	0.284925	137	4	0.57647
TRIM36	4	0.00054332	0.0020745	0.284925	138	4	0.49542
LOC388780	4	0.00054933	0.0020953	0.284925	139	1	-0.072769
CAMK2N1	4	0.00055283	0.0021124	0.284925	140	2	0.46346
MAX	4	0.00055904	0.0021362	0.284925	141	3	0.72375
CXCL6	4	0.00055913	0.0021362	0.284925	142	4	0.47553
EYA3	4	0.00055989	0.0021385	0.284925	143	4	0.31732
TYSND1	4	0.00056294	0.0021528	0.284925	144	4	0.40809
EZH2	4	0.00056772	0.0021662	0.284925	145	3	0.83399
GADD45GIP1	4	0.00057064	0.0021766	0.284925	146	3	0.73411
NELFB	4	0.00058961	0.002247	0.290883	147	3	0.58289
PDE12	4	0.00059473	0.0022652	0.290883	148	3	0.54522
DLK1	4	0.00059525	0.0022678	0.290883	149	2	0.18923
PPP1R15B	4	0.00060299	0.002302	0.2933	150	3	0.78906
RPS5	4	0.0006244	0.0023786	0.299277	151	4	0.57278
EIF3CL	4	0.00062492	0.0023802	0.299277	152	2	0.6104
OR4C13	4	0.00065022	0.0024574	0.306963	153	4	0.37355
PCDHGA12	4	0.00067101	0.0025242	0.309106	154	3	0.71385
KLHL3	4	0.00067354	0.0025346	0.309106	155	4	0.3723
SUZ12	4	0.00067485	0.0025382	0.309106	156	2	0.58636
ARHGEF1	4	0.0006752	0.0025392	0.309106	157	3	0.58697
FAM118A	4	0.00071242	0.0026605	0.320163	158	4	0.37585
TPRN	4	0.00071356	0.0026636	0.320163	159	4	0.64662
MRPL38	4	0.00072136	0.0026895	0.321256	160	4	0.5352
SKIDA1	4	0.00073481	0.0027345	0.324611	161	4	0.41815
MRPL55	4	0.00075069	0.00279	0.326013	162	2	0.51108
ATP5I	4	0.00075896	0.002819	0.326013	163	3	0.60233
MRPS23	4	0.000764	0.0028335	0.326013	164	3	0.46074
MCAT	4	0.00076589	0.0028392	0.326013	165	4	0.47966
ITPK1	4	0.00076637	0.0028428	0.326013	166	4	0.32888
TMPO	4	0.00076975	0.0028573	0.326013	167	4	0.50672
PRKAR2B	4	0.00077862	0.0028879	0.326013	168	2	0.30957
UNC5CL	4	0.00078028	0.0028925	0.326013	169	3	0.53361
RPL41	4	0.0007849	0.0029086	0.326013	170	3	0.51745
ACSL3	4	0.00079099	0.0029231	0.326013	171	3	0.72817
COL19A1	4	0.00079632	0.002934	0.326013	172	2	0.40469
REXO2	4	0.00080704	0.0029521	0.326132	173	3	0.45313
SETD2	4	0.00081603	0.0029697	0.326192	174	2	0.40869
TSC1	4	0.00086354	0.0030863	0.337058	175	2	0.62592
SEMA4D	4	0.00089836	0.0031832	0.343741	176	3	0.61232
EP400	4	0.00090289	0.0031894	0.343741	177	3	0.70659
COX7A1	4	0.00091542	0.0032179	0.343741	178	1	0.13232
DUSP5	4	0.00091619	0.0032194	0.343741	179	2	0.54239
GLRX5	4	0.00095474	0.0033215	0.352668	180	2	0.52113
TBX5	4	0.00097234	0.0033681	0.355642	181	2	0.45959
UBALD2	4	0.0009948	0.0034209	0.357382	182	3	0.41794
ICT1	4	0.0009954	0.003422	0.357382	183	3	0.70626
PBLD	4	0.001006	0.0034567	0.359045	184	2	0.34215
MRPS24	4	0.00102	0.0034909	0.360614	185	1	0.22199
SH3BP5L	4	0.0010281	0.0035095	0.360614	186	3	0.67311
METTL17	4	0.0010623	0.0036023	0.368163	187	3	0.7194
C10orf54	4	0.0010698	0.0036225	0.368249	188	3	0.60167
WT1	4	0.0010781	0.0036416	0.368249	189	3	0.45113
MRPL46	4	0.0011029	0.0037183	0.371674	190	3	0.63305
HECTD1	4	0.0011048	0.0037219	0.371674	191	3	0.73324
MRPL34	4	0.0011126	0.0037339	0.371674	192	3	0.48877
TAMM41	4	0.0011527	0.003838	0.38006	193	2	0.56894
SLC4A9	4	0.0011651	0.0038717	0.381418	194	3	0.80751
OXA1L	4	0.0012246	0.0040395	0.395156	195	3	0.74427
NDUFA2	4	0.0012291	0.0040525	0.395156	196	2	0.48928
TNFSF13	4	0.0012664	0.0041638	0.403955	197	3	0.57378
GHITM	4	0.0012776	0.0041954	0.404965	198	3	0.66759
RPS13	4	0.0012888	0.0042291	0.406063	199	2	0.80342
FGF11	4	0.0013026	0.0042607	0.406063	200	3	0.39971
DPYSL2	4	0.0013138	0.0042871	0.406063	201	3	0.55717
NHLH1	4	0.0013184	0.0043016	0.406063	202	3	0.43272
DHX33	4	0.0013229	0.004313	0.406063	203	3	0.66292
CSAG1	4	0.001386	0.0044612	0.415577	204	2	0.01951
DR1	4	0.0013899	0.0044695	0.415577	205	3	0.59331
MRPL57	4	0.0013926	0.0044793	0.415577	206	3	0.70343
RPLP0	4	0.0014064	0.0045052	0.415961	207	2	0.5578
HEATR3	4	0.0014205	0.0045399	0.417151	208	3	0.65374
THAP8	4	0.0014467	0.0046213	0.422592	209	2	0.51894
KIAA0391	4	0.0014945	0.0047368	0.431094	210	3	0.60387
USP22	4	0.0015118	0.0047777	0.432758	211	3	0.67494
EMC2	4	0.0015265	0.0048109	0.433705	212	2	0.48408
GMIP	4	0.0015428	0.0048565	0.435158	213	1	0.016216
EPHB2	4	0.0015511	0.0048725	0.435158	214	2	0.47476
PPP1R12B	4	0.0015908	0.0049746	0.440846	215	2	0.57038
GPR15	4	0.001595	0.0049824	0.440846	216	1	-0.117
EPC2	4	0.001625	0.0050642	0.444023	217	3	0.58342
NSDHL	4	0.001626	0.0050647	0.444023	218	2	0.48844
MRPS16	4	0.0016458	0.0051212	0.445432	219	3	0.45567
ITGA10	4	0.0016473	0.0051274	0.445432	220	1	-0.18513
A4GNT	4	0.0016996	0.0052719	0.455916	221	1	-0.56583
RMDN2	4	0.0017417	0.0053849	0.463585	222	2	0.54368
PTPRG	4	0.0017583	0.0054382	0.465196	223	3	0.70113
PSMC5	4	0.0017653	0.0054569	0.465196	224	2	0.58358
PSMD1	4	0.001782	0.0054968	0.465196	225	3	0.55165
MEAF6	4	0.0017978	0.0055377	0.465196	226	3	0.6366
RRP8	4	0.0018041	0.0055532	0.465196	227	1	-0.14151
NKX3-1	4	0.0018156	0.0055848	0.465196	228	3	0.55484
BTBD17	4	0.0018182	0.0055911	0.465196	229	3	0.6833
SBDS	4	0.0018209	0.0055983	0.465196	230	2	0.45364
RNF214	4	0.0018877	0.0057739	0.477712	231	3	0.48414
TCEANC	4	0.0019074	0.0058335	0.478626	232	2	0.44418
RC3H2	4	0.0019086	0.0058351	0.478626	233	2	0.21937
TMEM242	4	0.0019226	0.0058672	0.479204	234	3	0.35226
HDAC6	4	0.0019383	0.0059138	0.480956	235	3	0.54319
LEP	4	0.0019609	0.0059667	0.483198	236	1	0.1635
PDZD8	4	0.0020131	0.0061153	0.492925	237	1	-0.36607
LARP4	4	0.0020351	0.0061754	0.492925	238	2	0.38894
RXRB	4	0.0020364	0.0061775	0.492925	239	3	0.5158
SMG8	4	0.0020407	0.0061899	0.492925	240	2	0.3337
UQCRC2	4	0.0020654	0.0062594	0.496385	241	2	0.3223
PPP6C	4	0.0020935	0.0063272	0.498752	242	3	0.69578
ROMO1	4	0.002109	0.0063604	0.498752	243	3	0.64452
SCAMP4	4	0.002118	0.0063837	0.498752	244	3	0.55042
CEND1	4	0.0021262	0.006408	0.498752	245	2	0.45869
AXIN2	4	0.0021308	0.0064197	0.498752	246	3	0.42224
PPM1H	4	0.0021586	0.0065002	0.501537	247	3	0.62046
MRPS12	4	0.0021609	0.006508	0.501537	248	2	0.34632
SLC30A9	4	0.0022098	0.0066344	0.509225	249	3	0.62553
KIF20B	4	0.0022221	0.0066738	0.510198	250	1	0.076615
MRPS11	4	0.0022433	0.0067297	0.512426	251	3	0.53943
WBSCR16	4	0.0022995	0.0068841	0.520211	252	3	0.69109
EIF3G	4	0.0023072	0.0069023	0.520211	253	3	0.45316
MPHOSPH8	4	0.0023103	0.0069136	0.520211	254	3	0.42067
CLPSL2	4	0.0023266	0.0069577	0.521472	255	1	0.12025
DAP3	4	0.0023364	0.0069867	0.5216	256	3	0.67093
KAT5	4	0.0023788	0.0071058	0.526576	257	3	0.5376
PNCK	4	0.0023999	0.0071706	0.526576	258	3	0.45647
RPS3	4	0.002402	0.0071747	0.526576	259	3	0.70615
PIGX	4	0.002431	0.0072499	0.526576	260	2	0.18443
RBBP4	4	0.002433	0.0072566	0.526576	261	2	0.66346
RNF170	4	0.0024428	0.0072856	0.526576	262	3	0.50341
IPMK	4	0.002446	0.0072949	0.526576	263	3	0.48309
COX10	4	0.0024514	0.007312	0.526576	264	2	0.26555
AARD	4	0.0024607	0.0073359	0.526576	265	3	0.68504
DNAJC5	4	0.0024638	0.0073416	0.526576	266	2	0.27088
PANO1	4	0.002484	0.0073866	0.526576	267	3	0.60439
SEC14L6	4	0.0024906	0.0074048	0.526576	268	3	0.42025
EIF4B	4	0.002507	0.0074364	0.526576	269	3	0.45839
C10orf62	4	0.0025261	0.0074814	0.526576	270	3	0.54191
RALGAPA1	4	0.0025379	0.007513	0.526576	271	3	0.52178
BCL2A1	4	0.0025434	0.007526	0.526576	272	3	0.44058
COQ3	4	0.0025669	0.0075882	0.526576	273	2	0.43136
GTF3C3	4	0.0025877	0.007642	0.526576	274	3	0.59983
GLRX2	4	0.0025891	0.0076451	0.526576	275	2	0.42457
ALKBH4	4	0.0026048	0.0076923	0.526576	276	3	0.32108
TRIM17	4	0.0026209	0.0077285	0.526576	277	2	0.40033
RAB24	4	0.0026387	0.0077684	0.526576	278	3	0.49114
MRPL33	4	0.0026432	0.0077762	0.526576	279	3	0.77602
CCDC79	4	0.0026456	0.0077798	0.526576	280	3	0.39082
SLC25A1	4	0.0026464	0.0077824	0.526576	281	2	0.32017
ATG14	4	0.002649	0.0077881	0.526576	282	3	0.47326
TBL3	4	0.0026615	0.0078249	0.526576	283	3	0.61985
TSPY1	4	0.0026657	0.007843	0.526576	284	2	0.49051
RARS	4	0.0026689	0.0078524	0.526576	285	2	0.51318
PGF	4	0.0026922	0.0079078	0.528439	286	1	0.10614
NDUFB2	4	0.0027247	0.008001	0.530915	287	3	0.65528
HIST1H3I	4	0.0027305	0.0080145	0.530915	288	3	0.61995
FAM114A1	4	0.0027444	0.0080461	0.530915	289	1	-0.034783
CLIP4	4	0.0027491	0.008056	0.530915	290	3	0.53898
ADAT2	4	0.0027761	0.0081238	0.532399	291	2	0.41229
DNAJA1	4	0.0027784	0.0081342	0.532399	292	3	0.54537
ARHGEF39	4	0.0028057	0.0082114	0.535617	293	2	0.41928
PSMD3	4	0.0028386	0.0083129	0.540395	294	3	0.61215
C15orf57	4	0.0028586	0.0083637	0.541853	295	2	0.53133
CACTIN	4	0.0028719	0.0084005	0.542397	296	2	0.42607
NDUFB3	4	0.002901	0.008459	0.544338	297	2	0.35013
BMPR1A	4	0.0029239	0.008516	0.545929	298	3	0.59926
DMTN	4	0.0029322	0.0085408	0.545929	299	2	0.48711
MRPS35	4	0.0029838	0.0086761	0.552531	300	3	0.49526
PTEN	4	0.0029924	0.008702	0.552531	301	3	0.41509
EOMES	4	0.0030136	0.0087548	0.55359	302	2	0.26237
ZSCAN21	4	0.0030238	0.0087766	0.55359	303	2	0.34807
WDR46	4	0.0031064	0.0090045	0.563855	304	3	0.7171
PCIF1	4	0.0031099	0.00902	0.563855	305	1	0.022519
RPL5	4	0.0031133	0.0090278	0.563855	306	3	0.76158
LEAP2	4	0.0031514	0.0091221	0.567137	307	3	0.59856
TNP2	4	0.0031585	0.0091397	0.567137	308	2	0.41182
STC1	4	0.0031859	0.0092226	0.568716	309	3	0.55503
PFN3	4	0.0031865	0.0092247	0.568716	310	2	0.36435
WDR87	4	0.003204	0.0092744	0.569704	311	2	0.32196
PRTFDC1	4	0.0032143	0.0093003	0.569704	312	1	-0.1311
EIF5A	4	0.0032322	0.0093371	0.570129	313	2	0.64718
CDC23	4	0.0032605	0.0094096	0.571931	314	3	0.80828
COX7B	4	0.0032665	0.0094265	0.571931	315	1	-0.49263
FXN	4	0.0032883	0.0094806	0.573396	316	3	0.50721
HAX1	4	0.0032996	0.0095112	0.57343	317	2	0.33063
MPHOSPH10	4	0.003321	0.0095624	0.574709	318	2	0.49169
TMEM107	4	0.0033709	0.009692	0.580667	319	2	0.014526
KRTAP5-5	4	0.0033968	0.0097645	0.583184	320	3	0.64066
PWP2	4	0.0034146	0.0098028	0.583467	321	3	0.63564
TIPARP	4	0.0034231	0.0098303	0.583467	322	3	0.35406
FRAT2	4	0.0034753	0.0099743	0.590182	323	3	0.60489
PPARD	4	0.0035007	0.010043	0.592425	324	3	0.35709
NOB1	4	0.0035831	0.010242	0.6023	325	3	0.55017
FAM231A	4	0.0036136	0.010316	0.604796	326	3	0.53251
GPX1	4	0.0036691	0.010461	0.611394	327	2	0.47975
TSPAN9	4	0.003702	0.010542	0.612057	328	3	0.50055
CT47A5	4	0.003718	0.010575	0.612057	329	2	0.29582
GBA2	4	0.0037332	0.010612	0.612057	330	2	0.24409
EED	4	0.0037362	0.01062	0.612057	331	3	0.44356
PARD3B	4	0.0037403	0.010632	0.612057	332	3	0.5088
UQCR10	4	0.0037884	0.010762	0.616218	333	1	0.16268
RPS29	4	0.0037901	0.010769	0.616218	334	2	0.3781
NDUFC1	4	0.0038292	0.01087	0.616329	335	3	0.72008
TSR1	4	0.0038349	0.010885	0.616329	336	3	0.53282
PTCD3	4	0.0038406	0.010896	0.616329	337	2	0.30077
HIST1H3H	4	0.0038451	0.010906	0.616329	338	3	0.49595
TLR1	4	0.0038552	0.010932	0.616329	339	2	0.083775
PRR35	4	0.0038683	0.010971	0.616701	340	3	0.38371
MORF4L1	4	0.0038927	0.011032	0.618289	341	3	0.31449
BRSK2	4	0.00394	0.011143	0.620247	342	3	0.51201
PEX10	4	0.0039458	0.011154	0.620247	343	3	0.42507
C8orf44-SGK3	4	0.0039596	0.01119	0.620247	344	2	0.55697
NDUFS1	4	0.0039621	0.011196	0.620247	345	3	0.53482
AMER2	4	0.0039798	0.011243	0.62103	346	3	0.45533
THEG5	4	0.004017	0.011345	0.623918	347	3	0.37266
CHCHD3	4	0.0040378	0.011393	0.623918	348	2	0.47043
KEAP1	4	0.0040379	0.011393	0.623918	349	3	0.37721
CDK5R1	4	0.0040614	0.011453	0.624219	350	2	0.3059
IMMT	4	0.0040753	0.011487	0.624219	351	3	0.43025
C2	4	0.0041009	0.011548	0.624219	352	2	0.014321
ZBTB12	4	0.0041049	0.01156	0.624219	353	2	0.33844
NLRP10	4	0.0041207	0.011601	0.624219	354	2	0.38879
NAA15	4	0.0041326	0.011638	0.624219	355	3	0.57397
RPUSD3	4	0.0041403	0.011655	0.624219	356	3	0.40901
TMTC3	4	0.0041486	0.011676	0.624219	357	3	0.64269
SMG7	4	0.0041571	0.011693	0.624219	358	3	0.64223
EXOC3L2	4	0.0042014	0.011813	0.625256	359	3	0.39687
UTP18	4	0.0042125	0.011842	0.625256	360	2	0.44575
SOHLH2	4	0.0042205	0.011861	0.625256	361	3	0.63591
DOHH	4	0.0042368	0.011897	0.625256	362	3	0.38324
DHX15	4	0.0042567	0.011949	0.625256	363	3	0.65212
OTUD3	4	0.0042579	0.011953	0.625256	364	1	0.24447
ALPL	4	0.0042584	0.011955	0.625256	365	3	0.41086
MALSU1	4	0.0042817	0.012011	0.625256	366	3	0.45663
UNC13C	4	0.004285	0.012019	0.625256	367	2	0.32741
MRPS26	4	0.0042941	0.012039	0.625256	368	3	0.48434
ZNF80	4	0.0043336	0.012131	0.625377	369	2	0.48125
CCDC65	4	0.0043347	0.012133	0.625377	370	3	0.54534
FOXE3	4	0.0043377	0.01214	0.625377	371	3	0.36169
MYCN	4	0.0043771	0.012239	0.628779	372	3	0.40797
DDX28	4	0.0044144	0.012333	0.629538	373	1	0.17595
NKX2-8	4	0.0044153	0.012334	0.629538	374	3	0.49704
GFM1	4	0.0044358	0.012389	0.629538	375	2	0.47628
FAM58A	4	0.0044482	0.012418	0.629538	376	3	0.48856
ABCE1	4	0.0044523	0.01243	0.629538	377	2	0.52994
RPUSD4	4	0.004461	0.012451	0.629538	378	3	0.45862
STX2	4	0.0044978	0.012549	0.632814	379	3	0.53368
AARS2	4	0.0045316	0.01263	0.635214	380	3	0.54341
SLC52A3	4	0.0045641	0.012728	0.637518	381	2	0.27418
TMEM182	4	0.0045708	0.012744	0.637518	382	2	0.088627
BTBD2	4	0.0045914	0.012801	0.637518	383	3	0.49937
MRPL20	4	0.004593	0.012809	0.637518	384	3	0.57607
LHX2	4	0.0046109	0.012857	0.637938	385	3	0.4973
EIF3B	4	0.004623	0.012888	0.637938	386	2	0.29882
WARS	4	0.0046468	0.012939	0.637938	387	3	0.44372
C5orf38	4	0.0046521	0.012951	0.637938	388	2	0.29557
TAOK1	4	0.0047111	0.013116	0.642615	389	3	0.39828
RSL1D1	4	0.0047159	0.013131	0.642615	390	3	0.38928
LPAR2	4	0.0047225	0.013147	0.642615	391	3	0.5019
LARP4B	4	0.004745	0.013205	0.643804	392	3	0.55667
RASA3	4	0.004789	0.013316	0.644027	393	3	0.49762
NDUFV1	4	0.0047957	0.013335	0.644027	394	3	0.42965
KIAA2018	4	0.004799	0.013342	0.644027	395	3	0.52438
RBAK	4	0.0048004	0.013344	0.644027	396	2	0.40772
DHX30	4	0.0048316	0.013427	0.646395	397	2	0.26754
MRPL50	4	0.0048561	0.01349	0.6471	398	2	0.39871
MIA3	4	0.0048628	0.013509	0.6471	399	3	0.46586
NCOR2	4	0.0048848	0.01356	0.647884	400	3	0.62785
IFIT5	4	0.0049119	0.013622	0.649256	401	3	0.50999
CLPB	4	0.0049553	0.013734	0.652179	402	2	0.52615
ATP4A	4	0.0049683	0.013768	0.652179	403	2	0.20655
C1orf127	4	0.0049749	0.013786	0.652179	404	3	0.31939
LCE5A	4	0.0050205	0.013902	0.654572	405	2	0.34227
NOP9	4	0.0050336	0.013935	0.654572	406	2	0.6354
SLC45A3	4	0.005035	0.013939	0.654572	407	3	0.40325
RPS12	4	0.0050922	0.014094	0.657703	408	2	0.301
LYL1	4	0.0050938	0.014097	0.657703	409	3	0.55361
EXOSC6	4	0.0050994	0.014109	0.657703	410	2	0.2568
LIX1L	4	0.0051443	0.014232	0.661788	411	1	-0.098763
CBX2	4	0.0051965	0.014358	0.6658	412	1	0.21186
FBN1	4	0.0052358	0.014432	0.6658	413	3	0.46892
CCDC47	4	0.0052375	0.014437	0.6658	414	3	0.42393
MTCH2	4	0.0052588	0.014499	0.6658	415	3	0.4239
PDLIM2	4	0.0052605	0.014505	0.6658	416	3	0.34394
MUC21	4	0.0052677	0.014527	0.6658	417	2	0.40785
TIRAP	4	0.0053007	0.014614	0.666734	418	1	-0.10671
GATC	4	0.0053014	0.014617	0.666734	419	3	0.69302
RPL11	4	0.0053394	0.014706	0.669201	420	2	0.57923
RSPO1	4	0.0053618	0.014752	0.669549	421	2	0.45491
EMC9	4	0.0053748	0.014784	0.669549	422	3	0.51508
PROCA1	4	0.005405	0.014842	0.670327	423	1	0.16239
HARS2	4	0.0054341	0.014928	0.670327	424	2	0.49557
MUL1	4	0.005438	0.014936	0.670327	425	3	0.50093
TCEA1	4	0.0054398	0.014941	0.670327	426	3	0.46153
CS	4	0.0054659	0.015016	0.672096	427	2	0.32298
C1orf101	4	0.0054852	0.015068	0.672862	428	3	0.39988
PARL	4	0.0055092	0.015137	0.674364	429	1	0.12246
ELP5	4	0.0055434	0.015212	0.676111	430	3	0.40708
NXNL1	4	0.00558	0.015307	0.678746	431	2	0.60484
NEFH	4	0.0056433	0.015471	0.684463	432	3	0.37662
LOX	4	0.0056583	0.015511	0.684643	433	2	0.30536
PGRMC1	4	0.0057046	0.015652	0.688028	434	2	0.39738
MGAT5	4	0.0057092	0.01566	0.688028	435	2	0.36495
WDR4	4	0.0057604	0.015782	0.691809	436	2	0.46292
FOPNL	4	0.0057987	0.01587	0.694078	437	3	0.45189
CEL	4	0.0058218	0.015927	0.694979	438	2	0.31132
JAKMIP2	4	0.0058739	0.016082	0.699854	439	1	0.075024
TECR	4	0.0058868	0.016112	0.699854	440	3	0.55857
COG5	4	0.005901	0.016153	0.70004	441	2	0.37863
EHMT1	4	0.0059576	0.016296	0.702559	442	3	0.51251
PELO	4	0.0059644	0.016306	0.702559	443	3	0.40903
PHF21A	4	0.0059781	0.01634	0.702559	444	3	0.56251
IFT74	4	0.0059856	0.016358	0.702559	445	3	0.4815
FAM171A1	4	0.0060146	0.016426	0.703892	446	2	0.14852
RAMP2	4	0.0060302	0.016468	0.704089	447	1	0.033513
MTRNR2L8	4	0.0060527	0.016534	0.705346	448	2	0.38893
RARRES2	4	0.0060814	0.016616	0.70566	449	2	0.28412
GABBR1	4	0.0060824	0.016619	0.70566	450	3	0.54474
PGC	4	0.0060957	0.016652	0.70566	451	3	0.38565
GDF10	4	0.0061215	0.016713	0.706683	452	3	0.3806
NRD1	4	0.0061581	0.016798	0.708117	453	2	0.30518
ZXDA	4	0.0061744	0.016831	0.708117	454	3	0.48994
RASGRP4	4	0.0061865	0.016858	0.708117	455	1	0.079668
ERRFI1	4	0.0062256	0.016948	0.709849	456	2	0.31635
GNB4	4	0.0062385	0.016974	0.709849	457	2	0.26841
TAL1	4	0.0062906	0.017105	0.711739	458	2	0.19886
PBX2	4	0.0063032	0.017139	0.711739	459	3	0.35155
HIST1H1B	4	0.0063389	0.017234	0.711739	460	3	0.50549
BAG6	4	0.0063427	0.017243	0.711739	461	1	-0.031002
ZNF605	4	0.0063449	0.017248	0.711739	462	3	0.41592
MTERF3	4	0.006375	0.017323	0.711739	463	3	0.39551
PRSS33	4	0.0063948	0.017377	0.711739	464	2	0.5067
NFKBIE	4	0.0064011	0.017393	0.711739	465	3	0.43758
C1orf53	4	0.0064051	0.017402	0.711739	466	3	0.6249
SUV39H1	4	0.0064092	0.017411	0.711739	467	3	0.47625
FOXK2	4	0.0064155	0.017429	0.711739	468	2	0.40169
ENY2	4	0.0064469	0.017494	0.712882	469	2	0.14396
PPP4R1	4	0.0064893	0.017605	0.715299	470	2	0.20785
CGNL1	4	0.0064992	0.017628	0.715299	471	2	0.33356
NAGLU	4	0.0065189	0.017687	0.716175	472	2	0.41821
KRTAP5-10	4	0.0065387	0.017737	0.716671	473	2	0.34001
IRX4	4	0.0065654	0.017808	0.71802	474	3	0.37857
KRTAP5-3	4	0.0066331	0.017968	0.721795	475	3	0.39729
ATOX1	4	0.0066551	0.018024	0.721795	476	1	-0.19902
PBRM1	4	0.006664	0.018051	0.721795	477	3	0.54614
KNOP1	4	0.0066661	0.018055	0.721795	478	3	0.4611
PRRC2A	4	0.0066971	0.018136	0.721795	479	3	0.38199
SLC38A2	4	0.0067054	0.018155	0.721795	480	3	0.49497
BAHD1	4	0.006708	0.018166	0.721795	481	2	0.45684
NAGS	4	0.006722	0.018204	0.721817	482	3	0.54413
IGF2R	4	0.0068237	0.018467	0.730716	483	2	0.58417
HPCAL4	4	0.0068725	0.018593	0.731366	484	3	0.39512
LDLRAD2	4	0.0068997	0.018664	0.731366	485	2	0.48953
PEX14	4	0.0069154	0.018708	0.731366	486	2	0.23157
MRPS18C	4	0.0069401	0.018781	0.731366	487	3	0.53589
KIF11	4	0.0069465	0.018794	0.731366	488	3	0.54223
2025-09-12	4	0.0069506	0.018802	0.731366	489	2	0.60076
CCDC142	4	0.0069557	0.018811	0.731366	490	2	0.43535
GCK	4	0.0069659	0.018842	0.731366	491	2	0.2669
IRAK1BP1	4	0.0069783	0.018876	0.731366	492	3	0.40259
LECT2	4	0.0069805	0.01888	0.731366	493	3	0.38016
POLRMT	4	0.0069975	0.018922	0.731366	494	3	0.42353
RASSF7	4	0.0070039	0.018944	0.731366	495	3	0.37822
STOML2	4	0.0070196	0.018981	0.731366	496	1	0.21967
POPDC3	4	0.0070426	0.01904	0.732165	497	2	0.4198
NPRL2	4	0.007068	0.019105	0.73322	498	3	0.46134
KLHL25	4	0.0070873	0.019156	0.733705	499	3	0.31094
RAB42	4	0.0071237	0.019252	0.735871	500	2	0.22072
MAP2K5	4	0.0071757	0.019383	0.738028	501	1	0.10447
ZFYVE27	4	0.0071765	0.019385	0.738028	502	3	0.47202
NKRF	4	0.0072283	0.019516	0.741541	503	2	0.4273
CEP120	4	0.0072605	0.019595	0.743036	504	3	0.41532
MAGEC2	4	0.0072798	0.019641	0.743309	505	1	-0.2215
SMUG1	4	0.0073064	0.019708	0.743971	506	2	0.37945
NXNL2	4	0.0073168	0.019736	0.743971	507	2	0.44458
C1orf167	4	0.0073429	0.019804	0.744305	508	2	0.21688
UTP20	4	0.0073767	0.019886	0.744305	509	3	0.57435
NRROS	4	0.0073796	0.019895	0.744305	510	2	0.37068
RBMX2	4	0.0073839	0.019904	0.744305	511	1	0.17443
GPR161	4	0.0073987	0.01994	0.744305	512	3	0.49481
RPS23	4	0.0074252	0.02001	0.745295	513	3	0.46297
B3GAT1	4	0.0074426	0.020058	0.745295	514	2	0.20086
ARHGAP17	4	0.0074531	0.020083	0.745295	515	2	0.40203
JAKMIP3	4	0.0074879	0.020172	0.745588	516	1	-0.087375
MCUR1	4	0.0075096	0.020223	0.745588	517	3	0.46031
PPAPDC3	4	0.0075271	0.020262	0.745588	518	2	0.3797
DNAJC11	4	0.0075297	0.02027	0.745588	519	3	0.36211
MRPL32	4	0.0075521	0.020326	0.745588	520	3	0.55471
MRPL49	4	0.0075535	0.020332	0.745588	521	2	0.49812
RIOK1	4	0.0075655	0.020366	0.745588	522	3	0.45674
SP9	4	0.0075854	0.020422	0.745588	523	2	0.34217
CLEC9A	4	0.007592	0.020442	0.745588	524	1	-0.0046329
RC3H1	4	0.007644	0.020568	0.748769	525	2	0.58934
GYLTL1B	4	0.0076961	0.020702	0.752183	526	1	-0.1108
PNPLA8	4	0.007771	0.020886	0.753263	527	3	0.44395
SPATA32	4	0.0077893	0.020933	0.753263	528	3	0.4417
NDUFB5	4	0.0077939	0.020942	0.753263	529	2	0.53102
SLC25A44	4	0.0078001	0.020954	0.753263	530	1	-0.014902
AMPD2	4	0.0078154	0.020992	0.753263	531	2	0.46181
RPSA	4	0.0078208	0.021004	0.753263	532	2	0.5909
NR3C1	4	0.0078262	0.021016	0.753263	533	2	0.4367
AMY1B	4	0.0078373	0.021047	0.753263	534	3	0.48013
HDGF	4	0.0078625	0.021113	0.754224	535	3	0.43023
NDUFA5	4	0.0078856	0.021172	0.754941	536	2	0.42448
RPS10	4	0.0079235	0.021265	0.756817	537	2	0.329
ZNF853	4	0.0079547	0.02134	0.757106	538	3	0.42841
USP25	4	0.0079824	0.021408	0.757106	539	3	0.42818
FBXO16	4	0.0079917	0.021432	0.757106	540	3	0.41124
SLCO1A2	4	0.0079996	0.021449	0.757106	541	2	0.51312
GTPBP10	4	0.0080082	0.021471	0.757106	542	1	0.13015
ANKRD63	4	0.0080602	0.021592	0.759978	543	1	0.17776
HCCS	4	0.0081122	0.021718	0.761732	544	2	-0.018023
CADPS2	4	0.0081223	0.021749	0.761732	545	3	0.53396
IMP4	4	0.008127	0.021762	0.761732	546	3	0.55051
SOX21	4	0.0081642	0.021862	0.763851	547	1	-0.059205
POGK	4	0.0081968	0.021947	0.765421	548	2	0.21966
ZADH2	4	0.0082133	0.02199	0.765541	549	2	0.34758
CSNK1A1	4	0.0082299	0.022031	0.765572	550	3	0.73896
PUM2	4	0.0082682	0.022114	0.767057	551	2	0.27261
DHX37	4	0.0083184	0.022241	0.767087	552	2	0.50542
MT1M	4	0.0083351	0.022295	0.767087	553	2	0.52345
ZNF576	4	0.0083588	0.022357	0.767087	554	3	0.36849
MIA2	4	0.0083636	0.022371	0.767087	555	3	0.63882
NDUFC2-KCTD14	4	0.0083684	0.022379	0.767087	556	2	0.51425
MOAP1	4	0.0083722	0.022389	0.767087	557	1	-0.16753
GUK1	4	0.0083755	0.022396	0.767087	558	3	0.58406
RPS4X	4	0.0084632	0.022606	0.769996	559	3	0.68448
DRAXIN	4	0.0084667	0.022617	0.769996	560	3	0.45142
PPP1R17	4	0.0084691	0.022624	0.769996	561	3	0.49888
NR2C2AP	4	0.0084762	0.022642	0.769996	562	2	0.24084
DRAP1	4	0.0084912	0.022683	0.77	563	2	0.39105
FA2H	4	0.0085282	0.022774	0.771724	564	1	0.16748
NAT16	4	0.0085802	0.022919	0.775265	565	1	-0.11668
MID1IP1	4	0.0086021	0.022969	0.775592	566	3	0.31268
C17orf112	4	0.0086338	0.023044	0.776739	567	3	0.31557
LPCAT3	4	0.0086714	0.023132	0.777941	568	2	0.3874
C10orf2	4	0.0086827	0.023161	0.777941	569	3	0.43825
WDR45	4	0.0086997	0.023209	0.778192	570	2	0.3795
PALD1	4	0.0087242	0.023265	0.778719	571	3	0.47691
DOK5	4	0.0087881	0.023442	0.783098	572	1	0.12579
MYCBP	4	0.0088227	0.023528	0.783098	573	3	0.34571
GAS2L2	4	0.0088401	0.02357	0.783098	574	1	-0.49052
ZDHHC1	4	0.0088425	0.023576	0.783098	575	3	0.33663
VOPP1	4	0.0088524	0.023601	0.783098	576	3	0.51062
DRG1	4	0.0088819	0.023681	0.783797	577	2	0.45433
ZNF177	4	0.0088921	0.023704	0.783797	578	1	-0.095482
MRPS30	4	0.0089441	0.023837	0.786821	579	2	0.34563
TIFAB	4	0.0090083	0.023993	0.790415	580	2	0.28749
GCNT4	4	0.0090343	0.024059	0.790415	581	3	0.41546
SMIM17	4	0.009048	0.024093	0.790415	582	1	-0.088408
RNF34	4	0.0090602	0.024122	0.790415	583	2	0.43268
RALGAPB	4	0.0091	0.024217	0.790415	584	1	0.082779
CDH22	4	0.0091007	0.02422	0.790415	585	2	0.31915
FAM110A	4	0.0091098	0.024235	0.790415	586	3	0.42951
WWOX	4	0.009147	0.02434	0.792492	587	2	0.49274
TK2	4	0.0092039	0.024477	0.7955	588	1	-0.13657
PGGT1B	4	0.0092212	0.024516	0.7955	589	3	0.61025
OR2C1	4	0.0092559	0.024607	0.797105	590	1	0.12246
LARS2	4	0.0093079	0.024739	0.799138	591	1	0.30781
LOC100130357	4	0.0093232	0.02477	0.799138	592	3	0.43298
UNC119	4	0.0093488	0.024827	0.799138	593	3	0.4746
LELP1	4	0.0093514	0.024837	0.799138	594	3	0.40363
CHST3	4	0.0093746	0.024901	0.799842	595	2	0.22416
LRRC73	4	0.0094118	0.025001	0.800728	596	2	0.52501
USP14	4	0.0094182	0.025012	0.800728	597	3	0.31574
C1orf189	4	0.0094388	0.025063	0.800995	598	3	0.4022
CCDC38	4	0.0094776	0.025158	0.801709	599	3	0.36021
DZIP1L	4	0.0094983	0.025205	0.801709	600	3	0.42658
AK2	4	0.0095157	0.025248	0.801709	601	1	0.16884
2025-09-15	4	0.0095338	0.025294	0.801709	602	2	0.22148
FAM181A	4	0.0095346	0.025295	0.801709	603	3	0.2567
MAGEB2	4	0.0096196	0.02549	0.806057	604	1	0.075446
UTP3	4	0.0096405	0.025544	0.806057	605	2	0.59702
HDAC10	4	0.0096465	0.025558	0.806057	606	2	0.42169
C3orf79	4	0.0097539	0.025816	0.80844	607	2	0.12648
PIP	4	0.0097718	0.025859	0.80844	608	2	0.15479
MIIP	4	0.0097754	0.025869	0.80844	609	1	0.09014
SRCIN1	4	0.0097938	0.025907	0.80844	610	3	0.42656
CDCA8	4	0.0098274	0.025978	0.80844	611	1	-0.20241
MRPL22	4	0.0098317	0.02599	0.80844	612	2	0.51903
PTCRA	4	0.0098618	0.02606	0.80844	613	2	0.35894
SLC16A3	4	0.0098626	0.026062	0.80844	614	3	0.45185
EMC3	4	0.0098738	0.026091	0.80844	615	2	0.48389
RAB3GAP1	4	0.0098858	0.026118	0.80844	616	2	0.3997
NINJ1	4	0.0099184	0.026194	0.80844	617	3	0.39867
DOK7	4	0.009922	0.026204	0.80844	618	2	0.19596
VGF	4	0.009928	0.026215	0.80844	619	2	0.18284
MAZ	4	0.0099313	0.026226	0.80844	620	1	0.045292
GAB3	4	0.0099825	0.026364	0.809521	621	3	0.33302
NDUFV2	4	0.0099832	0.026365	0.809521	622	1	0.12744
HIVEP1	4	0.0099932	0.026388	0.809521	623	3	0.28983
PA2G4	4	0.010073	0.026573	0.813872	624	3	0.48427
PNPLA7	4	0.010191	0.026851	0.816398	625	1	-0.25541
MAML3	4	0.010201	0.026868	0.816398	626	3	0.31125
C1QC	4	0.010222	0.026927	0.816398	627	3	0.38039
CCDC74A	4	0.010241	0.026973	0.816398	628	3	0.38896
CCL8	4	0.010268	0.027035	0.816398	629	3	0.49918
MEX3A	4	0.01029	0.027084	0.816398	630	3	0.51842
ATG2A	4	0.010296	0.027096	0.816398	631	3	0.47059
TBX6	4	0.010299	0.027105	0.816398	632	2	0.37476
H2AFB1	4	0.010331	0.027173	0.816398	633	3	0.50884
SAMD7	4	0.010354	0.027233	0.816398	634	3	0.52318
TBCB	4	0.010356	0.027236	0.816398	635	3	0.4869
FAM179A	4	0.010372	0.027276	0.816398	636	3	0.30686
SRP68	4	0.010375	0.027284	0.816398	637	3	0.45719
ZNF208	4	0.010378	0.027289	0.816398	638	3	0.4238
ONECUT1	4	0.01038	0.027296	0.816398	639	3	0.33558
OCM	4	0.01041	0.027378	0.817582	640	2	0.41514
COL6A3	4	0.010451	0.027476	0.817976	641	1	-0.04004
TOE1	4	0.01049	0.027568	0.817976	642	3	0.37717
TIMMDC1	4	0.010502	0.027592	0.817976	643	2	0.23018
HACD2	4	0.010509	0.027605	0.817976	644	2	0.48094
KLC2	4	0.010532	0.027668	0.817976	645	3	0.29177
TCEB3CL2	4	0.010537	0.027684	0.817976	646	3	0.55755
JRK	4	0.010554	0.027729	0.817976	647	2	0.037855
ELF4	4	0.010565	0.027752	0.817976	648	3	0.29639
NARR	4	0.010577	0.027777	0.817976	649	2	0.36843
FAM47E	4	0.010639	0.027931	0.821272	650	2	0.074717
SCML4	4	0.01071	0.028122	0.825607	651	3	0.31203
ELAVL3	4	0.010762	0.028243	0.826657	652	1	-0.17455
TRIT1	4	0.010763	0.028244	0.826657	653	3	0.5349
RAB43	4	0.010814	0.028375	0.829223	654	2	0.29853
PPP3CA	4	0.010859	0.028485	0.830924	655	3	0.35194
WARS2	4	0.010873	0.028525	0.830924	656	3	0.40074
NSUN6	4	0.010898	0.028581	0.830924	657	3	0.37121
CT47A8	4	0.010918	0.02863	0.830924	658	1	0.22792
PDSS2	4	0.010927	0.028651	0.830924	659	2	0.38757
TMEM8A	4	0.010959	0.028727	0.831362	660	2	0.48807
SALL4	4	0.010984	0.028795	0.831362	661	2	0.15816
PCDHAC1	4	0.010986	0.028797	0.831362	662	3	0.2994
PIEZO1	4	0.011035	0.028931	0.833966	663	2	0.27118
HLA-DPB1	4	0.011067	0.029014	0.833966	664	2	0.28326
MUSTN1	4	0.011073	0.029032	0.833966	665	2	0.50299
PTPRCAP	4	0.011125	0.029165	0.833966	666	2	0.42095
EFCAB5	4	0.011134	0.029188	0.833966	667	3	0.29392
CUL4B	4	0.011143	0.02921	0.833966	668	3	0.55238
ESF1	4	0.011149	0.029219	0.833966	669	2	0.5693
ZNF524	4	0.011154	0.029236	0.833966	670	3	0.33632
RASAL3	4	0.011177	0.029283	0.834066	671	2	0.20891
TMEM63B	4	0.01127	0.02951	0.838252	672	3	0.37766
PRR20A	4	0.011272	0.029518	0.838252	673	3	0.31434
SLC35D1	4	0.011309	0.029604	0.838662	674	2	0.5049
SHROOM2	4	0.011325	0.029647	0.838662	675	3	0.30777
RPS27A	4	0.011333	0.029664	0.838662	676	2	0.44643
MDFIC	4	0.011431	0.029904	0.843417	677	2	0.21327
PLEKHH3	4	0.011437	0.02992	0.843417	678	2	0.3431
CRYM	4	0.011509	0.030083	0.846032	679	2	0.47961
GRAMD3	4	0.011515	0.030102	0.846032	680	2	0.42369
NFU1	4	0.011564	0.030226	0.847573	681	3	0.37722
PTPN22	4	0.011573	0.030245	0.847573	682	2	0.32819
CPXCR1	4	0.011632	0.030391	0.848123	683	2	0.29637
CXXC5	4	0.011646	0.030421	0.848123	684	3	0.43247
POLN	4	0.011705	0.030559	0.848123	685	3	0.48434
SLC35E1	4	0.011723	0.030597	0.848123	686	3	0.54419
ZNF768	4	0.011742	0.030657	0.848123	687	2	0.31981
MMP28	4	0.011753	0.030689	0.848123	688	3	0.50647
KLHL5	4	0.011764	0.030718	0.848123	689	3	0.37762
SPDL1	4	0.011788	0.030776	0.848123	690	3	0.43673
NRL	4	0.011815	0.030849	0.848123	691	3	0.32706
LCE1B	4	0.011852	0.03093	0.848123	692	1	0.13987
NMNAT1	4	0.01186	0.030952	0.848123	693	2	0.079412
SHMT2	4	0.011886	0.031016	0.848123	694	2	0.22005
OLIG1	4	0.011906	0.031068	0.848123	695	2	0.33338
CBX7	4	0.011934	0.03113	0.848123	696	3	0.42613
CLEC1B	4	0.011961	0.031199	0.848123	697	3	0.52736
DPY19L1	4	0.011982	0.031252	0.848123	698	3	0.48097
UBE2E2	4	0.011988	0.03127	0.848123	699	3	0.40653
HAND2	4	0.011998	0.031292	0.848123	700	2	0.17956
GTF3C4	4	0.012007	0.031314	0.848123	701	1	-0.12735
ADAMTSL3	4	0.012009	0.03132	0.848123	702	3	0.42782
NOC4L	4	0.012015	0.031337	0.848123	703	3	0.37017
OR5H1	4	0.012033	0.031382	0.848123	704	3	0.31879
STEAP2	4	0.012058	0.031428	0.848123	705	3	0.35458
ZNF597	4	0.012059	0.031431	0.848123	706	1	-0.053987
ZNF287	4	0.012071	0.031461	0.848123	707	2	0.36289
LEFTY2	4	0.0121	0.031537	0.848123	708	3	0.52053
NFYA	4	0.012106	0.031551	0.848123	709	3	0.38081
FAM210B	4	0.012111	0.031563	0.848123	710	1	0.11597
STAM	4	0.012115	0.031575	0.848123	711	3	0.45505
NDUFA9	4	0.012137	0.031629	0.848123	712	2	0.4473
C12orf73	4	0.012148	0.031655	0.848123	713	3	0.35929
FAM57B	4	0.012163	0.031694	0.848123	714	1	0.20977
FAM102B	4	0.012203	0.031787	0.848123	715	3	0.46711
MAP3K7CL	4	0.012203	0.031787	0.848123	716	2	0.28981
ASCL5	4	0.012215	0.031818	0.848123	717	2	0.0038231
ZNF783	4	0.012285	0.031997	0.848571	718	3	0.41081
UHRF1BP1	4	0.012319	0.032076	0.848571	719	3	0.30136
C6orf229	4	0.012343	0.032139	0.848571	720	2	0.11621
TMC5	4	0.01237	0.032207	0.848571	721	2	0.53939
BCORL1	4	0.012376	0.032221	0.848571	722	2	0.26972
KLF14	4	0.012396	0.032267	0.848571	723	2	0.33185
STX7	4	0.012447	0.0324	0.848571	724	3	0.32984
SIGLEC15	4	0.012466	0.032448	0.848571	725	3	0.43817
STK11	4	0.012472	0.03246	0.848571	726	3	0.48551
EPHA8	4	0.012517	0.032562	0.848571	727	2	0.10365
SLIT3	4	0.012527	0.032582	0.848571	728	3	0.37847
CYP3A7	4	0.01254	0.032613	0.848571	729	3	0.37194
KRI1	4	0.012546	0.032625	0.848571	730	3	0.46359
LCE1D	4	0.012577	0.032708	0.848571	731	1	0.050601
RRP9	4	0.012584	0.032724	0.848571	732	2	0.24983
DCHS2	4	0.012636	0.032835	0.848571	733	3	0.32101
RRP12	4	0.012638	0.03284	0.848571	734	2	0.58982
CDC40	4	0.012654	0.032875	0.848571	735	3	0.60765
VAPA	4	0.012681	0.032926	0.848571	736	1	-0.025787
PHLDA1	4	0.012726	0.033038	0.848571	737	2	0.29737
ZNF296	4	0.012733	0.033055	0.848571	738	1	-0.014145
RARB	4	0.012742	0.033072	0.848571	739	3	0.3847
FUBP1	4	0.012751	0.033094	0.848571	740	3	0.2658
TMEM158	4	0.012794	0.033198	0.848571	741	3	0.41325
DRAM2	4	0.012807	0.033226	0.848571	742	3	0.51709
ATP9A	4	0.012814	0.033245	0.848571	743	2	0.2703
GPKOW	4	0.012817	0.033251	0.848571	744	3	0.51128
MYEOV	4	0.012832	0.033296	0.848571	745	3	0.42395
ZNF800	4	0.012835	0.033302	0.848571	746	2	0.26331
ADAMTSL4	4	0.012837	0.033306	0.848571	747	1	0.14541
ERV3-1	4	0.012854	0.033346	0.848571	748	3	0.26465
PNMA2	4	0.012858	0.033352	0.848571	749	3	0.41851
LGI1	4	0.012861	0.033363	0.848571	750	3	0.49735
CER1	4	0.01287	0.03338	0.848571	751	3	0.43941
LANCL3	4	0.012888	0.03343	0.848571	752	1	0.012104
SLC22A11	4	0.01293	0.033534	0.848571	753	2	0.31692
TMEM206	4	0.012933	0.03354	0.848571	754	3	0.41048
DNAJC8	4	0.012936	0.03355	0.848571	755	3	0.54563
CC2D1A	4	0.012944	0.033566	0.848571	756	2	0.41613
MUC1	4	0.012992	0.033682	0.85038	757	2	0.20859
CKMT2	4	0.013069	0.033873	0.854052	758	3	0.48971
AR	4	0.013094	0.033935	0.854505	759	3	0.29284
UBXN10	4	0.013136	0.034035	0.855478	760	2	0.35549
DPP9-AS1	4	0.013147	0.034065	0.855478	761	2	0.11174
ACOT2	4	0.013199	0.034194	0.855478	762	1	-0.28948
SLC35B3	4	0.013203	0.034205	0.855478	763	3	0.41253
PYURF	4	0.013239	0.034293	0.855478	764	2	0.29469
GRSF1	4	0.013251	0.034324	0.855478	765	2	0.30582
HYI	4	0.013273	0.034383	0.855478	766	2	0.24213
ZNF462	4	0.013287	0.03441	0.855478	767	2	0.28556
NCLN	4	0.013303	0.034449	0.855478	768	1	0.12766
SIRT2	4	0.013305	0.034456	0.855478	769	3	0.41621
SAP30BP	4	0.013308	0.034466	0.855478	770	3	0.49701
GPX2	4	0.013355	0.034585	0.857302	771	1	-0.020109
P4HA1	4	0.013377	0.034632	0.857365	772	2	0.29147
SLC26A1	4	0.013405	0.034703	0.85791	773	2	0.20886
CCDC8	4	0.01345	0.0348	0.85791	774	3	0.49515
SPATA2L	4	0.013467	0.03484	0.85791	775	2	0.52693
CIRBP	4	0.013481	0.03488	0.85791	776	2	0.42575
METTL15	4	0.01351	0.034942	0.85791	777	2	0.34551
DDRGK1	4	0.013524	0.034976	0.85791	778	3	0.42117
USP9X	4	0.01355	0.035047	0.85791	779	3	0.46864
KRT18	4	0.013562	0.035074	0.85791	780	2	0.52027
WIZ	4	0.013579	0.035121	0.85791	781	2	0.42026
PHACTR3	4	0.013583	0.035129	0.85791	782	3	0.44955
WWC2	4	0.013606	0.035181	0.85791	783	3	0.39346
B3GNT6	4	0.013614	0.035203	0.85791	784	2	0.2468
POMK	4	0.013642	0.035265	0.85791	785	2	0.36764
C22orf34	4	0.013694	0.035408	0.85791	786	3	0.34295
DNAJC13	4	0.013717	0.035464	0.85791	787	1	-0.63696
RPL24	4	0.013769	0.035576	0.85791	788	1	0.35054
TRRAP	4	0.013775	0.03559	0.85791	789	2	0.53015
SCN2B	4	0.013789	0.035621	0.85791	790	3	0.4812
FOXF1	4	0.013835	0.035743	0.85791	791	3	0.53225
FAM200A	4	0.013841	0.035757	0.85791	792	3	0.42654
POU4F2	4	0.013845	0.035762	0.85791	793	2	0.11905
FAM155B	4	0.013848	0.035772	0.85791	794	3	0.3398
NDUFA11	4	0.013861	0.035804	0.85791	795	3	0.46107
RPS2	4	0.013866	0.035819	0.85791	796	2	0.43421
MAP4K2	4	0.013881	0.035852	0.85791	797	2	0.28071
FABP3	4	0.013881	0.035852	0.85791	798	3	0.48091
KIAA1109	4	0.013888	0.035866	0.85791	799	2	0.38873
FBXO33	4	0.013914	0.035941	0.858632	800	3	0.46028
C1orf186	4	0.01398	0.036124	0.861924	801	3	0.36856
BOLA3	4	0.014029	0.036244	0.863701	802	3	0.51618
SPRED1	4	0.014056	0.036307	0.86413	803	3	0.38451
MLLT6	4	0.014093	0.036409	0.865481	804	2	0.49203
VPS37C	4	0.014183	0.036631	0.869007	805	1	0.089643
TAS2R8	4	0.0142	0.036676	0.869007	806	2	0.14723
NELFA	4	0.014223	0.036737	0.869007	807	3	0.44114
DLAT	4	0.014235	0.036768	0.869007	808	2	0.011176
LONRF1	4	0.014249	0.036808	0.869007	809	2	0.43565
LOC400736	4	0.01426	0.03683	0.869007	810	3	0.24606
ANAPC5	4	0.014307	0.036932	0.869954	811	3	0.45513
KDELR1	4	0.014321	0.036965	0.869954	812	2	0.50668
CCDC59	4	0.014339	0.037007	0.869954	813	2	0.5039
MAP6	4	0.014428	0.03723	0.873671	814	2	0.20316
RSPH10B2	4	0.014443	0.037273	0.873671	815	2	0.50528
TRPA1	4	0.014455	0.037302	0.873671	816	3	0.36438
HES2	4	0.014486	0.037389	0.874436	817	2	0.28197
PBX3	4	0.014508	0.03745	0.874436	818	2	0.56486
TTBK1	4	0.014515	0.037472	0.874436	819	2	0.39077
TMCO3	4	0.014544	0.037538	0.874903	820	2	0.49786
AADACL3	4	0.01458	0.037617	0.875695	821	3	0.38036
CELF1	4	0.014604	0.037665	0.875726	822	3	0.46999
ST6GALNAC5	4	0.014642	0.037763	0.875814	823	3	0.37273
RFX7	4	0.014652	0.037785	0.875814	824	3	0.2995
MOV10	4	0.014676	0.037855	0.875814	825	3	0.36147
GAGE12H	4	0.014696	0.037906	0.875814	826	3	0.32655
FRMD4A	4	0.01471	0.037943	0.875814	827	3	0.48935
BCL2L12	4	0.014737	0.038001	0.875814	828	3	0.44917
SHISA7	4	0.014744	0.038019	0.875814	829	3	0.37581
EMC4	4	0.014753	0.038035	0.875814	830	1	-0.18467
NOL7	4	0.014804	0.038148	0.877358	831	2	0.43559
DPYSL3	4	0.014857	0.038277	0.878079	832	3	0.37032
YY1AP1	4	0.014891	0.038366	0.878079	833	2	0.48416
PLSCR4	4	0.014906	0.038395	0.878079	834	2	0.12467
DDIT4	4	0.014908	0.0384	0.878079	835	2	0.24397
ZBTB2	4	0.014913	0.038409	0.878079	836	2	0.32309
FBXO46	4	0.014942	0.038478	0.878603	837	2	0.47284
RPS18	4	0.015027	0.038679	0.880726	838	3	0.40928
GNG10	4	0.015063	0.038781	0.880726	839	1	0.005698
OR52E6	4	0.015096	0.038846	0.880726	840	3	0.33417
HOXB6	4	0.015115	0.038896	0.880726	841	1	-0.10517
C17orf49	4	0.015133	0.038943	0.880726	842	2	0.21322
CATSPERG	4	0.015155	0.038992	0.880726	843	3	0.54926
SUCLA2	4	0.015162	0.039003	0.880726	844	2	0.57869
SAAL1	4	0.015162	0.039004	0.880726	845	3	0.41167
RASIP1	4	0.015167	0.039012	0.880726	846	2	0.31381
GAL3ST2	4	0.015177	0.039032	0.880726	847	2	0.3431
NECAB1	4	0.015218	0.039138	0.880904	848	2	0.30216
BMS1	4	0.015232	0.039167	0.880904	849	3	0.48443
PRAMEF8	4	0.01526	0.039229	0.880904	850	3	0.4508
DNAJC9	4	0.01527	0.03925	0.880904	851	2	0.38047
CPTP	4	0.015288	0.039303	0.880904	852	3	0.4258
RCL1	4	0.015294	0.039316	0.880904	853	2	0.43434
GZMH	4	0.01533	0.039389	0.881495	854	3	0.40578
POTEI	4	0.015373	0.039492	0.881751	855	1	-0.026428
AP1M1	4	0.015383	0.039514	0.881751	856	2	0.29137
MESDC1	4	0.015398	0.039552	0.881751	857	2	0.46491
RAB27B	4	0.015477	0.039736	0.881751	858	1	0.049455
TXNDC8	4	0.015479	0.039746	0.881751	859	2	0.59706
MOXD1	4	0.015513	0.039824	0.881751	860	3	0.46249
YARS2	4	0.015529	0.039867	0.881751	861	1	0.31536
PHF13	4	0.015531	0.039878	0.881751	862	2	0.1667
ROGDI	4	0.015539	0.039896	0.881751	863	2	0.35115
CEBPA	4	0.015546	0.039918	0.881751	864	2	0.29603
FUT7	4	0.015616	0.040077	0.881751	865	3	0.46548
PRTN3	4	0.015619	0.040087	0.881751	866	3	0.37656
OIP5	4	0.015632	0.040113	0.881751	867	1	0.13068
AKAP13	4	0.01565	0.040159	0.881751	868	2	0.38062
UBE2B	4	0.015684	0.040238	0.881751	869	2	0.20618
CTAG1B	4	0.015695	0.040264	0.881751	870	2	0.51677
PLAC8	4	0.015732	0.040358	0.881751	871	2	0.19937
PIM1	4	0.015735	0.040365	0.881751	872	1	0.33933
NDUFS8	4	0.015758	0.040412	0.881751	873	3	0.42802
ZFP36L1	4	0.015765	0.040431	0.881751	874	3	0.54379
DPH6	4	0.015787	0.040485	0.881751	875	2	0.19389
S1PR2	4	0.015848	0.040635	0.881751	876	3	0.34114
PHRF1	4	0.015855	0.040655	0.881751	877	3	0.30048
PYHIN1	4	0.015873	0.0407	0.881751	878	3	0.47774
GREM2	4	0.015876	0.040707	0.881751	879	3	0.25044
GSPT1	4	0.015891	0.040737	0.881751	880	2	0.51803
PINK1	4	0.015901	0.040765	0.881751	881	3	0.45462
KCNAB3	4	0.015912	0.040792	0.881751	882	2	0.35644
SERTAD4	4	0.01592	0.040809	0.881751	883	2	-0.033553
PHC2	4	0.015927	0.04083	0.881751	884	2	0.30032
IGFL3	4	0.015957	0.040897	0.881751	885	2	0.082444
C6orf106	4	0.015965	0.040916	0.881751	886	2	0.50446
ARHGEF37	4	0.015973	0.040938	0.881751	887	3	0.45457
RAD52	4	0.015995	0.040986	0.881751	888	2	0.32646
PNPO	4	0.016009	0.041015	0.881751	889	3	0.28513
ATP6V1G3	4	0.016038	0.0411	0.882584	890	3	0.27417
CT47A11	4	0.016097	0.041239	0.883827	891	1	0.011881
CIART	4	0.016108	0.041259	0.883827	892	2	0.41681
SPRR1A	4	0.016165	0.041392	0.883827	893	3	0.28857
NTSR2	4	0.016187	0.041454	0.883827	894	3	0.30023
PTHLH	4	0.016201	0.041483	0.883827	895	2	0.1222
MAPK13	4	0.016223	0.041543	0.883827	896	3	0.40489
MED15	4	0.016275	0.04167	0.883827	897	2	0.042715
NSFL1C	4	0.016285	0.041704	0.883827	898	3	0.42323
TSPYL4	4	0.016304	0.04175	0.883827	899	2	0.32179
COL27A1	4	0.016311	0.041767	0.883827	900	3	0.36281
KIAA1429	4	0.016313	0.041772	0.883827	901	2	0.38466
XRCC6	4	0.016321	0.041794	0.883827	902	3	0.41432
FOXI2	4	0.016351	0.041859	0.883827	903	2	0.36256
DCX	4	0.016351	0.04186	0.883827	904	3	0.22946
FAM86C1	4	0.016356	0.041873	0.883827	905	2	0.27467
WWTR1	4	0.016366	0.041898	0.883827	906	2	0.34509
NOC2L	4	0.016459	0.042072	0.886532	907	2	0.22768
SREK1IP1	4	0.016488	0.042119	0.886548	908	2	0.47068
HOOK2	4	0.016572	0.042245	0.887665	909	2	0.38174
DAB2	4	0.016595	0.042278	0.887665	910	2	0.17859
BPIFA2	4	0.016618	0.042315	0.887665	911	2	0.29656
TCEA3	4	0.016666	0.042389	0.887665	912	1	0.24635
INPP4A	4	0.01671	0.042456	0.887665	913	2	0.22198
C2CD4B	4	0.016748	0.042518	0.887665	914	2	0.39806
SHISA6	4	0.016769	0.042553	0.887665	915	1	0.0082881
VCAN	4	0.016771	0.042559	0.887665	916	2	0.42881
AATF	4	0.016833	0.042649	0.887665	917	2	0.2835
PRR23C	4	0.016856	0.04268	0.887665	918	2	0.20905
LIG1	4	0.016873	0.042705	0.887665	919	1	0.012793
SNRPD2	4	0.016902	0.042753	0.887665	920	2	0.47867
PRRT4	4	0.016918	0.042776	0.887665	921	2	0.20909
C9orf9	4	0.017026	0.04295	0.8903	922	2	0.18091
BEND4	4	0.017079	0.043033	0.890323	923	2	0.15919
ANKS1A	4	0.017088	0.043044	0.890323	924	2	0.3224
GTF3A	4	0.017131	0.043107	0.890656	925	2	0.33112
CRLF2	4	0.017213	0.043224	0.892121	926	2	0.49545
ZBTB38	4	0.017275	0.043329	0.892695	927	2	0.13613
RPS14	4	0.017286	0.043346	0.892695	928	2	0.54715
LDB3	4	0.017337	0.043425	0.893342	929	2	0.0084102
NUDT17	4	0.017389	0.043507	0.893342	930	1	-0.16207
PLG	4	0.017431	0.043569	0.893342	931	2	0.29297
HMGCS1	4	0.017441	0.043585	0.893342	932	2	0.31513
CYP1B1	4	0.01747	0.043626	0.893342	933	2	0.55807
APOLD1	4	0.017492	0.043657	0.893342	934	1	0.18086
IRX2	4	0.017544	0.043737	0.894011	935	1	0.05344
HCFC2	4	0.017588	0.043807	0.894011	936	2	0.13744
LOC100505549	4	0.017604	0.04383	0.894011	937	2	0.23656
EGR4	4	0.017647	0.043896	0.89437	938	2	0.29711
TRIM9	4	0.017698	0.043988	0.89437	939	2	0.19091
ISCA1	4	0.017699	0.043988	0.89437	940	2	0.43363
CCT7	4	0.017777	0.044102	0.894654	941	2	0.47838
CAPN3	4	0.017785	0.044113	0.894654	942	2	0.42006
GDAP1L1	4	0.017802	0.044143	0.894654	943	1	-0.10968
RPS6	4	0.017854	0.044218	0.895227	944	1	0.095709
SHROOM3	4	0.017905	0.044294	0.895809	945	1	0.20972
PRR23B	4	0.018009	0.04445	0.898012	946	2	0.2536
ITPR3	4	0.01806	0.044528	0.898132	947	1	-0.32133
AMN	4	0.018111	0.044598	0.898132	948	2	0.27697
ROPN1	4	0.018151	0.044657	0.898132	949	2	0.27616
PRDM13	4	0.018159	0.044666	0.898132	950	2	0.38972
RSRP1	4	0.018175	0.04469	0.898132	951	2	0.2267
C2orf44	4	0.018335	0.044942	0.9022	952	2	0.41067
PRR20B	4	0.018367	0.044987	0.9022	953	2	0.28703
TMEM52	4	0.018423	0.045085	0.903206	954	2	0.21942
MCL1	4	0.018525	0.045236	0.905298	955	2	0.18517
NCR3	4	0.018568	0.045302	0.905566	956	2	0.26834
BCL2L1	4	0.01868	0.045461	0.905566	957	1	0.040609
PCDHGA1	4	0.018721	0.04552	0.905566	958	2	0.15847
HOXB4	4	0.018762	0.045591	0.905566	959	2	0.31478
KRTAP9-2	4	0.018778	0.045611	0.905566	960	2	0.27612
ZSWIM4	4	0.018783	0.045621	0.905566	961	1	0.0027013
MRPL11	4	0.018818	0.045676	0.905566	962	2	0.24705
CRNKL1	4	0.018834	0.045703	0.905566	963	1	0.21482
DIDO1	4	0.018867	0.045748	0.905566	964	2	0.22936
ITGAE	4	0.018875	0.045754	0.905566	965	2	0.18945
SRSF12	4	0.018886	0.045771	0.905566	966	1	0.030745
SLC25A26	4	0.018973	0.045923	0.90764	967	2	0.13005
FOXI3	4	0.019071	0.046076	0.90972	968	2	0.36767
CHST13	4	0.019128	0.046154	0.910324	969	2	0.34982
MRFAP1L1	4	0.019177	0.046235	0.910978	970	2	0.29965
CTNNAL1	4	0.019226	0.046314	0.911344	971	2	0.35579
MRPS31	4	0.019247	0.046349	0.911344	972	2	0.071628
MYL12B	4	0.0193	0.046428	0.911954	973	2	0.40994
C17orf50	4	0.019324	0.046477	0.911984	974	2	0.58258
LOC730159	4	0.01935	0.046528	0.912054	975	1	-0.046629
HOXD4	4	0.019522	0.046809	0.914559	976	2	0.42507
RGPD4	4	0.019547	0.046852	0.914559	977	2	0.32633
NOA1	4	0.019556	0.046871	0.914559	978	2	0.29275
XRCC5	4	0.01958	0.046901	0.914559	979	2	0.35348
ALDH1B1	4	0.019608	0.04694	0.914559	980	2	0.27672
HDGFL1	4	0.019646	0.046997	0.914559	981	2	0.16766
ATP2A1	4	0.019662	0.047014	0.914559	982	2	0.36802
ARNTL2	4	0.019704	0.04708	0.914559	983	2	0.38182
TBC1D13	4	0.019711	0.047087	0.914559	984	1	0.093639
ADD1	4	0.019814	0.047239	0.915897	985	1	-0.034998
PPT2	4	0.01982	0.047252	0.915897	986	2	0.22225
NR5A1	4	0.019866	0.047329	0.916474	987	1	0.14155
NEFL	4	0.019917	0.047412	0.916481	988	1	-0.18402
USP26	4	0.019961	0.047482	0.916481	989	2	0.026897
SNCAIP	4	0.019969	0.047497	0.916481	990	1	-0.26481
NRGN	4	0.019986	0.047522	0.916481	991	2	0.29524
SEC23IP	4	0.020072	0.047652	0.917819	992	2	0.12966
GALNT10	4	0.020123	0.047729	0.917819	993	1	-0.052407
NDUFAF5	4	0.020128	0.047735	0.917819	994	2	0.30147
IPO13	4	0.020237	0.047893	0.919931	995	2	0.27675
NREP	4	0.020296	0.047991	0.920887	996	2	0.29913
RABGAP1L	4	0.020381	0.048125	0.921678	997	1	-0.046789
WASF2	4	0.020422	0.048184	0.921678	998	2	0.23404
FGD1	4	0.020433	0.048199	0.921678	999	1	-0.10288
ARHGAP18	4	0.020447	0.048225	0.921678	1000	2	0.34539
TLE3	4	0.020484	0.048284	0.921885	1001	1	0.16417
RPS6KA5	4	0.020587	0.048447	0.923568	1002	2	0.12509
ATP5S	4	0.020607	0.048475	0.923568	1003	2	0.335
ZNF705B	4	0.020639	0.048517	0.923568	1004	2	0.22808
RLN3	4	0.02069	0.048594	0.924107	1005	1	0.096857
MRPL9	4	0.020742	0.048669	0.924176	1006	1	0.021591
FBXO17	4	0.020768	0.048712	0.924176	1007	2	0.32831
PBX1	4	0.020793	0.048743	0.924176	1008	1	-0.1936
KCP	4	0.020845	0.048828	0.924869	1009	1	0.08579
GSN	4	0.020981	0.049028	0.927261	1010	2	0.074932
ZC3H7A	4	0.020999	0.049051	0.927261	1011	1	-0.048497
CXorf57	4	0.021102	0.049203	0.928743	1012	1	0.20407
NPTXR	4	0.021117	0.049226	0.928743	1013	2	0.30394
PANK4	4	0.021154	0.049283	0.928901	1014	1	0.3139
C17orf96	4	0.021205	0.049378	0.929715	1015	1	0.28275
CST3	4	0.021257	0.049449	0.929715	1016	1	-0.24655
SAA4	4	0.021272	0.049473	0.929715	1017	2	0.19028
AGFG2	4	0.021308	0.049529	0.929852	1018	1	0.02961
LRRC48	4	0.021426	0.049715	0.931712	1019	2	0.35574
CUX2	4	0.021463	0.04978	0.931712	1020	1	0.23871
HIST1H2AM	4	0.021547	0.049915	0.931712	1021	2	0.51996
CALML4	4	0.021564	0.049946	0.931712	1022	2	0.10729
HLA-DQB1	4	0.021573	0.049961	0.931712	1023	2	0.086324
ZNF839	4	0.021625	0.050028	0.931712	1024	2	0.077635
WBSCR22	4	0.021669	0.0501	0.931712	1025	1	0.052168
RAB11A	4	0.02172	0.050183	0.931712	1026	2	0.43558
MYO1F	4	0.021746	0.050225	0.931712	1027	2	0.4689
CMSS1	4	0.021789	0.050292	0.931712	1028	2	0.20242
CDC123	4	0.021798	0.050306	0.931712	1029	2	0.40742
MRPL19	4	0.021823	0.050344	0.931712	1030	1	0.081525
PANK1	4	0.021858	0.050409	0.931712	1031	2	0.37845
CARS	4	0.021874	0.050431	0.931712	1032	2	0.36568
KRTAP26-1	4	0.021902	0.05048	0.931712	1033	2	0.092943
SPATA31D1	4	0.021954	0.050555	0.931712	1034	2	0.12306
CNTN1	4	0.021977	0.050597	0.931712	1035	2	0.34003
PTH2	4	0.022029	0.050674	0.931712	1036	2	0.37932
RPS6KA4	4	0.022032	0.050679	0.931712	1037	2	0.23063
FOXO3	4	0.022076	0.050737	0.931712	1038	2	0.35709
PRSS1	4	0.02208	0.050742	0.931712	1039	1	0.16024
BAG3	4	0.022132	0.050814	0.931712	1040	2	0.33232
ZNF467	4	0.022155	0.050845	0.931712	1041	2	0.30055
IL1R2	4	0.022235	0.050978	0.931712	1042	1	-0.098752
KIF2A	4	0.022242	0.050989	0.931712	1043	2	0.14957
STK40	4	0.022251	0.051001	0.931712	1044	2	0.26436
MT3	4	0.022286	0.05105	0.931712	1045	1	-0.32502
EPSTI1	4	0.022338	0.05113	0.931712	1046	2	0.40319
INO80B	4	0.022338	0.05113	0.931712	1047	2	0.026753
NDUFB8	4	0.022389	0.051201	0.931712	1048	1	0.15915
ELAVL2	4	0.022435	0.051267	0.931712	1049	2	0.29351
ANO9	4	0.02244	0.051271	0.931712	1050	2	0.14948
UBE2QL1	4	0.022461	0.051303	0.931712	1051	2	0.11183
EID3	4	0.022492	0.051346	0.931712	1052	2	0.39351
NRTN	4	0.022505	0.051368	0.931712	1053	2	0.16726
CENPA	4	0.022514	0.051383	0.931712	1054	2	0.43773
ZCCHC8	4	0.022558	0.051447	0.931993	1055	2	0.34765
CREBRF	4	0.022593	0.051496	0.932001	1056	2	0.26477
PLCB3	4	0.022673	0.051613	0.932557	1057	2	0.43718
SPATC1	4	0.022698	0.051646	0.932557	1058	1	0.073745
SPPL2B	4	0.022743	0.051711	0.932557	1059	2	0.54752
CTNNBIP1	4	0.022749	0.051722	0.932557	1060	2	0.078335
ZNF484	4	0.022852	0.051874	0.934412	1061	2	0.28592
HARBI1	4	0.022955	0.052028	0.935881	1062	2	0.12474
COX6B1	4	0.023	0.052093	0.935881	1063	2	0.43787
TFDP3	4	0.023006	0.052102	0.935881	1064	2	0.33036
CHAMP1	4	0.023045	0.052166	0.936155	1065	2	0.33779
SPRY3	4	0.023109	0.052268	0.937039	1066	2	0.050375
RAP1GDS1	4	0.02316	0.052363	0.937039	1067	2	0.26018
CPXM1	4	0.023161	0.052363	0.937039	1068	1	-0.30786
CHEK2	4	0.023212	0.052436	0.937402	1069	1	0.1599
TMEM134	4	0.023241	0.052485	0.937402	1070	2	0.13446
RAB11FIP1	4	0.023366	0.052681	0.937402	1071	2	0.36791
CNBP	4	0.023366	0.052681	0.937402	1072	1	0.0922
ATP12A	4	0.023402	0.052729	0.937402	1073	2	0.30492
SIRPG	4	0.023418	0.052745	0.937402	1074	1	-0.079895
SHISA2	4	0.023429	0.052771	0.937402	1075	2	0.25103
AP4B1	4	0.023446	0.052792	0.937402	1076	2	-0.036629
MARK2	4	0.023469	0.05283	0.937402	1077	2	0.33693
NDUFAF7	4	0.0235	0.052874	0.937402	1078	2	0.33589
NUTM2A	4	0.023623	0.053071	0.940039	1079	1	0.15207
KIF24	4	0.023675	0.053144	0.940077	1080	1	-0.15428
TMEM201	4	0.023698	0.053174	0.940077	1081	2	0.29816
VAV2	4	0.023726	0.053221	0.940077	1082	1	-0.01802
HOXA4	4	0.023797	0.053332	0.940951	1083	2	0.074642
SH3PXD2A	4	0.023829	0.053373	0.940951	1084	2	0.2757
BEND3	4	0.02388	0.053447	0.940951	1085	1	0.1348
METTL1	4	0.023933	0.053517	0.940951	1086	2	0.07107
RAD54L2	4	0.023983	0.053598	0.940951	1087	1	0.0023394
UTP23	4	0.02405	0.053693	0.940951	1088	2	0.33814
CAMTA2	4	0.024086	0.053737	0.940951	1089	1	0.16565
NGRN	4	0.024123	0.053794	0.940951	1090	2	0.35466
BLOC1S4	4	0.024132	0.053808	0.940951	1091	2	0.071219
RPS26	4	0.024137	0.053814	0.940951	1092	2	0.48788
SMO	4	0.024159	0.053844	0.940951	1093	2	0.51959
KIAA1755	4	0.024188	0.053885	0.940951	1094	1	-0.055988
GSTM2	4	0.02424	0.053958	0.940951	1095	1	0.099964
NUP210	4	0.024241	0.05396	0.940951	1096	2	0.37912
TIA1	4	0.024314	0.054087	0.94112	1097	2	0.27844
MYO3A	4	0.024341	0.054135	0.94112	1098	2	0.24832
PLCH2	4	0.024343	0.054135	0.94112	1099	2	0.30694
C5orf45	4	0.024369	0.05417	0.94112	1100	2	0.15681
TXNL1	4	0.024394	0.054216	0.94112	1101	1	0.21939
SPIC	4	0.024445	0.054311	0.941379	1102	2	0.249
SRL	4	0.024478	0.054351	0.941379	1103	2	0.30493
EIF5AL1	4	0.024496	0.054379	0.941379	1104	2	0.33148
UBAC2	4	0.024615	0.054563	0.943726	1105	2	0.20133
MTERF4	4	0.024735	0.054745	0.944834	1106	2	0.45338
MESP1	4	0.024753	0.054777	0.944834	1107	2	0.39924
PRR5	4	0.024805	0.054849	0.944834	1108	1	-0.1488
FRMD6	4	0.024856	0.054924	0.944834	1109	1	-0.024554
ARFGAP1	4	0.024863	0.054933	0.944834	1110	2	0.20675
IL17B	4	0.024919	0.055019	0.944834	1111	2	0.23676
ARMCX2	4	0.024928	0.055038	0.944834	1112	2	0.32737
NCOA1	4	0.024959	0.055079	0.944834	1113	1	-0.072926
SLC27A1	4	0.024974	0.055099	0.944834	1114	2	0.45939
MTMR2	4	0.024992	0.055122	0.944834	1115	2	0.32064
PPP2R3B	4	0.025075	0.055248	0.9455	1116	2	0.14831
ESPN	4	0.025085	0.055265	0.9455	1117	2	0.44469
AGAP2	4	0.025159	0.055382	0.9455	1118	2	0.27932
PCYT2	4	0.025164	0.055389	0.9455	1119	1	-0.085899
UBE2J1	4	0.025205	0.055458	0.9455	1120	2	0.51183
FARS2	4	0.025216	0.055477	0.9455	1121	1	0.13615
MFAP5	4	0.025267	0.055552	0.9455	1122	1	0.046144
DHX8	4	0.02527	0.055557	0.9455	1123	2	0.48181
GPRIN2	4	0.025344	0.055677	0.946712	1124	2	0.37828
FPGT-TNNI3K	4	0.025446	0.05583	0.948336	1125	2	0.29477
TBX15	4	0.025472	0.055872	0.948336	1126	1	0.096532
ETFB	4	0.025524	0.055963	0.949041	1127	2	0.14957
DAO	4	0.025575	0.056032	0.949367	1128	1	0.04265
TRMT2A	4	0.025632	0.056123	0.949845	1129	2	0.25807
SOX3	4	0.025688	0.056212	0.949845	1130	2	0.2372
TMEM217	4	0.025729	0.056269	0.949845	1131	1	0.13289
SLC25A33	4	0.025735	0.056281	0.949845	1132	2	0.26226
SCML2	4	0.02578	0.056338	0.949845	1133	1	0.12953
CBY3	4	0.025791	0.056359	0.949845	1134	2	0.19194
KRT15	4	0.025903	0.056534	0.951713	1135	2	0.19964
CYB5R2	4	0.025985	0.056664	0.951713	1136	1	0.082637
PGRMC2	4	0.026037	0.056744	0.951713	1137	2	0.23435
TRAF3IP1	4	0.026088	0.056826	0.951713	1138	1	0.16403
ZCCHC18	4	0.026091	0.056831	0.951713	1139	2	0.36955
RPP40	4	0.026166	0.056943	0.951713	1140	2	0.37648
BRD3	4	0.026191	0.056979	0.951713	1141	1	-0.05798
MED25	4	0.026214	0.057016	0.951713	1142	2	0.47292
CGB5	4	0.026223	0.057025	0.951713	1143	2	0.38839
BHLHE22	4	0.026232	0.057038	0.951713	1144	2	0.12349
NOL10	4	0.026242	0.057052	0.951713	1145	1	-0.12914
CABLES2	4	0.026293	0.057131	0.951713	1146	1	-0.010345
OR4S2	4	0.026327	0.057198	0.951713	1147	2	0.14137
ZNF22	4	0.026336	0.057209	0.951713	1148	2	0.39942
WFDC5	4	0.026344	0.05722	0.951713	1149	1	0.041557
NUDT8	4	0.026374	0.057266	0.951713	1150	2	0.061385
PRDX4	4	0.026447	0.057371	0.952624	1151	1	-0.22979
C6orf163	4	0.026498	0.057445	0.953035	1152	1	0.065764
PITRM1	4	0.026601	0.057594	0.954664	1153	2	0.29781
C11orf52	4	0.026652	0.057674	0.955175	1154	2	0.29706
KRT26	4	0.026857	0.058006	0.959843	1155	1	-0.72447
APAF1	4	0.026908	0.058089	0.960191	1156	1	0.14281
TUBGCP4	4	0.02696	0.058174	0.960191	1157	1	-0.29159
SSB	4	0.026963	0.058179	0.960191	1158	2	0.22044
SYP	4	0.027062	0.058329	0.960191	1159	1	-0.073747
ADAM21	4	0.027068	0.058334	0.960191	1160	2	0.2361
OR4C3	4	0.027087	0.058365	0.960191	1161	2	0.19183
AP2B1	4	0.027114	0.058404	0.960191	1162	1	0.12647
AQP7	4	0.027144	0.058452	0.960191	1163	2	0.40453
FAM205A	4	0.027165	0.058485	0.960191	1164	1	-0.10506
CITED4	4	0.027267	0.058659	0.960191	1165	1	0.10149
CAT	4	0.027319	0.058732	0.960191	1166	1	-0.12055
BRF1	4	0.02737	0.058802	0.960191	1167	1	0.040622
QDPR	4	0.027421	0.058876	0.960191	1168	1	-0.075176
IQUB	4	0.027472	0.058957	0.960191	1169	2	0.25998
EIF3H	4	0.027524	0.059032	0.960191	1170	1	0.054025
PLN	4	0.027575	0.05912	0.960191	1171	1	-0.013993
HIST2H2AB	4	0.027677	0.059279	0.960191	1172	1	0.15091
PPL	4	0.027682	0.05929	0.960191	1173	2	0.43936
ARID5B	4	0.027721	0.059351	0.960191	1174	2	0.4511
MST1L	4	0.027731	0.059368	0.960191	1175	2	0.27848
EDNRB	4	0.02774	0.059384	0.960191	1176	2	0.34096
GGH	4	0.027769	0.05943	0.960191	1177	2	0.34242
AFP	4	0.02778	0.059446	0.960191	1178	2	0.36863
RAG2	4	0.027808	0.05949	0.960191	1179	2	0.26073
EPB41	4	0.027837	0.05954	0.960191	1180	2	0.20317
CCT2	4	0.027876	0.059606	0.960191	1181	2	0.45555
CHGA	4	0.027882	0.059612	0.960191	1182	1	0.19853
SUPV3L1	4	0.027905	0.059642	0.960191	1183	2	0.33699
SBNO2	4	0.027953	0.059711	0.960191	1184	2	0.24669
TTI2	4	0.027973	0.059743	0.960191	1185	2	0.55931
OR52N2	4	0.027985	0.059768	0.960191	1186	2	0.062528
MBIP	4	0.028012	0.059812	0.960191	1187	2	0.23448
NPHP3	4	0.028031	0.059848	0.960191	1188	2	-0.088527
METTL6	4	0.028036	0.059854	0.960191	1189	2	0.29242
PSMC2	4	0.028087	0.059938	0.960191	1190	1	-0.051335
RPS19	4	0.028128	0.060001	0.960191	1191	2	0.55816
SLC46A3	4	0.028138	0.060011	0.960191	1192	2	0.10735
HCAR1	4	0.028157	0.060038	0.960191	1193	2	0.3624
APOC2	4	0.02819	0.060078	0.960191	1194	2	0.21705
CDC16	4	0.028241	0.060149	0.960191	1195	2	0.32996
ATF5	4	0.028245	0.060152	0.960191	1196	2	0.17066
B4GALT3	4	0.028264	0.060179	0.960191	1197	2	0.50471
GTPBP8	4	0.028342	0.060306	0.960191	1198	2	0.3384
MAGI1	4	0.028343	0.060307	0.960191	1199	2	0.1375
PFN1	4	0.028362	0.060343	0.960191	1200	2	0.43682
WFDC12	4	0.02843	0.060444	0.960191	1201	2	0.1903
SIRT6	4	0.028497	0.06054	0.960191	1202	1	0.040716
DIMT1	4	0.028538	0.060595	0.960191	1203	2	0.37666
MRPS25	4	0.028548	0.060615	0.960191	1204	2	0.41598
SULT6B1	4	0.028587	0.060666	0.960191	1205	2	0.29702
GCM2	4	0.028597	0.060681	0.960191	1206	2	0.24011
CLDN4	4	0.028599	0.060687	0.960191	1207	1	0.032997
SNTB2	4	0.02865	0.060752	0.960191	1208	1	-0.06797
USP36	4	0.028704	0.060829	0.960191	1209	2	0.27982
TAS2R41	4	0.028714	0.060841	0.960191	1210	2	0.41481
CLIC5	4	0.028763	0.060923	0.960191	1211	2	0.46488
C19orf45	4	0.028804	0.060988	0.960191	1212	1	-0.011288
SPATA9	4	0.028812	0.061003	0.960191	1213	2	0.31044
SPRN	4	0.028855	0.061071	0.960191	1214	1	-0.027792
NDOR1	4	0.02894	0.06119	0.960191	1215	2	0.49681
DEK	4	0.028989	0.061259	0.960191	1216	2	0.28151
MDC1	4	0.02906	0.061357	0.960191	1217	2	-0.0098744
ZNF883	4	0.029078	0.061398	0.960191	1218	2	0.089139
FLNB	4	0.029128	0.061474	0.960191	1219	2	0.11353
BDKRB2	4	0.029137	0.061487	0.960191	1220	2	0.29513
CEACAM16	4	0.029147	0.061509	0.960191	1221	2	0.16276
ATP5F1	4	0.029162	0.061535	0.960191	1222	1	0.20585
CCDC37	4	0.029207	0.061599	0.960191	1223	2	0.48903
DUSP1	4	0.029214	0.061607	0.960191	1224	1	-0.40397
YAE1D1	4	0.029265	0.06169	0.960191	1225	2	0.43873
MRPL12	4	0.029296	0.061733	0.960191	1226	2	0.29901
SRPR	4	0.029316	0.061764	0.960191	1227	2	0.211
OR3A2	4	0.029335	0.06179	0.960191	1228	2	0.34881
ZBTB24	4	0.029355	0.061814	0.960191	1229	2	0.23059
TMEM138	4	0.029367	0.061831	0.960191	1230	1	0.17418
ARL5C	4	0.029405	0.061882	0.960191	1231	2	0.082067
CALR	4	0.029415	0.061896	0.960191	1232	2	0.052939
TSGA10	4	0.029469	0.061979	0.960705	1233	1	-0.1853
SDR42E1	4	0.029623	0.062195	0.96323	1234	2	0.38246
WDR3	4	0.029653	0.062243	0.96323	1235	2	0.34502
TBX21	4	0.029725	0.062359	0.963914	1236	1	-0.26267
TSPY3	4	0.029743	0.062388	0.963914	1237	2	0.33484
PPP2R3A	4	0.029776	0.062442	0.963967	1238	1	0.14548
ARL14EP	4	0.029879	0.062608	0.964722	1239	2	0.33569
WNT7B	4	0.029892	0.062629	0.964722	1240	2	0.22748
CKAP4	4	0.029932	0.062688	0.964722	1241	2	0.070602
PLXDC2	4	0.029962	0.062736	0.964722	1242	2	0.49543
GNB2	4	0.029981	0.062766	0.964722	1243	1	0.014729
CXCL14	4	0.030002	0.062794	0.964722	1244	2	0.29687
SERF1A	4	0.030032	0.062848	0.964774	1245	1	0.13726
DSCR4	4	0.030102	0.062949	0.964835	1246	2	0.083208
HK2	4	0.030112	0.062964	0.964835	1247	2	0.25407
PPID	4	0.030133	0.063003	0.964835	1248	2	0.20227
C7orf34	4	0.030223	0.063148	0.965362	1249	2	0.23493
GNRHR	4	0.030237	0.063167	0.965362	1250	1	0.14564
TIMM17B	4	0.030253	0.063189	0.965362	1251	2	0.11197
NPFF	4	0.030363	0.063362	0.966704	1252	2	0.18613
ADCYAP1	4	0.03039	0.063398	0.966704	1253	2	0.3485
NOL6	4	0.030441	0.063464	0.966704	1254	1	0.30156
USH1C	4	0.030464	0.063497	0.966704	1255	2	0.28623
VPREB1	4	0.030492	0.063537	0.966704	1256	1	-0.070244
DCTD	4	0.030525	0.063588	0.966704	1257	2	0.099122
PPM1M	4	0.030555	0.063631	0.966704	1258	2	-0.18278
SLC9A2	4	0.030595	0.063694	0.966888	1259	1	-0.036685
SLC25A43	4	0.030697	0.063862	0.967857	1260	2	0.1359
ZNF70	4	0.030706	0.063877	0.967857	1261	2	0.49604
PPFIBP2	4	0.030747	0.063929	0.967857	1262	2	0.29969
FBN3	4	0.030797	0.064006	0.967857	1263	2	0.25759
VMO1	4	0.030799	0.064011	0.967857	1264	1	0.11145
RIPK1	4	0.030939	0.064241	0.968408	1265	2	0.050243
OR4K2	4	0.030949	0.064253	0.968408	1266	2	0.27816
LYN	4	0.030952	0.064258	0.968408	1267	1	-0.042919
C7orf62	4	0.031003	0.064321	0.968408	1268	1	0.01356
HMG20B	4	0.031081	0.064443	0.968408	1269	2	0.31418
CSTA	4	0.031106	0.064484	0.968408	1270	1	0.21138
URB2	4	0.031203	0.064639	0.968408	1271	2	0.29705
ZNF286A	4	0.031208	0.064643	0.968408	1272	1	0.09357
LMX1A	4	0.031259	0.064712	0.968408	1273	1	0.021191
ART3	4	0.031264	0.06472	0.968408	1274	2	0.31947
SLC22A18	4	0.031285	0.064745	0.968408	1275	2	0.21778
CCDC158	4	0.031361	0.064866	0.968408	1276	1	0.12518
ABCC2	4	0.031377	0.064886	0.968408	1277	2	0.20287
CIRH1A	4	0.031412	0.064946	0.968408	1278	2	0.3649
JUN	4	0.031463	0.065033	0.968408	1279	1	-0.049435
STMN3	4	0.031499	0.065089	0.968408	1280	2	0.072028
TMEM143	4	0.031514	0.065112	0.968408	1281	1	-0.20167
MLN	4	0.03154	0.065151	0.968408	1282	2	0.38718
SEC13	4	0.031566	0.065194	0.968408	1283	1	-0.032277
PRKCZ	4	0.031581	0.065212	0.968408	1284	2	0.45213
PHOX2A	4	0.031642	0.065296	0.968408	1285	2	0.26142
MOCS1	4	0.031668	0.065335	0.968408	1286	2	0.27266
EIF2B2	4	0.031673	0.065348	0.968408	1287	2	0.19507
REG4	4	0.031683	0.06536	0.968408	1288	2	0.20965
AIDA	4	0.031719	0.06541	0.968408	1289	1	0.076708
KRR1	4	0.031724	0.065419	0.968408	1290	2	0.086871
CARD8	4	0.031745	0.065444	0.968408	1291	2	0.28354
ATP6V1H	4	0.031755	0.065466	0.968408	1292	2	0.42493
PHLDA3	4	0.031872	0.065638	0.968852	1293	2	0.30813
USP6NL	4	0.031878	0.065646	0.968852	1294	2	0.23896
PRKCSH	4	0.032025	0.065852	0.968852	1295	2	0.34703
ASB17	4	0.032084	0.065949	0.968852	1296	2	0.26062
KLRC4	4	0.032126	0.066006	0.968852	1297	2	0.28903
SLC27A2	4	0.032127	0.066008	0.968852	1298	1	-0.11835
HIST1H4F	4	0.032156	0.066056	0.968852	1299	2	0.40207
SPDYE2	4	0.032167	0.066074	0.968852	1300	2	0.21043
DAGLB	4	0.032208	0.066133	0.968852	1301	2	0.16466
SLC22A12	4	0.03226	0.066225	0.968852	1302	2	0.12461
NEK7	4	0.032281	0.066256	0.968852	1303	1	0.2461
ASB12	4	0.032291	0.06627	0.968852	1304	2	0.36051
ZMYND12	4	0.032332	0.066337	0.968852	1305	1	-0.057635
RPS20	4	0.032332	0.066338	0.968852	1306	2	0.37193
TPRG1L	4	0.032383	0.066407	0.968852	1307	1	-0.035746
CCIN	4	0.032394	0.066425	0.968852	1308	2	0.18149
HIST1H2BK	4	0.032415	0.06646	0.968852	1309	2	0.43476
MASP2	4	0.032529	0.066645	0.968852	1310	2	0.37062
LHX6	4	0.032536	0.066658	0.968852	1311	1	0.013429
AIFM1	4	0.03255	0.066691	0.968852	1312	2	0.43208
OR4N4	4	0.03256	0.066707	0.968852	1313	2	-0.053046
CASC3	4	0.03257	0.066719	0.968852	1314	2	0.1999
LRRC2	4	0.032587	0.06674	0.968852	1315	1	0.15563
NMRK2	4	0.032638	0.066817	0.968852	1316	1	-0.080968
AMBRA1	4	0.032653	0.066838	0.968852	1317	2	0.37136
TMEM183B	4	0.032664	0.06685	0.968852	1318	2	0.21607
HOXB1	4	0.032674	0.066865	0.968852	1319	2	0.17274
CA11	4	0.032716	0.066926	0.969003	1320	2	0.29516
CTGF	4	0.03282	0.067083	0.970548	1321	2	0.31542
FBXO38	4	0.032924	0.067222	0.971138	1322	2	0.21867
OGFOD1	4	0.032944	0.067259	0.971138	1323	2	0.10366
DBNDD2	4	0.032955	0.067276	0.971138	1324	2	0.30947
HOMEZ	4	0.032995	0.067334	0.971235	1325	1	0.19579
DNAJA4	4	0.033046	0.067422	0.971456	1326	1	0.0094548
USP43	4	0.033091	0.067488	0.971456	1327	2	0.24506
CRH	4	0.033097	0.067502	0.971456	1328	2	0.15238
MRPS22	4	0.033174	0.06762	0.972318	1329	2	0.3734
SESTD1	4	0.033199	0.067663	0.972318	1330	2	0.42396
HSD3B2	4	0.033454	0.068059	0.973108	1331	1	-0.2057
MTIF2	4	0.033505	0.068138	0.973108	1332	2	0.47636
RPA1	4	0.033556	0.068209	0.973108	1333	1	-0.1334
MEX3C	4	0.033647	0.068342	0.973108	1334	2	0.28551
MSTN	4	0.033657	0.068354	0.973108	1335	2	0.1303
RBM4B	4	0.033658	0.068355	0.973108	1336	1	-0.13328
GPX5	4	0.033678	0.068385	0.973108	1337	2	0.25304
COPS3	4	0.033709	0.068437	0.973108	1338	1	-0.039625
OLFM4	4	0.033773	0.068531	0.973108	1339	2	0.18645
C8orf59	4	0.033805	0.06857	0.973108	1340	2	0.13516
PROS1	4	0.033811	0.068584	0.973108	1341	2	0.13613
PRAMEF19	4	0.033857	0.068663	0.973108	1342	2	0.29024
ENTHD1	4	0.033889	0.068703	0.973108	1343	2	0.28384
GRAP2	4	0.034015	0.068904	0.973108	1344	1	0.22273
C6orf48	4	0.034026	0.068924	0.973108	1345	2	0.10691
CXCR1	4	0.034047	0.068947	0.973108	1346	2	0.21899
IQCG	4	0.034058	0.068963	0.973108	1347	2	0.39685
LRRC74B	4	0.034069	0.068981	0.973108	1348	2	0.29768
MSX2	4	0.034079	0.068997	0.973108	1349	2	0.17929
ZAR1	4	0.034117	0.069056	0.973108	1350	1	0.096095
PRELID1	4	0.034168	0.069133	0.973108	1351	1	0.17266
GPR176	4	0.034196	0.069169	0.973108	1352	2	0.23154
AP3B2	4	0.034238	0.069233	0.973108	1353	2	0.31064
NKAPL	4	0.034249	0.069248	0.973108	1354	2	0.35364
HAS1	4	0.03427	0.069282	0.973108	1355	1	-0.17732
WRAP73	4	0.034312	0.069339	0.973108	1356	2	0.18588
HMGB3	4	0.034321	0.069353	0.973108	1357	1	0.12611
CCDC155	4	0.034355	0.069398	0.973108	1358	2	0.25282
SLCO4A1	4	0.034372	0.069421	0.973108	1359	2	0.28659
HYPM	4	0.034387	0.069446	0.973108	1360	2	0.132
SCN3A	4	0.034419	0.069497	0.973108	1361	2	0.19861
MAFG	4	0.034423	0.069504	0.973108	1362	1	-0.010607
LARP1B	4	0.034461	0.069562	0.973108	1363	2	0.26869
SLC1A5	4	0.034482	0.069593	0.973108	1364	2	0.34161
PRDM6	4	0.034525	0.069654	0.973108	1365	1	0.079813
PRSS16	4	0.034557	0.069696	0.973108	1366	2	0.12173
NACAD	4	0.034576	0.069723	0.973108	1367	2	0.16821
SLC22A2	4	0.034621	0.06977	0.973108	1368	2	-0.07839
LMF1	4	0.034627	0.069777	0.973108	1369	1	-0.17544
ARHGAP11B	4	0.034642	0.069798	0.973108	1370	2	0.43922
FANCI	4	0.034674	0.069855	0.973108	1371	2	0.2256
SPACA3	4	0.034678	0.069857	0.973108	1372	1	-0.39632
UBE4B	4	0.034813	0.07005	0.975082	1373	2	0.44544
CT83	4	0.034882	0.070145	0.975509	1374	1	0.17889
CD81	4	0.034933	0.07022	0.975509	1375	2	0.29997
GIPC2	4	0.035035	0.07038	0.975509	1376	1	0.073358
CASP14	4	0.03507	0.070441	0.975509	1377	2	0.16546
FAM25A	4	0.03508	0.070457	0.975509	1378	2	0.35093
LMBRD2	4	0.035091	0.070469	0.975509	1379	2	0.29258
FAM195A	4	0.035112	0.070503	0.975509	1380	2	0.35696
MAGEB3	4	0.035187	0.07061	0.975509	1381	1	-0.034023
FAM133B	4	0.035252	0.070707	0.975509	1382	2	0.3637
APBA2	4	0.035289	0.070773	0.975509	1383	2	0.18482
ABCA3	4	0.03534	0.070853	0.975509	1384	1	0.16715
CCSAP	4	0.035381	0.070919	0.975509	1385	2	0.29569
WTAP	4	0.035391	0.070935	0.975509	1386	1	0.010599
ZFAND4	4	0.035442	0.071013	0.975509	1387	1	-0.069139
TIMM50	4	0.035478	0.071071	0.975509	1388	2	0.37203
POU3F4	4	0.035493	0.071086	0.975509	1389	1	0.12934
NFKBID	4	0.035521	0.071127	0.975509	1390	2	0.15514
MAGEE1	4	0.035553	0.071174	0.975509	1391	2	0.16122
CASD1	4	0.035607	0.071254	0.975509	1392	2	0.1315
RAB4A	4	0.035618	0.071265	0.975509	1393	2	0.17848
MAP2K3	4	0.035629	0.071287	0.975509	1394	2	0.17724
NEK4	4	0.03564	0.071305	0.975509	1395	2	0.27184
CUL5	4	0.03565	0.071315	0.975509	1396	2	0.13719
FBLIM1	4	0.035672	0.071347	0.975509	1397	2	0.41062
C17orf89	4	0.035704	0.071396	0.975509	1398	2	0.3444
ALDH7A1	4	0.035748	0.071452	0.975509	1399	2	0.23991
ITPR2	4	0.035758	0.07147	0.975509	1400	2	0.25608
RGS21	4	0.035799	0.071533	0.975509	1401	1	0.16712
CD93	4	0.035834	0.071585	0.975509	1402	2	0.44979
CCDC117	4	0.035849	0.071611	0.975509	1403	1	0.030702
SCARB1	4	0.035899	0.071685	0.975684	1404	2	0.29647
NDUFAF2	4	0.035951	0.071767	0.975684	1405	1	-0.12796
UST	4	0.035996	0.071819	0.975684	1406	2	0.19254
COL4A6	4	0.036002	0.071829	0.975684	1407	1	-0.29669
NAGK	4	0.036053	0.07191	0.97595	1408	2	-0.057633
EIF4G2	4	0.036083	0.07195	0.97595	1409	2	0.1919
GPATCH4	4	0.036155	0.072053	0.975955	1410	2	0.35986
PRY2	4	0.036203	0.072129	0.975955	1411	2	0.17857
GNS	4	0.036257	0.072209	0.975955	1412	1	-0.21582
MYO10	4	0.036268	0.072225	0.975955	1413	2	0.25764
HSPB6	4	0.0363	0.072276	0.975955	1414	2	0.1939
SOD3	4	0.036308	0.072293	0.975955	1415	1	-0.11494
CCL22	4	0.036355	0.07236	0.975955	1416	2	0.20075
ITGB1BP1	4	0.036388	0.072403	0.975955	1417	2	0.15689
NDUFC2	4	0.036409	0.072435	0.975955	1418	2	0.3963
PPP1R14B	4	0.036431	0.072469	0.975955	1419	2	0.1986
AFAP1L1	4	0.03646	0.072512	0.975955	1420	2	0.21934
CDH2	4	0.03654	0.072635	0.976913	1421	2	0.22793
MRPL14	4	0.036617	0.072752	0.976924	1422	2	0.42985
TEX30	4	0.036627	0.07277	0.976924	1423	2	0.24663
OMA1	4	0.036664	0.07282	0.976924	1424	2	0.059613
TMEM95	4	0.036704	0.072877	0.976924	1425	2	0.39756
MED30	4	0.036715	0.072891	0.976924	1426	2	0.31859
PIH1D1	4	0.036766	0.072974	0.977357	1427	1	0.31215
NOP56	4	0.036816	0.073047	0.977643	1428	1	-0.36784
DCAF13	4	0.036867	0.073121	0.97795	1429	2	-0.24928
C17orf67	4	0.036918	0.073199	0.978304	1430	1	0.37492
FUT4	4	0.036969	0.073273	0.978617	1431	1	0.070561
TFAM	4	0.037	0.073325	0.978618	1432	2	0.14444
KMT2E	4	0.037065	0.073429	0.978629	1433	2	0.10409
ITFG2	4	0.037071	0.073441	0.978629	1434	1	-0.12758
GIPC1	4	0.037098	0.073486	0.978629	1435	2	0.27691
GSPT2	4	0.037122	0.07353	0.978629	1436	1	0.13198
DDX10	4	0.037223	0.073681	0.979262	1437	2	0.23363
ADGRE5	4	0.037274	0.073748	0.979262	1438	2	0.32777
EIF1	4	0.037274	0.073748	0.979262	1439	1	0.32121
LPAR4	4	0.037362	0.073889	0.979262	1440	2	0.1878
OR5M11	4	0.037373	0.073912	0.979262	1441	2	0.22669
HEMGN	4	0.037376	0.073915	0.979262	1442	2	0.33782
TMEM108	4	0.037395	0.073944	0.979262	1443	2	0.34381
MRRF	4	0.037427	0.073988	0.979262	1444	2	0.26474
ZSWIM5	4	0.03755	0.074161	0.979494	1445	2	0.30803
PLEKHA1	4	0.037579	0.074202	0.979494	1446	2	0.31975
C1orf116	4	0.037605	0.074237	0.979494	1447	2	0.35725
METTL13	4	0.037627	0.07427	0.979494	1448	2	0.17693
IFNA7	4	0.03763	0.074279	0.979494	1449	2	0.30879
PPP5C	4	0.037681	0.074354	0.979494	1450	2	0.30743
TNFRSF6B	4	0.037732	0.074431	0.979494	1451	1	0.084513
CCDC103	4	0.037738	0.074436	0.979494	1452	2	0.038733
NEURL2	4	0.037771	0.07448	0.979494	1453	2	0.2711
AIFM3	4	0.037815	0.074546	0.979494	1454	2	0.23481
OR10G8	4	0.037834	0.074569	0.979494	1455	1	-0.069009
ZNF430	4	0.037884	0.07465	0.979882	1456	1	0.016186
ALDH1A3	4	0.037935	0.074729	0.979959	1457	1	-0.18339
CD99	4	0.038059	0.074916	0.979959	1458	2	0.1978
AMIGO2	4	0.038081	0.074949	0.979959	1459	2	0.32253
TOMM7	4	0.038137	0.075027	0.979959	1460	2	0.3543
OR4K17	4	0.038139	0.075032	0.979959	1461	1	-0.11838
DDX1	4	0.038189	0.075099	0.979959	1462	1	0.081956
KCTD14	4	0.038192	0.075105	0.979959	1463	2	0.13761
GPRC5D	4	0.038204	0.075122	0.979959	1464	2	0.19775
SLC19A1	4	0.03824	0.075165	0.979959	1465	1	-0.31548
OGFOD2	4	0.038259	0.075203	0.979959	1466	2	-0.007729
C9orf16	4	0.038291	0.075242	0.979959	1467	1	-0.25765
DAND5	4	0.038315	0.075271	0.979959	1468	2	0.22511
LCN15	4	0.038494	0.07552	0.981849	1469	1	-0.24319
EIF3A	4	0.038527	0.075571	0.981849	1470	2	0.082078
ENPP3	4	0.038545	0.0756	0.981849	1471	1	0.061483
CLVS2	4	0.03856	0.075622	0.981849	1472	2	0.073322
RAB39B	4	0.038605	0.075691	0.982035	1473	2	0.26154
OR7D2	4	0.038638	0.075739	0.982035	1474	2	0.31013
MILR1	4	0.03875	0.075914	0.983031	1475	2	0.26126
PLEKHO1	4	0.038901	0.076144	0.983031	1476	1	-0.088968
UPF3B	4	0.038907	0.076154	0.983031	1477	2	0.25955
FAM122C	4	0.038952	0.076228	0.983031	1478	1	0.17075
APOBEC3F	4	0.038952	0.076228	0.983031	1479	2	0.26179
CDC42BPG	4	0.039002	0.076317	0.983031	1480	1	0.083244
FH	4	0.039042	0.076378	0.983031	1481	2	0.20545
IPPK	4	0.039053	0.076393	0.983031	1482	2	0.33053
FOXS1	4	0.039075	0.076433	0.983031	1483	2	0.18402
ERICH2	4	0.039098	0.07647	0.983031	1484	2	0.00043665
PCED1B	4	0.039104	0.076481	0.983031	1485	1	-0.090365
KIAA1147	4	0.039154	0.076555	0.983031	1486	2	0.30158
CTSF	4	0.039188	0.076604	0.983031	1487	2	0.26166
TTC13	4	0.039199	0.076618	0.983031	1488	2	0.22758
ARID5A	4	0.039233	0.07666	0.983031	1489	2	0.33674
PSMD7	4	0.039256	0.076694	0.983031	1490	1	0.14629
CDKN2A	4	0.039267	0.076715	0.983031	1491	2	0.32058
HPSE2	4	0.039307	0.076777	0.983031	1492	1	-0.15668
TGM4	4	0.039357	0.076842	0.983031	1493	2	0.083194
CACNB2	4	0.039358	0.076844	0.983031	1494	1	-0.0077646
ITGA5	4	0.039459	0.077	0.984023	1495	1	0.12038
CRLS1	4	0.039548	0.077138	0.984023	1496	2	0.1825
ZDHHC9	4	0.039561	0.077156	0.984023	1497	2	0.073883
MCCD1	4	0.039571	0.077178	0.984023	1498	2	0.38626
CORO2B	4	0.039582	0.077198	0.984023	1499	2	0.31709
MAGEC1	4	0.039612	0.077231	0.984023	1500	1	0.076326
LOC100506388	4	0.039662	0.077302	0.984278	1501	1	0.096672
SDSL	4	0.039713	0.077376	0.984434	1502	1	0.018906
LPPR3	4	0.039763	0.077449	0.984434	1503	2	-0.0010032
ZMYND8	4	0.039774	0.077469	0.984434	1504	2	0.41981
TEAD1	4	0.039888	0.077634	0.985717	1505	2	0.1404
OR2H1	4	0.039916	0.077673	0.985717	1506	1	-0.05815
RGSL1	4	0.039967	0.077766	0.986137	1507	2	0.28573
FAM71C	4	0.040001	0.077809	0.986137	1508	2	0.29771
SHARPIN	4	0.040068	0.077924	0.986678	1509	1	0.11774
MRPS15	4	0.040119	0.078	0.986678	1510	2	0.35184
RNF213	4	0.04016	0.078053	0.986678	1511	2	0.2532
PTGIR	4	0.040194	0.078111	0.986678	1512	2	0.10944
ROPN1B	4	0.040221	0.078152	0.986678	1513	1	0.10373
OR2B2	4	0.040228	0.078164	0.986678	1514	2	0.099955
DEFB106A	4	0.040262	0.078214	0.986678	1515	2	0.18455
G6PD	4	0.040322	0.078293	0.987033	1516	2	0.23134
MRFAP1	4	0.040373	0.078387	0.987557	1517	1	0.19421
ARVCF	4	0.040456	0.078516	0.988537	1518	2	0.31807
FAM216A	4	0.04049	0.078571	0.988577	1519	2	0.16524
MPL	4	0.040536	0.078639	0.988786	1520	2	0.30278
ZNF618	4	0.040576	0.078695	0.988839	1521	1	-0.029351
OR9G4	4	0.040673	0.078845	0.988844	1522	2	0.24556
CERKL	4	0.040677	0.078851	0.988844	1523	1	-0.05068
PENK	4	0.040728	0.07893	0.988844	1524	2	0.2065
FGD5	4	0.040742	0.078948	0.988844	1525	2	0.072093
BIRC7	4	0.040779	0.079004	0.988844	1526	1	-0.045902
DDX39B	4	0.040799	0.079023	0.988844	1527	2	0.24771
MTX2	4	0.040829	0.07907	0.988844	1528	1	0.204
SLU7	4	0.04088	0.079141	0.988844	1529	1	0.095264
ACVR1	4	0.040931	0.079213	0.988844	1530	1	0.057732
HOXD9	4	0.040982	0.079295	0.988844	1531	2	0.15222
EZR	4	0.041032	0.079376	0.988844	1532	2	0.31511
CAPN12	4	0.041074	0.079425	0.988844	1533	2	0.20713
ARHGAP26	4	0.041131	0.079511	0.988844	1534	2	0.10971
CACNG1	4	0.041143	0.07953	0.988844	1535	2	0.3079
COA6	4	0.041212	0.079633	0.988844	1536	2	0.44852
GSTA5	4	0.041281	0.079734	0.988844	1537	2	0.27628
SNRPC	4	0.041286	0.079739	0.988844	1538	1	0.063779
DEFA1	4	0.041337	0.079824	0.988844	1539	1	-0.28614
HIST1H3F	4	0.041361	0.079861	0.988844	1540	2	0.27841
COA3	4	0.041438	0.079982	0.988844	1541	1	0.3684
SMG1	4	0.041465	0.080021	0.988844	1542	2	0.4188
AHNAK2	4	0.041489	0.080061	0.988844	1543	1	0.15285
LOC100289561	4	0.04158	0.080198	0.988844	1544	2	0.18823
KITLG	4	0.041603	0.08023	0.988844	1545	2	0.304
MIER3	4	0.041615	0.080248	0.988844	1546	2	0.29926
DUSP9	4	0.041641	0.080283	0.988844	1547	2	0.21197
COX5A	4	0.041691	0.080348	0.988844	1548	1	0.11423
LPAR5	4	0.041742	0.080428	0.988844	1549	2	0.18183
EBF3	4	0.041793	0.080505	0.988844	1550	1	-0.0034737
DRG2	4	0.041846	0.080581	0.988844	1551	2	0.39398
C6orf132	4	0.041894	0.080662	0.988844	1552	2	0.16281
TAB1	4	0.041995	0.080819	0.988844	1553	2	0.028711
CDX2	4	0.042054	0.080911	0.988844	1554	2	0.0084797
KRTAP20-3	4	0.042101	0.080981	0.988844	1555	2	0.22652
ADAM20	4	0.042147	0.081056	0.988844	1556	1	-0.0084142
IL17A	4	0.042228	0.081158	0.988844	1557	2	0.20522
SALL2	4	0.042249	0.08119	0.988844	1558	2	0.10655
LMOD2	4	0.042298	0.081264	0.988844	1559	2	0.23397
HIST1H2BF	4	0.042299	0.081266	0.988844	1560	1	0.32525
PTGR2	4	0.04235	0.081341	0.988844	1561	1	0.22549
TRIM71	4	0.042401	0.081407	0.988844	1562	1	0.080189
WTIP	4	0.042403	0.081408	0.988844	1563	2	0.35562
SHH	4	0.042438	0.081468	0.988844	1564	2	0.11245
NAT8	4	0.042461	0.081508	0.988844	1565	2	0.1993
IZUMO1	4	0.042502	0.081559	0.988844	1566	1	-0.039579
PSMC6	4	0.042612	0.081718	0.988844	1567	2	0.20647
CCZ1B	4	0.042654	0.081769	0.988844	1568	2	0.30273
C1orf210	4	0.042755	0.081931	0.988844	1569	1	0.23952
TSPAN16	4	0.042799	0.082002	0.988844	1570	2	0.080707
OR2L13	4	0.042806	0.082006	0.988844	1571	1	0.0070691
CPQ	4	0.042811	0.082012	0.988844	1572	2	0.3286
PBX4	4	0.042907	0.082164	0.988844	1573	1	-0.061455
C1orf86	4	0.042928	0.082207	0.988844	1574	2	0.27253
OR2T6	4	0.042951	0.082234	0.988844	1575	2	0.22494
KDM4B	4	0.042958	0.082243	0.988844	1576	1	-0.12377
UNC13A	4	0.042974	0.082263	0.988844	1577	2	0.27617
AXDND1	4	0.042986	0.08228	0.988844	1578	2	0.24482
CDH13	4	0.043008	0.082315	0.988844	1579	1	-0.33551
PEX26	4	0.043009	0.082316	0.988844	1580	2	0.27376
OMP	4	0.043045	0.082354	0.988844	1581	2	0.018286
VAX1	4	0.043056	0.082372	0.988844	1582	2	0.31878
ATXN7	4	0.043059	0.082377	0.988844	1583	1	0.039191
RNF114	4	0.043068	0.082388	0.988844	1584	2	0.13122
PTGS2	4	0.04311	0.082448	0.988844	1585	1	0.0029351
WBSCR27	4	0.04316	0.082519	0.988844	1586	1	-0.13659
SRSF6	4	0.043211	0.082581	0.988844	1587	2	0.24919
PCSK4	4	0.043262	0.082666	0.988844	1588	1	-0.1416
TTC9B	4	0.043349	0.082795	0.988844	1589	2	0.15603
ULBP3	4	0.043363	0.082814	0.988844	1590	1	0.049625
PIN1	4	0.043413	0.082883	0.988844	1591	1	0.14727
XAGE1E	4	0.043432	0.082911	0.988844	1592	2	0.23903
ZNF593	4	0.043455	0.082945	0.988844	1593	2	0.20247
MRPS33	4	0.043464	0.082961	0.988844	1594	1	0.11921
PSMC1	4	0.043467	0.082971	0.988844	1595	2	0.28706
ENC1	4	0.043502	0.083024	0.988844	1596	2	0.20472
THSD7B	4	0.043515	0.08304	0.988844	1597	1	-0.37384
MN1	4	0.043526	0.083052	0.988844	1598	2	0.28052
OR4D11	4	0.043565	0.08311	0.988844	1599	1	-0.16425
SPRY4	4	0.043596	0.083169	0.988844	1600	2	0.4091
FTH1	4	0.043616	0.08319	0.988844	1601	2	0.090127
KNG1	4	0.043643	0.083232	0.988844	1602	2	0.20756
UGT1A8	4	0.043655	0.083251	0.988844	1603	2	0.36126
MPC1L	4	0.043679	0.08329	0.988844	1604	2	0.24673
FRMD5	4	0.043714	0.083342	0.988844	1605	2	0.34675
TCTN2	4	0.043717	0.083345	0.988844	1606	1	0.00065273
CASK	4	0.043726	0.083358	0.988844	1607	2	0.36119
OR11H1	4	0.043768	0.083418	0.988844	1608	1	0.078337
GUCA2B	4	0.043797	0.083462	0.988844	1609	2	0.216
MFN2	4	0.043818	0.0835	0.988844	1610	1	0.31604
C8orf48	4	0.043869	0.08357	0.988844	1611	1	0.071058
KTI12	4	0.043903	0.08361	0.988844	1612	2	0.27721
CHAF1B	4	0.043915	0.083631	0.988844	1613	2	0.20912
TMEM155	4	0.043927	0.083643	0.988844	1614	2	0.28509
TRIM62	4	0.04397	0.083704	0.988844	1615	1	-0.0014951
FKBP11	4	0.043997	0.083743	0.988844	1616	2	0.30997
AQP8	4	0.044021	0.083784	0.988844	1617	1	-0.048193
R3HDML	4	0.044033	0.083799	0.988844	1618	2	0.2095
PTGES	4	0.044068	0.083851	0.988844	1619	2	0.34171
AP4E1	4	0.044071	0.083854	0.988844	1620	1	-0.066057
UFD1L	4	0.04408	0.08387	0.988844	1621	2	0.51205
NDUFS5	4	0.044172	0.083988	0.988889	1622	1	0.061051
UBE2S	4	0.044175	0.083991	0.988889	1623	2	0.40801
GAREM	4	0.044199	0.084029	0.988889	1624	2	0.2323
EIF3J	4	0.044274	0.084133	0.989511	1625	2	0.33557
RUVBL2	4	0.044353	0.084257	0.990352	1626	2	0.12919
CMC2	4	0.044424	0.084368	0.990473	1627	2	0.28922
KIF3A	4	0.044425	0.084371	0.990473	1628	1	-0.26425
SH3BP5	4	0.044476	0.084452	0.990819	1629	1	0.048924
LLGL2	4	0.044628	0.084674	0.992817	1630	1	0.029307
ASB13	4	0.044678	0.084758	0.993186	1631	1	-0.01805
CABLES1	4	0.044729	0.084836	0.993223	1632	1	-0.064859
ATXN1	4	0.044769	0.084897	0.993223	1633	2	0.0049483
RUNDC1	4	0.04478	0.084917	0.993223	1634	2	0.23908
PRPH2	4	0.04483	0.084992	0.993329	1635	1	-0.086223
FCGR2A	4	0.04488	0.085066	0.993329	1636	1	-0.021775
CLSTN1	4	0.044931	0.08514	0.993329	1637	1	0.10887
TMLHE	4	0.044935	0.085148	0.993329	1638	2	0.3202
YLPM1	4	0.04515	0.085469	0.993329	1639	2	0.22241
SUSD1	4	0.045162	0.085488	0.993329	1640	2	0.062105
GRAMD4	4	0.045184	0.085517	0.993329	1641	1	-0.19043
DAPL1	4	0.045186	0.085519	0.993329	1642	2	0.19907
IFITM10	4	0.045198	0.085533	0.993329	1643	2	0.30063
OPRL1	4	0.045246	0.085609	0.993329	1644	2	0.30633
SPOCD1	4	0.045282	0.085671	0.993329	1645	2	0.041506
TMPRSS2	4	0.04533	0.08574	0.993329	1646	2	0.061227
S100A8	4	0.045335	0.085743	0.993329	1647	1	-0.056614
PSMD8	4	0.045354	0.085774	0.993329	1648	2	0.28766
MCF2	4	0.045436	0.085903	0.993329	1649	1	0.16967
OR52B2	4	0.045485	0.085968	0.993329	1650	2	0.30133
FMN2	4	0.045497	0.085993	0.993329	1651	2	0.15656
PAEP	4	0.045533	0.086044	0.993329	1652	2	0.36477
PRDM8	4	0.045537	0.08605	0.993329	1653	1	0.028357
CTU1	4	0.045569	0.086096	0.993329	1654	2	0.238
ELP6	4	0.045581	0.086112	0.993329	1655	2	0.14272
TSPAN10	4	0.045588	0.086125	0.993329	1656	1	-0.15059
MGLL	4	0.045689	0.086271	0.993329	1657	1	0.10146
RELB	4	0.045689	0.086272	0.993329	1658	2	0.1668
TATDN3	4	0.045701	0.086293	0.993329	1659	2	0.14411
WI2-2373I1.2	4	0.045774	0.086408	0.993329	1660	2	0.070671
SLC34A1	4	0.045786	0.086423	0.993329	1661	2	0.49395
TMEM167B	4	0.04579	0.08643	0.993329	1662	2	0.282
RHOF	4	0.045822	0.086484	0.993329	1663	2	0.046633
PHTF1	4	0.045841	0.086514	0.993329	1664	1	0.0017987
CATSPER2	4	0.04587	0.086552	0.993329	1665	2	0.080886
C10orf95	4	0.045891	0.086589	0.993329	1666	1	0.022694
ZNF676	4	0.045992	0.086733	0.994384	1667	1	0.059801
SH2D3A	4	0.046086	0.086875	0.994828	1668	2	0.13521
LATS2	4	0.046093	0.08688	0.994828	1669	1	-0.4409
RALGDS	4	0.046144	0.086969	0.994828	1670	1	-0.058811
BTD	4	0.046171	0.08701	0.994828	1671	2	0.34738
ADAMTS15	4	0.046219	0.08709	0.994828	1672	2	0.32094
ENPP4	4	0.046245	0.087122	0.994828	1673	1	-0.18553
SLC39A13	4	0.046255	0.087136	0.994828	1674	2	0.35873
KLHDC10	4	0.046295	0.087196	0.994919	1675	2	-0.1263
TNFAIP6	4	0.046425	0.087378	0.996154	1676	2	0.40126
CEACAM5	4	0.046447	0.087408	0.996154	1677	1	0.13515
RXFP4	4	0.046497	0.087487	0.996451	1678	1	0.16642
PDHB	4	0.046598	0.087641	0.99714	1679	2	0.36219
AASDHPPT	4	0.046649	0.087715	0.99714	1680	1	0.10857
DNTTIP2	4	0.046703	0.08779	0.99714	1681	2	0.25887
ACTL8	4	0.046727	0.087823	0.99714	1682	2	0.28792
LRRC4B	4	0.046739	0.087845	0.99714	1683	2	0.36373
MAATS1	4	0.04675	0.08786	0.99714	1684	2	0.18183
PTCD1	4	0.046851	0.088003	0.997784	1685	1	0.32284
PPP2R1A	4	0.046873	0.088035	0.997784	1686	2	0.33987
SOX2	4	0.046901	0.088074	0.997784	1687	1	0.022868
CACNG3	4	0.046958	0.088162	0.998196	1688	2	0.37505
RNF5	4	0.047031	0.088273	0.998502	1689	2	0.23044
PIK3C2B	4	0.047104	0.088374	0.998502	1690	2	0.1344
ATG9A	4	0.047153	0.088453	0.998502	1691	2	0.19753
SPTB	4	0.047201	0.088522	0.998502	1692	2	0.14527
EPM2A	4	0.047204	0.088525	0.998502	1693	2	0.3554
AK7	4	0.047254	0.088604	0.998502	1694	2	0.36529
MAGEA5	4	0.047262	0.088621	0.998502	1695	2	0.19666
BBS4	4	0.047355	0.088756	0.998502	1696	2	-0.0024363
PIK3C2A	4	0.047406	0.088826	0.998502	1697	1	0.22672
SURF1	4	0.047456	0.08889	0.998502	1698	2	0.31674
C1orf131	4	0.047557	0.089042	0.998502	1699	1	0.19416
NME1	4	0.047567	0.089062	0.998502	1700	2	0.29074
MOGAT2	4	0.047579	0.089077	0.998502	1701	2	0.29155
GPR82	4	0.047604	0.089113	0.998502	1702	2	0.34313
BAG1	4	0.047608	0.089114	0.998502	1703	1	0.25093
L3MBTL1	4	0.047616	0.089124	0.998502	1704	2	0.3147
MAGEB18	4	0.047628	0.08914	0.998502	1705	2	0.14479
CSK	4	0.047658	0.089193	0.998502	1706	2	0.33955
DCUN1D1	4	0.047665	0.089199	0.998502	1707	2	0.096936
PSMB4	4	0.047708	0.089259	0.998502	1708	1	-0.081451
ATAD2B	4	0.047726	0.089286	0.998502	1709	2	0.25536
EFNA1	4	0.047809	0.089404	0.998712	1710	1	-0.24565
PAK6	4	0.047812	0.08941	0.998712	1711	2	0.38052
ZSCAN25	4	0.047849	0.089464	0.998731	1712	2	0.17903
CLCN3	4	0.04791	0.089555	0.998801	1713	2	0.085019
FUNDC2	4	0.048011	0.089704	0.998801	1714	1	0.00024826
CDS2	4	0.048061	0.089776	0.998801	1715	1	-0.10733
C11orf84	4	0.048131	0.089866	0.998801	1716	2	0.28015
GH1	4	0.048143	0.089884	0.998801	1717	2	0.30264
LOC100134391	4	0.04818	0.08993	0.998801	1718	2	0.20867
RASL11A	4	0.048213	0.089978	0.998801	1719	1	0.15338
RNF145	4	0.048217	0.089985	0.998801	1720	2	0.073057
FAM43B	4	0.048229	0.09001	0.998801	1721	2	0.24268
DHRS4L1	4	0.048314	0.090134	0.998801	1722	1	-0.0041958
L2HGDH	4	0.04834	0.090165	0.998801	1723	2	0.22589
C18orf65	4	0.048352	0.090184	0.998801	1724	2	0.27977
DACH2	4	0.048364	0.090201	0.998801	1725	1	-0.1536
FAM180A	4	0.048414	0.09026	0.998801	1726	1	0.071561
MYH1	4	0.048426	0.090275	0.998801	1727	2	0.27065
VWA5B2	4	0.048465	0.090344	0.998801	1728	1	0.0055015
NKAIN3	4	0.0485	0.090388	0.998801	1729	2	-0.08516
SLC2A5	4	0.048515	0.090411	0.998801	1730	2	0.056958
TSSC1	4	0.048616	0.090575	1	1731	1	-0.12016
ARMC12	4	0.048666	0.090658	1	1732	1	0.098724
GNG2	4	0.048717	0.090728	1	1733	1	-0.023082
KIF20A	4	0.048767	0.090806	1	1734	1	-0.033113
SHCBP1	4	0.048818	0.090882	1	1735	1	-0.40507
NLRX1	4	0.048833	0.090909	1	1736	2	0.19086
C6	4	0.048868	0.090957	1	1737	1	-0.070145
NPB	4	0.048919	0.091023	1	1738	2	0.21298
NPAS2	4	0.048969	0.091097	1	1739	2	0.31416
DVL3	4	0.048981	0.091112	1	1740	2	0.14259
PYY	4	0.049019	0.091164	1	1741	2	0.19315
TP53TG3B	4	0.049092	0.09127	1	1742	2	0.49694
SLC25A22	4	0.049221	0.091462	1	1743	1	0.076904
PFAS	4	0.049229	0.091475	1	1744	2	0.32031
GFRA2	4	0.049271	0.091542	1	1745	1	0.02072
OTOA	4	0.049353	0.091652	1	1746	2	0.22685
FRRS1L	4	0.049378	0.09168	1	1747	2	0.12763
MED8	4	0.049402	0.091724	1	1748	2	0.15344
PGLYRP3	4	0.049415	0.091739	1	1749	2	0.29429
SLC6A12	4	0.049473	0.091825	1	1750	2	0.016904
MCHR1	4	0.049477	0.091835	1	1751	2	0.049054
PADI3	4	0.049523	0.09191	1	1752	1	-0.20817
NPAS4	4	0.049564	0.091963	1	1753	2	0.30377
CA14	4	0.049589	0.092006	1	1754	2	0.22381
GIMAP7	4	0.049624	0.092058	1	1755	1	0.18944
FETUB	4	0.049725	0.092207	1	1756	2	0.39285
CENPN	4	0.049775	0.092276	1	1757	1	0.10277
ALOX15B	4	0.049825	0.092345	1	1758	1	-0.30744
SLC35G5	4	0.049863	0.092408	1	1759	2	0.31366
LIN54	4	0.049875	0.092427	1	1760	2	0.23902
GON4L	4	0.049937	0.092535	1	1761	2	0.44774
MPP5	4	0.04995	0.092555	1	1762	2	0.40416
ZCCHC24	4	0.049962	0.092574	1	1763	2	0.28465
HCAR2	4	0.050012	0.092643	1	1764	2	0.099985
C20orf96	4	0.050027	0.092659	1	1765	1	-0.45459
TM4SF20	4	0.0501	0.092758	1	1766	2	0.12924
NCAPH	4	0.050127	0.092801	1	1767	1	-0.23539
CCDC148	4	0.050178	0.092877	1	1768	1	0.18258
HAUS8	4	0.050228	0.092954	1	1769	1	-0.072596
CPLX3	4	0.050237	0.09297	1	1770	2	0.054472
C6orf1	4	0.05025	0.092984	1	1771	2	0.20944
PLEKHG4B	4	0.050275	0.09302	1	1772	2	0.097509
RDH10	4	0.050278	0.093026	1	1773	1	0.11133
LIX1	4	0.05035	0.093126	1	1774	2	-0.18154
DPEP2	4	0.0504	0.0932	1	1775	2	0.19888
NDUFB6	4	0.05045	0.093272	1	1776	2	0.36864
IFRD1	4	0.0506	0.093484	1	1777	2	0.15233
ALS2CR11	4	0.050631	0.093526	1	1778	1	-0.30668
HSD17B2	4	0.050675	0.09359	1	1779	2	0.20437
ANKRD45	4	0.050681	0.093599	1	1780	1	-0.0063002
VCX3B	4	0.050782	0.093749	1	1781	1	0.0015762
GRIK5	4	0.050801	0.093775	1	1782	2	0.36019
GJC3	4	0.050814	0.093795	1	1783	2	0.18095
AATK	4	0.050882	0.093893	1	1784	1	-0.00062628
PRF1	4	0.050914	0.093925	1	1785	2	0.26814
SLC6A11	4	0.050983	0.094029	1	1786	2	0.38207
ZNF518A	4	0.051033	0.094105	1	1787	1	0.13391
FARSA	4	0.051115	0.094233	1	1788	2	0.14072
BRWD1	4	0.051128	0.094248	1	1789	2	0.27793
HSP90AB1	4	0.051134	0.094255	1	1790	2	0.13932
ADIPOQ	4	0.051191	0.094335	1	1791	2	0.37123
GATS	4	0.051216	0.094381	1	1792	2	0.14153
SPTBN5	4	0.051292	0.094492	1	1793	2	0.080254
C2CD4A	4	0.051355	0.094595	1	1794	2	0.28893
TRIM74	4	0.051486	0.094783	1	1795	2	0.29668
ARHGEF3	4	0.051507	0.09481	1	1796	2	0.099998
TBC1D31	4	0.051536	0.094852	1	1797	2	0.15865
TMEM37	4	0.051557	0.094879	1	1798	2	0.16821
SNRPD3	4	0.051637	0.095011	1	1799	1	-0.15512
IER5L	4	0.051646	0.095022	1	1800	2	0.26416
MAGI3	4	0.051684	0.095091	1	1801	2	0.1853
LAYN	4	0.051687	0.095098	1	1802	2	0.053439
POLB	4	0.051722	0.095157	1	1803	2	0.21518
ZNF438	4	0.051734	0.095177	1	1804	2	0.35695
ZFAND2B	4	0.051772	0.095235	1	1805	2	0.2227
KLK5	4	0.051785	0.095252	1	1806	2	0.23474
LLGL1	4	0.051888	0.095384	1	1807	1	0.080619
CDH6	4	0.051937	0.09545	1	1808	2	0.12922
ABCF3	4	0.051989	0.095535	1	1809	1	0.2858
TMEM114	4	0.052	0.095551	1	1810	2	-0.023507
NR2F6	4	0.052013	0.095567	1	1811	2	0.38172
ADAMTS3	4	0.052089	0.095675	1	1812	1	0.071396
CYTH3	4	0.05214	0.095742	1	1813	1	0.055401
CDC14A	4	0.05214	0.095742	1	1814	2	0.23057
NPY1R	4	0.05219	0.095818	1	1815	1	-0.070998
PRSS54	4	0.052191	0.095819	1	1816	2	0.15888
VAMP1	4	0.052203	0.095836	1	1817	2	0.26611
KLF13	4	0.052229	0.095877	1	1818	2	0.25996
RPS15	4	0.05224	0.09589	1	1819	1	0.34704
AXIN1	4	0.052291	0.09597	1	1820	1	-0.06537
PRLHR	4	0.052356	0.09607	1	1821	2	0.11701
MPST	4	0.052381	0.096101	1	1822	2	0.21016
KIF25	4	0.052391	0.096115	1	1823	1	0.1729
STAG3	4	0.052441	0.096188	1	1824	1	0.067439
EMC1	4	0.052496	0.096272	1	1825	2	0.10425
MRPL27	4	0.052509	0.096294	1	1826	2	0.39755
PGM2	4	0.052572	0.096395	1	1827	2	0.22455
DISC1	4	0.052592	0.096426	1	1828	1	0.02885
MVB12B	4	0.052636	0.096489	1	1829	2	0.062298
SLC2A4	4	0.052642	0.0965	1	1830	2	-0.014463
POLR2H	4	0.052713	0.096599	1	1831	2	0.2104
BMI1	4	0.052725	0.096619	1	1832	2	0.32796
TRIM40	4	0.052743	0.096647	1	1833	1	-0.06394
MRPL52	4	0.052776	0.096697	1	1834	2	0.35353
TOMM20	4	0.052789	0.096714	1	1835	2	0.19237
NOSTRIN	4	0.052793	0.09672	1	1836	2	0.28131
PAFAH2	4	0.052802	0.09673	1	1837	2	0.060659
TNFRSF25	4	0.052815	0.096747	1	1838	2	0.33845
ECHDC1	4	0.052894	0.096859	1	1839	1	-0.014217
RAB11FIP4	4	0.052994	0.097005	1	1840	2	0.017495
GPR45	4	0.052994	0.097005	1	1841	1	0.16825
AKAP17A	4	0.053044	0.097087	1	1842	1	-0.23385
RPL21	4	0.053058	0.097113	1	1843	2	0.19931
RPS28	4	0.053145	0.097244	1	1844	1	0.12813
TRIM49D2	4	0.053295	0.097466	1	1845	1	-0.068814
CXCR2	4	0.053327	0.097515	1	1846	2	0.30819
NFE2L3	4	0.053346	0.097546	1	1847	2	0.23101
P3H1	4	0.053446	0.097691	1	1848	2	0.40566
FAM206A	4	0.053545	0.097843	1	1849	2	0.31789
BAALC	4	0.053546	0.097846	1	1850	1	-0.13102
LY6G5C	4	0.053609	0.09795	1	1851	2	0.26359
ZNF266	4	0.053635	0.097992	1	1852	2	0.37161
KLHDC8A	4	0.053647	0.098013	1	1853	1	0.092597
OXCT1	4	0.053673	0.098047	1	1854	2	0.12926
FATE1	4	0.053697	0.098081	1	1855	1	-0.077033
ZNF436	4	0.053747	0.098157	1	1856	1	0.16919
RHOG	4	0.053776	0.098198	1	1857	2	0.23917
OR4K1	4	0.053797	0.098233	1	1858	1	0.0057149
GLRX3	4	0.053905	0.098392	1	1859	2	0.23909
PTGFRN	4	0.053948	0.098448	1	1860	1	-0.10502
MRPS34	4	0.053956	0.098455	1	1861	2	0.42012
LEMD2	4	0.053998	0.098509	1	1862	2	0.11313
SIGLEC9	4	0.054021	0.09854	1	1863	2	0.30756
SDS	4	0.054048	0.098577	1	1864	1	-0.30418
LIMD2	4	0.054111	0.098672	1	1865	2	0.024886
LYG2	4	0.054137	0.098706	1	1866	2	0.13199
CRIP2	4	0.054149	0.098728	1	1867	1	-0.0077799
CCR2	4	0.054175	0.098755	1	1868	2	0.25556
ATP5A1	4	0.054199	0.0988	1	1869	2	0.27589
ARPP19	4	0.054249	0.098881	1	1870	1	-0.11167
KRTAP4-5	4	0.054299	0.098947	1	1871	2	0.38897
RIT1	4	0.054304	0.098954	1	1872	2	0.28301
PFN2	4	0.054382	0.09907	1	1873	2	0.1962
CEMIP	4	0.0544	0.099094	1	1874	1	-0.037209
CXCL11	4	0.054421	0.099127	1	1875	2	0.30232
KNCN	4	0.054473	0.099206	1	1876	2	0.17267
TCF19	4	0.05455	0.099325	1	1877	1	-0.063958
UPF1	4	0.0546	0.099408	1	1878	2	0.38355
CNNM4	4	0.054701	0.099566	1	1879	1	0.1683
ITGAV	4	0.054751	0.099639	1	1880	1	0.13984
HDHD1	4	0.054809	0.09972	1	1881	2	0.24851
KHNYN	4	0.054835	0.099754	1	1882	2	0.30497
DDHD2	4	0.054851	0.099777	1	1883	1	-0.18746
IRF3	4	0.054874	0.099811	1	1884	2	0.18518
PRPF38A	4	0.054901	0.099855	1	1885	1	-0.0092206
EPB41L1	4	0.054952	0.099929	1	1886	1	-0.067827
LSM14B	4	0.055043	0.10006	1	1887	2	0.22853
ZMYM1	4	0.055056	0.10009	1	1888	2	0.30215
LAMA5	4	0.055102	0.10015	1	1889	1	0.057541
SV2B	4	0.055121	0.10018	1	1890	2	0.22456
RANBP3L	4	0.055202	0.10029	1	1891	2	0.22582
DPH3	4	0.055238	0.10035	1	1892	2	0.42679
EGF	4	0.055303	0.10044	1	1893	1	0.010344
TCF24	4	0.055316	0.10046	1	1894	2	0.27052
EIF2AK3	4	0.055353	0.10052	1	1895	1	0.23463
ACOT7	4	0.055355	0.10052	1	1896	2	0.23143
ZNF677	4	0.055394	0.10059	1	1897	2	0.23319
FER1L5	4	0.055407	0.10061	1	1898	2	0.18323
ACAD8	4	0.055446	0.10067	1	1899	2	0.22135
UTY	4	0.055472	0.10071	1	1900	2	0.16119
NYNRIN	4	0.055511	0.10077	1	1901	2	0.053714
CADM4	4	0.055537	0.10081	1	1902	2	0.13599
ZNF12	4	0.055553	0.10084	1	1903	1	0.059707
ZEB2	4	0.055603	0.1009	1	1904	2	0.18299
ZNF414	4	0.055654	0.10097	1	1905	1	-0.10196
NRXN2	4	0.055655	0.10097	1	1906	2	0.2792
LENEP	4	0.055704	0.10105	1	1907	2	0.24384
OR2F2	4	0.055754	0.10113	1	1908	1	-0.049221
ZNF76	4	0.055798	0.10119	1	1909	2	0.44591
ANKRD32	4	0.055804	0.1012	1	1910	1	0.12525
SIMC1	4	0.055904	0.10134	1	1911	2	0.12008
RGS20	4	0.055916	0.10136	1	1912	2	0.067753
WNK1	4	0.055954	0.10141	1	1913	1	-0.27444
COL6A2	4	0.056004	0.10149	1	1914	1	-0.091697
B4GALT6	4	0.056008	0.10149	1	1915	2	0.13091
WDR49	4	0.056034	0.10153	1	1916	2	0.26999
PRDM9	4	0.056055	0.10156	1	1917	1	0.1009
ARL4A	4	0.056105	0.10163	1	1918	1	-0.074246
YBEY	4	0.056152	0.10169	1	1919	2	0.31519
IER2	4	0.056155	0.1017	1	1920	2	0.072716
POTED	4	0.056165	0.10171	1	1921	2	0.3939
HOXA9	4	0.056205	0.10178	1	1922	2	0.006881
RNASE4	4	0.056355	0.10201	1	1923	1	0.078648
GPSM1	4	0.056427	0.10211	1	1924	2	0.11882
MBNL2	4	0.05644	0.10212	1	1925	2	0.30462
CANT1	4	0.056455	0.10215	1	1926	1	0.082611
MSANTD3	4	0.056493	0.1022	1	1927	2	0.2842
ST8SIA3	4	0.056505	0.10222	1	1928	1	-0.35064
TJAP1	4	0.056519	0.10224	1	1929	2	0.34665
CEMP1	4	0.056556	0.10229	1	1930	1	-0.16534
C15orf62	4	0.056584	0.10234	1	1931	2	0.30613
GRIA1	4	0.056606	0.10237	1	1932	1	-0.093216
C9orf69	4	0.056656	0.10244	1	1933	1	-0.1197
SNAI1	4	0.056663	0.10245	1	1934	2	0.28974
TEX12	4	0.056676	0.10247	1	1935	2	0.02486
BEX2	4	0.05669	0.10248	1	1936	2	0.23653
CSTF1	4	0.056706	0.10251	1	1937	1	0.14129
MBD4	4	0.056716	0.10253	1	1938	2	0.31546
ZMIZ1	4	0.056729	0.10255	1	1939	2	0.16828
RPP21	4	0.056856	0.10274	1	1940	2	0.24617
GNAI1	4	0.056906	0.10282	1	1941	1	-0.33471
KIAA1328	4	0.056913	0.10283	1	1942	2	0.22783
OR2A7	4	0.056956	0.10289	1	1943	2	0.11123
HLA-G	4	0.057006	0.10296	1	1944	1	-0.14738
ABHD14A	4	0.057045	0.10301	1	1945	2	0.058466
HNRNPA1	4	0.057056	0.10303	1	1946	1	-0.32192
NCR2	4	0.057085	0.10307	1	1947	2	0.2786
ROCK2	4	0.057106	0.10311	1	1948	2	0.11413
LRRC30	4	0.057137	0.10315	1	1949	2	0.056714
SAG	4	0.057151	0.10318	1	1950	2	0.35895
NUCB1	4	0.057157	0.10318	1	1951	2	0.28675
LRRTM1	4	0.057177	0.10321	1	1952	2	0.27532
ULK3	4	0.057207	0.10326	1	1953	1	0.055981
SELK	4	0.057256	0.10333	1	1954	2	0.19505
RNF215	4	0.057257	0.10333	1	1955	1	0.0163
NOVA2	4	0.057283	0.10337	1	1956	2	0.16718
GALR1	4	0.057307	0.10341	1	1957	1	0.13269
SOCS3	4	0.057357	0.10349	1	1958	1	0.12353
STAU1	4	0.057407	0.10356	1	1959	2	0.24864
PYCARD	4	0.057428	0.10359	1	1960	2	0.10445
DSPP	4	0.057457	0.10363	1	1961	1	-0.093653
GEMIN2	4	0.057507	0.1037	1	1962	1	0.26892
FOXR2	4	0.057557	0.10377	1	1963	1	0.12672
SCGB3A2	4	0.05756	0.10378	1	1964	2	0.17826
GHSR	4	0.057607	0.10384	1	1965	2	0.033444
MCM10	4	0.057679	0.10395	1	1966	2	0.39806
HIST1H4A	4	0.057746	0.10404	1	1967	2	0.14815
FANCB	4	0.057757	0.10406	1	1968	1	0.22095
MAP1S	4	0.057857	0.10423	1	1969	1	0.19766
PTPRK	4	0.057891	0.10427	1	1970	2	0.26753
DTX2	4	0.057905	0.1043	1	1971	2	0.034641
LRRC59	4	0.057957	0.10437	1	1972	1	0.061098
NCCRP1	4	0.057984	0.1044	1	1973	2	0.38908
ZNF655	4	0.057998	0.10442	1	1974	2	0.43613
SERPINA5	4	0.058007	0.10444	1	1975	1	0.1496
DPYSL5	4	0.058011	0.10444	1	1976	2	0.091109
LOC100129216	4	0.058051	0.1045	1	1977	2	0.27612
HOXD1	4	0.058057	0.1045	1	1978	1	0.029961
ERICH6B	4	0.058077	0.10453	1	1979	2	0.14899
LIPI	4	0.058104	0.10457	1	1980	2	0.2847
FAM120AOS	4	0.058208	0.10472	1	1981	1	-0.20709
AGAP9	4	0.058258	0.10481	1	1982	1	-0.22273
SLC44A3	4	0.058343	0.10493	1	1983	2	0.36889
LETM1	4	0.058356	0.10495	1	1984	2	0.36291
TAS2R5	4	0.05837	0.10497	1	1985	2	0.18068
NCL	4	0.058408	0.10503	1	1986	1	0.2163
KLHL21	4	0.058436	0.10506	1	1987	2	0.34761
GSTM1	4	0.058558	0.10525	1	1988	1	0.081413
KAZALD1	4	0.058583	0.10529	1	1989	2	0.19293
TPSB2	4	0.05861	0.10532	1	1990	2	0.23376
ZNF169	4	0.058636	0.10536	1	1991	2	0.20348
PRR18	4	0.05877	0.10555	1	1992	2	0.23443
CCDC91	4	0.058808	0.10561	1	1993	1	0.044136
MRPS9	4	0.058823	0.10563	1	1994	2	0.12667
RPL10	4	0.058876	0.1057	1	1995	2	0.40259
CAPNS1	4	0.058958	0.10582	1	1996	1	0.095243
TMEM102	4	0.059008	0.1059	1	1997	1	-0.015217
POMC	4	0.059058	0.10598	1	1998	1	0.10371
[truncated: 17,114 more rows]

## Sheet: GPX4M_bright.gene_summary
Table S2. MAGeCK analysis of bright CRISPR screens
id	num	pos|score	pos|p-value	pos|fdr	pos|rank	pos|goodsgrna	pos|lfc
PTEN	4	3.7777e-12	2.5903e-07	0.000707	1	4	2.1016
DOHH	4	5.6691e-11	2.5903e-07	0.000707	2	4	1.4702
ANAPC11	4	6.4015e-10	2.5903e-07	0.000707	3	4	1.4
UBE2H	4	2.2916e-09	2.5903e-07	0.000707	4	4	1.5136
TGIF1	4	3.1358e-09	2.5903e-07	0.000707	5	4	1.1762
ANAPC2	4	4.6679e-09	2.5903e-07	0.000707	6	3	1.4206
MAEA	4	8.2924e-09	2.5903e-07	0.000707	7	3	1.2552
ABCF1	4	2.0306e-08	7.7708e-07	0.001856	8	4	1.2089
NF2	4	3.3621e-08	1.2951e-06	0.00275	9	4	1.3819
KMT2D	4	7.4215e-08	1.8132e-06	0.002888	10	4	1
METTL3	4	7.8697e-08	1.8132e-06	0.002888	11	4	1.143
DRG1	4	1.0383e-07	1.8132e-06	0.002888	12	3	1.1872
ELAVL1	4	1.3219e-07	2.3312e-06	0.003427	13	3	0.94524
ANAPC4	4	3.2811e-07	3.3673e-06	0.00429	14	4	1.0958
PCIF1	4	4.6864e-07	3.3673e-06	0.00429	15	4	0.87909
LARP1	4	7.416e-07	3.8854e-06	0.004641	16	4	1.1391
TSC2	4	9.1666e-07	4.4034e-06	0.00495	17	4	1.2731
ARIH2	4	2.0276e-06	7.7708e-06	0.008251	18	4	0.79709
EIF3A	4	3.2165e-06	1.062e-05	0.010683	19	3	1.04
SERBP1	4	3.8796e-06	1.321e-05	0.011926	20	2	1.113
FAU	4	3.9404e-06	1.321e-05	0.011926	21	4	0.90308
CLDN7	4	4.0971e-06	1.3728e-05	0.011926	22	4	1.0422
DYNC1H1	4	4.3029e-06	1.4764e-05	0.012269	23	4	0.94918
DHPS	4	5.3111e-06	2.0981e-05	0.016708	24	3	1.1833
NOB1	4	5.8455e-06	2.2535e-05	0.017228	25	4	1.0101
FAF2	4	7.1769e-06	3.186e-05	0.02342	26	4	0.85394
TSC1	4	9.1547e-06	4.4811e-05	0.03172	27	3	1.0782
PLEKHH3	4	9.5887e-06	4.6884e-05	0.032001	28	4	1.0019
PDCD10	4	1.1193e-05	5.1546e-05	0.033971	29	2	0.77912
RPLP2	4	1.3908e-05	6.3461e-05	0.040429	30	3	1.2594
NPRL3	4	1.5774e-05	7.1232e-05	0.043916	31	3	0.86567
HNRNPA1	4	1.7009e-05	7.9003e-05	0.047184	32	3	1.1845
EIF3M	4	1.8222e-05	8.6774e-05	0.050255	33	3	0.88315
EIF3CL	4	2.214e-05	0.00010387	0.058387	34	4	0.8084
PFN1	4	2.5364e-05	0.00011786	0.064356	35	3	1.0654
DUSP4	4	3.2206e-05	0.0001422	0.074982	36	4	0.77739
RBM10	4	3.4904e-05	0.0001536	0.074982	37	4	0.76957
TP53	4	3.6366e-05	0.00015775	0.074982	38	3	0.9149
RPRD1B	4	3.7142e-05	0.00015826	0.074982	39	4	0.77283
ZNF787	4	3.7417e-05	0.00015826	0.074982	40	4	0.4734
NAALAD2	4	3.7996e-05	0.00016085	0.074982	41	4	0.75051
TRMT112	4	3.8901e-05	0.00016604	0.075554	42	3	1.036
CDC16	4	5.6235e-05	0.00023183	0.103039	43	3	0.88339
TAOK1	4	5.7196e-05	0.00024012	0.104298	44	2	0.36165
TSR1	4	6.0801e-05	0.00025203	0.107041	45	3	0.98868
LCE1D	4	6.4665e-05	0.00026965	0.112032	46	3	0.73886
SLC4A9	4	7.1474e-05	0.00029348	0.118713	47	4	0.63526
CUL5	4	7.368e-05	0.00030228	0.118713	48	2	0.65005
SPON1	4	7.5036e-05	0.00030798	0.118713	49	4	0.58921
USP22	4	7.5799e-05	0.00031057	0.118713	50	4	0.76429
SP9	4	8.2696e-05	0.0003401	0.124482	51	4	0.60909
PPP1R12A	4	8.3494e-05	0.00034321	0.124482	52	3	0.77161
ZNF236	4	8.6216e-05	0.00035305	0.124482	53	4	0.73424
USP10	4	8.6222e-05	0.00035305	0.124482	54	4	0.70074
RAB35	4	8.7547e-05	0.00035823	0.124482	55	3	0.8409
EIF3C	4	9.6153e-05	0.00038983	0.129455	56	4	0.89493
EZH2	4	9.783e-05	0.0003945	0.129455	57	3	0.88495
EIF3I	4	9.9953e-05	0.00040071	0.129455	58	3	1.0169
SBDS	4	0.00010101	0.0004033	0.129455	59	3	0.66353
POU5F2	4	0.00010229	0.00040641	0.129455	60	4	0.67151
TNPO1	4	0.00010782	0.0004261	0.133501	61	3	0.64199
ETV5	4	0.00011422	0.00045459	0.140131	62	3	0.58518
OTUD5	4	0.00012825	0.00051209	0.155351	63	4	0.57707
RPLP0	4	0.00013081	0.00052194	0.155863	64	3	0.53428
TTC14	4	0.00015236	0.00060741	0.17698	65	4	0.64653
TSPY3	4	0.00015382	0.00061311	0.17698	66	4	0.6571
SNRK	4	0.00015791	0.0006271	0.17698	67	3	0.7838
ANAPC1	4	0.00015871	0.00062969	0.17698	68	4	0.98522
SIL1	4	0.00018273	0.00072087	0.198939	69	4	0.77289
MX2	4	0.0001854	0.00072864	0.198939	70	2	0.77042
YEATS2	4	0.0001962	0.00076956	0.205239	71	3	0.76503
ALDH1B1	4	0.00019772	0.00077319	0.205239	72	3	0.62699
PCSK1	4	0.00021133	0.00081671	0.208911	73	4	0.38555
PAXIP1	4	0.00021209	0.0008193	0.208911	74	3	0.61383
SCAF8	4	0.00021228	0.00081982	0.208911	75	4	0.87523
DBH	4	0.000226	0.0008654	0.217626	76	4	0.59637
RBM15	4	0.00024449	0.00094208	0.232356	77	4	0.65769
DHX29	4	0.00024593	0.00094829	0.232356	78	3	0.84736
ESYT3	4	0.00025756	0.00098481	0.23825	79	3	0.7029
HMX2	4	0.00026987	0.0010296	0.245978	80	4	0.55338
HEXIM1	4	0.00029181	0.0011224	0.261021	81	3	0.80086
CGNL1	4	0.00029369	0.0011291	0.261021	82	4	0.64057
TRPC5	4	0.00029825	0.0011472	0.261021	83	3	0.83032
SBNO1	4	0.0002983	0.0011472	0.261021	84	3	0.9143
TMEM178A	4	0.00031295	0.0011975	0.269249	85	4	0.85511
XPO6	4	0.000324	0.0012296	0.273256	86	3	0.6408
ANAPC16	4	0.00034606	0.0013078	0.287299	87	2	0.4946
BAIAP3	4	0.00036802	0.0013949	0.299644	88	4	0.4087
DPP9	4	0.00036816	0.0013954	0.299644	89	4	0.42
CT47A5	4	0.00039108	0.0014777	0.313806	90	3	0.49697
EIF3B	4	0.0004029	0.0015166	0.318518	91	3	0.87467
FAM189A1	4	0.00041655	0.0015777	0.322599	92	4	0.56451
ZRANB1	4	0.00041937	0.0015922	0.322599	93	3	0.67539
SPC25	4	0.00042039	0.0015969	0.322599	94	3	0.87773
SMCHD1	4	0.00042253	0.0016041	0.322599	95	4	0.60798
CAPN10	4	0.00042733	0.0016249	0.322599	96	4	0.35381
FRMD6	4	0.00043061	0.0016373	0.322599	97	4	0.47702
EHMT2	4	0.00044016	0.0016689	0.32547	98	3	0.66136
C8orf34	4	0.00046739	0.0017922	0.341296	99	4	0.45429
NRAP	4	0.00047526	0.0018176	0.341296	100	4	0.49294
PRPF39	4	0.0004783	0.0018295	0.341296	101	4	0.51223
ANAPC5	4	0.00047965	0.0018347	0.341296	102	4	0.61224
TIGD6	4	0.00048033	0.0018393	0.341296	103	4	0.59031
RNF7	4	0.00050767	0.0019502	0.354894	104	3	0.69992
MAGEC1	4	0.0005111	0.0019616	0.354894	105	4	0.49947
C10orf55	4	0.00051288	0.0019683	0.354894	106	4	0.72198
SERPINB6	4	0.00051914	0.001987	0.354909	107	2	0.69436
SNX11	4	0.00052834	0.0020119	0.355936	108	3	0.6358
RBM41	4	0.00053296	0.00203	0.355936	109	4	0.54174
GMIP	4	0.00054933	0.0020953	0.360635	110	2	0.25734
AARD	4	0.00055174	0.0021067	0.360635	111	4	0.71315
PHLDA1	4	0.00055306	0.0021134	0.360635	112	4	0.42505
PCBD2	4	0.00055945	0.0021372	0.361474	113	3	0.54367
TAS2R10	4	0.00057025	0.0021761	0.362538	114	4	0.72608
PKMYT1	4	0.00057237	0.0021818	0.362538	115	4	0.64831
RIPK3	4	0.00057703	0.0022004	0.362538	116	4	0.53635
NUDT7	4	0.00058493	0.0022305	0.364348	117	3	0.85113
MTRNR2L8	4	0.00059371	0.0022636	0.36663	118	2	0.59094
SMARCA4	4	0.0006061	0.0023123	0.37137	119	2	0.61209
EEF2	4	0.00061335	0.0023356	0.371988	120	3	0.65893
IRX2	4	0.00062378	0.0023771	0.37546	121	4	0.48638
ACTG1	4	0.00063762	0.002417	0.378632	122	2	0.5464
TCTN3	4	0.00067485	0.0025382	0.38903	123	2	0.5129
GPHB5	4	0.00067529	0.0025397	0.38903	124	4	0.48747
IL1F10	4	0.00067639	0.0025444	0.38903	125	4	0.50462
CD14	4	0.00069468	0.002604	0.39178	126	2	0.58923
EFCAB14	4	0.00070136	0.0026252	0.39178	127	3	0.72141
C5orf52	4	0.00070243	0.0026312	0.39178	128	4	0.55975
LIX1L	4	0.00070624	0.0026444	0.39178	129	3	0.51179
ARSK	4	0.00076975	0.0028573	0.418204	130	4	0.31014
HNRNPAB	4	0.00077262	0.0028687	0.418204	131	3	0.70606
CDK13	4	0.00077874	0.0028884	0.418204	132	4	0.7176
FCGR2A	4	0.00079419	0.0029402	0.422504	133	3	0.50946
MGEA5	4	0.00080884	0.002977	0.424597	134	2	0.57447
FAM8A1	4	0.00082325	0.0030257	0.428346	135	2	0.59294
MYBL2	4	0.00085742	0.0031438	0.435472	136	3	0.61015
DEK	4	0.00085797	0.0031448	0.435472	137	3	0.54001
HOXA13	4	0.00086452	0.0031666	0.435472	138	4	0.69535
NOMO3	4	0.00087166	0.003194	0.435472	139	3	0.59344
MMP16	4	0.00087283	0.0031977	0.435472	140	2	0.46183
MAPK6	4	0.00089052	0.0032572	0.435472	141	3	0.60462
TPMT	4	0.00089219	0.0032697	0.435472	142	3	0.64964
PRDX6	4	0.00089337	0.0032738	0.435472	143	4	0.57684
MEX3C	4	0.00089533	0.0032811	0.435472	144	2	0.52126
NYX	4	0.00090724	0.0033168	0.43718	145	4	0.30075
PIGX	4	0.00091542	0.0033448	0.437848	146	1	-0.016072
PCDHGB2	4	0.00094636	0.0034515	0.448522	147	3	0.5356
PRRC2A	4	0.00095237	0.0034733	0.448522	148	4	0.4703
CREBBP	4	0.00099406	0.0036142	0.463586	149	3	0.7151
LOC388780	4	0.00102	0.0037095	0.47264	150	1	-0.26232
DDIT4	4	0.0010362	0.003767	0.476788	151	3	0.55572
NANOS1	4	0.0010648	0.0038774	0.487526	152	3	0.467
PYGL	4	0.0010766	0.0039162	0.489193	153	4	0.4912
UTP18	4	0.0011041	0.0040266	0.496487	154	3	0.58365
MORC2	4	0.0011042	0.0040266	0.496487	155	4	0.45414
USP9X	4	0.0011221	0.0040752	0.49927	156	4	0.74831
GTF3A	4	0.001136	0.0041224	0.501829	157	3	0.82308
MED16	4	0.0011614	0.0042208	0.505953	158	4	0.36678
RPS25	4	0.0011699	0.0042514	0.505953	159	2	0.5878
FAM210B	4	0.0011769	0.0042757	0.505953	160	2	0.2084
CCK	4	0.0011846	0.0043006	0.505953	161	4	0.35532
CDC34	4	0.001188	0.0043099	0.505953	162	4	0.35442
PDHB	4	0.0011893	0.0043151	0.505953	163	2	0.63481
HDAC9	4	0.0011994	0.0043534	0.507335	164	4	0.52138
SPDYE1	4	0.0012155	0.0044223	0.51005	165	3	0.53031
LARP4B	4	0.0012185	0.0044301	0.51005	166	3	0.55236
CD164	4	0.0012428	0.0045254	0.516178	167	4	0.4608
CDC23	4	0.0012463	0.0045373	0.516178	168	2	0.77259
GTF2IRD1	4	0.001258	0.0045788	0.51781	169	3	0.40013
ZNF615	4	0.0012678	0.0046218	0.518977	170	3	0.55808
DCUN1D3	4	0.0012843	0.0046891	0.518977	171	2	0.25099
SRSF4	4	0.0012866	0.0047011	0.518977	172	2	0.44125
PPME1	4	0.0012942	0.0047223	0.518977	173	4	0.6258
PAX2	4	0.0012947	0.0047249	0.518977	174	3	0.76815
EIF2AK1	4	0.0013213	0.004815	0.523214	175	3	0.6479
SFTPA2	4	0.0013329	0.0048425	0.523214	176	3	0.5171
TSC22D1	4	0.0013337	0.0048456	0.523214	177	1	0.12765
CYSTM1	4	0.0013748	0.004943	0.530311	178	3	0.4066
C4orf27	4	0.0013874	0.0049668	0.530311	179	3	0.49088
SECISBP2	4	0.0014276	0.0050627	0.535228	180	2	0.585
DEPDC5	4	0.0014296	0.0050689	0.535228	181	3	0.52925
FAM181B	4	0.0014658	0.0051683	0.542732	182	2	0.46398
FGF18	4	0.0015023	0.0052554	0.54824	183	3	0.62028
CDC27	4	0.0015118	0.0052782	0.54824	184	2	0.66973
CHFR	4	0.0015484	0.0053673	0.554058	185	3	0.52399
GTF3C1	4	0.0015659	0.0054129	0.554058	186	3	0.59529
ITGA10	4	0.0015709	0.0054211	0.554058	187	2	0.37821
ODF3	4	0.0015908	0.005474	0.556483	188	3	0.55852
AHSP	4	0.0016408	0.0056056	0.566363	189	3	0.56295
H3F3B	4	0.0016488	0.0056304	0.566363	190	2	0.67113
TTC37	4	0.0016996	0.0057698	0.577342	191	1	0.35214
S100A1	4	0.001741	0.005877	0.582857	192	3	0.5689
EED	4	0.0017518	0.005906	0.582857	193	2	0.45178
CLTA	4	0.0017548	0.0059164	0.582857	194	3	0.76725
SCAF4	4	0.0018058	0.0060501	0.592968	195	3	0.61989
MICALL2	4	0.0018298	0.0061122	0.594034	196	3	0.52
NEGR1	4	0.0018343	0.0061231	0.594034	197	3	0.58184
ARHGEF37	4	0.0018758	0.0062329	0.60034	198	3	0.63819
IGF2	4	0.001891	0.0062759	0.60034	199	3	0.74316
COL5A3	4	0.0018965	0.006293	0.60034	200	2	0.36848
OLFM3	4	0.0019032	0.0063137	0.60034	201	3	0.56597
NFE2L1	4	0.0019265	0.0063681	0.602514	202	3	0.52323
FXR2	4	0.0019609	0.0064552	0.60774	203	1	-0.14993
SULT1C3	4	0.001979	0.0064982	0.60879	204	2	0.33113
NDUFA10	4	0.0020131	0.0066028	0.615576	205	1	-0.22739
BTBD17	4	0.0020355	0.0066629	0.618163	206	3	0.57699
STIM1	4	0.0020653	0.0067453	0.619788	207	3	0.58222
KCNH4	4	0.0020654	0.0067453	0.619788	208	2	0.34867
CATSPER3	4	0.0021141	0.0068582	0.62715	209	3	0.46728
PRR18	4	0.0021526	0.0069691	0.634253	210	3	0.44628
ZNF705B	4	0.0021755	0.0070224	0.635772	211	2	0.61052
CLEC6A	4	0.0021916	0.0070691	0.635772	212	3	0.61289
PRSS42	4	0.0022077	0.0071105	0.635772	213	3	0.44979
RXFP1	4	0.0022148	0.0071328	0.635772	214	3	0.74021
SMC6	4	0.0022341	0.0071851	0.635772	215	2	0.52242
NIPAL4	4	0.0022637	0.007268	0.635772	216	3	0.68103
SSTR5	4	0.002272	0.0072861	0.635772	217	3	0.68567
NRXN2	4	0.0022743	0.0072908	0.635772	218	1	-0.085933
RPL5	4	0.0022792	0.0073017	0.635772	219	3	0.55917
TCHP	4	0.0022995	0.0073618	0.635772	220	2	0.41438
ACTR3	4	0.0023134	0.0073991	0.635772	221	3	0.67107
SYNPO2L	4	0.0023145	0.0074022	0.635772	222	3	0.60621
PSAP	4	0.0023207	0.0074182	0.635772	223	3	0.60656
CNDP1	4	0.0023718	0.0075638	0.645354	224	2	0.43992
ACTB	4	0.0024138	0.0076752	0.649457	225	3	0.60441
MORF4L1	4	0.0024159	0.0076798	0.649457	226	3	0.57094
PTHLH	4	0.0024607	0.0078078	0.65297	227	2	0.60451
ZFAND3	4	0.0024731	0.0078358	0.65297	228	3	0.6281
EIF4A1	4	0.0024793	0.0078472	0.65297	229	2	0.58357
PRSS33	4	0.0024833	0.0078581	0.65297	230	1	0.11356
MEP1B	4	0.0025292	0.0079591	0.6572	231	2	0.6001
C9orf135	4	0.0025355	0.0079777	0.6572	232	1	0.20675
CIRH1A	4	0.0025869	0.0081109	0.661534	233	3	0.7385
COX7A1	4	0.0025877	0.0081124	0.661534	234	2	0.17979
TRIM15	4	0.0025954	0.0081342	0.661534	235	3	0.51611
EIF3H	4	0.00264	0.0082393	0.666896	236	2	0.41322
NRG2	4	0.0026535	0.0082699	0.666896	237	3	0.629
ORAOV1	4	0.0026672	0.0083129	0.667547	238	3	0.56363
CDX1	4	0.0026922	0.008374	0.669642	239	1	0.16156
OR51M1	4	0.0027271	0.0084714	0.674608	240	3	0.49831
OR5P3	4	0.0027444	0.0085124	0.675054	241	2	0.24182
CCDC71L	4	0.0027643	0.0085554	0.675661	242	3	0.51962
PABPC1	4	0.0028122	0.0086937	0.683759	243	2	0.5629
AZGP1	4	0.0028291	0.0087429	0.68387	244	3	0.43865
CLRN1	4	0.0028488	0.0087983	0.68387	245	3	0.53279
HIVEP1	4	0.0028541	0.0088113	0.68387	246	3	0.44065
WDR45	4	0.0028637	0.0088382	0.68387	247	3	0.52012
RAB43	4	0.002901	0.008919	0.686369	248	1	0.15102
EIF4E2	4	0.0029106	0.0089423	0.686369	249	3	0.54717
KRT13	4	0.0029322	0.0090004	0.688059	250	3	0.49418
BNC2	4	0.0029525	0.0090584	0.689736	251	2	0.47211
ESR1	4	0.0029862	0.0091433	0.691802	252	3	0.54785
SMTN	4	0.0029931	0.0091615	0.691802	253	2	0.027841
BCL2	4	0.0030055	0.0091941	0.691802	254	3	0.40874
NFKBIE	4	0.0030577	0.009321	0.698602	255	1	0.15831
PGRMC1	4	0.0031098	0.0094739	0.707283	256	2	0.46571
BRD2	4	0.0031446	0.0095614	0.70987	257	2	0.66005
ACTA1	4	0.0031621	0.0096013	0.70987	258	1	0.16532
PHOSPHO2	4	0.003168	0.0096199	0.70987	259	3	0.57965
FOXD4L3	4	0.003197	0.0097034	0.713271	260	2	0.3534
TREX2	4	0.003231	0.0097862	0.716608	261	3	0.41561
SHROOM1	4	0.0032661	0.0098743	0.718236	262	3	0.52704
DDX41	4	0.0032713	0.0098836	0.718236	263	3	0.4829
FARP1	4	0.0033103	0.0099862	0.722941	264	2	0.31948
FUBP1	4	0.0033533	0.010086	0.727424	265	2	0.37509
NDFIP1	4	0.0033968	0.010209	0.733508	266	3	0.54279
FAM212A	4	0.0034146	0.010247	0.733508	267	2	0.47527
EIF3F	4	0.0034728	0.010412	0.737496	268	2	0.53681
PAGR1	4	0.0034753	0.010418	0.737496	269	3	0.39451
DMRTC1B	4	0.0034939	0.010468	0.737496	270	3	0.51867
NDST1	4	0.0035034	0.01049	0.737496	271	3	0.37149
CTSF	4	0.0035062	0.010496	0.737496	272	3	0.48394
SOHLH1	4	0.0035537	0.010613	0.742955	273	2	0.272
PLEKHG4	4	0.0036318	0.010808	0.752888	274	1	-0.021108
ZNF22	4	0.0036485	0.010845	0.752888	275	3	0.6249
ARHGAP23	4	0.0036579	0.010873	0.752888	276	2	0.2483
PIWIL2	4	0.0037417	0.011076	0.764181	277	3	0.49776
CT47A8	4	0.0038406	0.011331	0.767928	278	1	-0.14007
JTB	4	0.0038552	0.011366	0.767928	279	2	0.035548
ZBTB32	4	0.0038567	0.011369	0.767928	280	3	0.72965
C11orf1	4	0.003861	0.011384	0.767928	281	3	0.46288
SMO	4	0.0038821	0.011439	0.767928	282	2	0.26861
KEAP1	4	0.0038927	0.011463	0.767928	283	1	0.16159
KLC3	4	0.0039106	0.011503	0.767928	284	3	0.64462
SBNO2	4	0.0039135	0.011508	0.767928	285	3	0.5303
ARID1A	4	0.003915	0.011514	0.767928	286	3	0.53984
RPS13	4	0.0039311	0.011558	0.767928	287	3	0.59697
IRF2BP2	4	0.0039402	0.011572	0.767928	288	3	0.672
SRD5A3	4	0.0040378	0.011821	0.778419	289	2	0.35377
SIGLEC14	4	0.0040493	0.011852	0.778419	290	1	0.050931
WT1	4	0.0040496	0.011852	0.778419	291	2	0.43196
PRKAR2B	4	0.0041536	0.012111	0.792673	292	1	0.11652
TAF12	4	0.0041891	0.012201	0.792942	293	3	0.46436
NPLOC4	4	0.0042445	0.01233	0.792942	294	3	0.71415
HIST1H3B	4	0.0042579	0.012369	0.792942	295	2	0.39751
RPUSD2	4	0.0042786	0.012421	0.792942	296	3	0.53953
IDI2	4	0.0043034	0.012475	0.792942	297	3	0.51953
EXTL1	4	0.004305	0.012478	0.792942	298	3	0.53553
SUZ12	4	0.0043101	0.012491	0.792942	299	2	0.47362
DAP	4	0.0043175	0.012508	0.792942	300	3	0.69631
GLRA1	4	0.0043255	0.012527	0.792942	301	3	0.52968
FANCC	4	0.0043488	0.012582	0.792942	302	3	0.5856
TRIM71	4	0.004358	0.012603	0.792942	303	2	0.39053
CBX2	4	0.0043622	0.012613	0.792942	304	3	0.59034
SRD5A1	4	0.0044071	0.012728	0.79614	305	3	0.46438
RHO	4	0.004415	0.012747	0.79614	306	3	0.61909
PI15	4	0.0044658	0.012874	0.799071	307	3	0.37397
CD300C	4	0.0044665	0.012877	0.799071	308	2	0.23903
RAX2	4	0.0045018	0.01297	0.80105	309	2	0.46263
SNRNP70	4	0.0045309	0.013039	0.80105	310	3	0.66156
RASA4B	4	0.0045493	0.013096	0.80105	311	3	0.42341
EPPIN	4	0.0045687	0.013147	0.80105	312	3	0.56161
OTUD3	4	0.0045708	0.013153	0.80105	313	1	0.078883
OXCT2	4	0.0045736	0.013161	0.80105	314	3	0.50201
PPP2R1A	4	0.0046017	0.013235	0.803033	315	3	0.68647
MS4A7	4	0.004623	0.013294	0.80349	316	2	0.081058
CYB5D2	4	0.0046521	0.013358	0.80349	317	2	0.10585
SNAPC5	4	0.0046567	0.013369	0.80349	318	3	0.38877
PPP2R4	4	0.0047273	0.013564	0.812673	319	2	0.42724
ABHD1	4	0.0047663	0.013665	0.815598	320	2	0.52261
TADA2A	4	0.0047794	0.013699	0.815598	321	2	0.31402
ZC3H15	4	0.0048057	0.013763	0.816909	322	3	0.61252
FAM114A1	4	0.0048316	0.01383	0.818334	323	1	-0.37503
C9orf106	4	0.0048544	0.013889	0.819261	324	3	0.55079
CSAG1	4	0.0048837	0.013961	0.819617	325	1	0.035333
ZNF222	4	0.0049	0.013999	0.819617	326	3	0.36823
FAM198B	4	0.004912	0.014023	0.819617	327	2	0.17418
C10orf62	4	0.0049305	0.014073	0.820016	328	3	0.49104
ANKRD20A2	4	0.0049987	0.014245	0.827485	329	2	0.28219
PPM1F	4	0.0050401	0.01435	0.831068	330	2	0.08779
SLC44A2	4	0.0050862	0.014475	0.833178	331	2	0.58424
HNRNPC	4	0.0051164	0.014553	0.833178	332	3	0.69142
LRRC15	4	0.0051531	0.014648	0.833178	333	3	0.4273
KDM3A	4	0.0051776	0.014714	0.833178	334	3	0.43717
RCC2	4	0.0051832	0.014724	0.833178	335	2	0.13603
TMEM208	4	0.0051965	0.014754	0.833178	336	1	0.224
MAGEC2	4	0.0052231	0.014797	0.833178	337	2	0.2593
DIAPH1	4	0.0052234	0.014798	0.833178	338	3	0.46299
NR6A1	4	0.005234	0.014822	0.833178	339	3	0.52265
EHD2	4	0.0052464	0.014862	0.833178	340	3	0.48092
MTRNR2L5	4	0.0052481	0.014866	0.833178	341	3	0.52622
ANKDD1B	4	0.0053103	0.015031	0.8344	342	3	0.54065
ACTC1	4	0.0053497	0.015116	0.8344	343	3	0.4448
TBCC	4	0.0053528	0.015122	0.8344	344	1	0.20225
HHLA3	4	0.0053712	0.015166	0.8344	345	3	0.35043
ERI2	4	0.0053754	0.015176	0.8344	346	2	0.19844
TAS2R19	4	0.0053844	0.015192	0.8344	347	2	0.4035
COLCA2	4	0.0053856	0.015193	0.8344	348	3	0.57201
PNMAL1	4	0.005548	0.015608	0.852684	349	2	0.42851
C12orf73	4	0.0055617	0.015646	0.852684	350	3	0.60358
KIF11	4	0.0055676	0.01566	0.852684	351	3	0.57531
IPO4	4	0.0056134	0.015779	0.856703	352	3	0.46116
CNOT7	4	0.0056563	0.015888	0.859079	353	3	0.54784
CCDC78	4	0.0056655	0.015912	0.859079	354	1	0.11328
METTL15	4	0.0057291	0.016083	0.863674	355	3	0.64052
NR2F6	4	0.005731	0.016089	0.863674	356	3	0.53837
FXYD4	4	0.0057497	0.016133	0.863674	357	3	0.52378
ADNP	4	0.0057697	0.016183	0.863944	358	2	0.37976
RBM19	4	0.005793	0.016234	0.864241	359	3	0.47546
SPDYE2B	4	0.0058574	0.016411	0.870062	360	3	0.64247
SPAG4	4	0.0058739	0.016457	0.870062	361	1	0.12555
TMEM173	4	0.0059057	0.016542	0.870062	362	3	0.48609
ACTN4	4	0.005926	0.016595	0.870062	363	1	0.087264
PAPLN	4	0.0059471	0.016652	0.870062	364	3	0.5234
LMO1	4	0.0059781	0.016713	0.870062	365	2	0.34167
HMGXB3	4	0.0060126	0.016794	0.870062	366	3	0.49423
WWC3	4	0.0060184	0.01681	0.870062	367	3	0.45257
IL3	4	0.0060336	0.016851	0.870062	368	3	0.56494
SLC25A20	4	0.0060649	0.016942	0.870062	369	3	0.64717
C1orf185	4	0.0060786	0.016982	0.870062	370	3	0.46993
DEAF1	4	0.0060823	0.016991	0.870062	371	2	0.20181
SPINK13	4	0.0061005	0.017039	0.870062	372	2	0.40675
SMARCE1	4	0.0061344	0.017115	0.870062	373	1	0.05156
SLC2A6	4	0.0061485	0.017149	0.870062	374	3	0.53283
TMEM160	4	0.0061705	0.017194	0.870062	375	3	0.64732
MESDC2	4	0.0061865	0.01723	0.870062	376	1	-0.15648
KRTCAP3	4	0.0062015	0.017262	0.870062	377	2	0.1914
CCDC82	4	0.0062111	0.017286	0.870062	378	2	0.51732
PHLDA3	4	0.0062375	0.017342	0.870062	379	3	0.41277
MYO3A	4	0.0062385	0.017344	0.870062	380	1	-0.15952
GORASP1	4	0.0062789	0.017446	0.870062	381	2	0.13267
LOC403312	4	0.0062838	0.01746	0.870062	382	2	0.2847
RBMX2	4	0.0062906	0.017473	0.870062	383	2	0.21107
KRR1	4	0.0062935	0.017481	0.870062	384	2	0.4413
TAL1	4	0.0063427	0.017609	0.874155	385	1	-0.12521
BHLHE22	4	0.0063948	0.01774	0.876608	386	2	0.21827
TRIP12	4	0.0064092	0.017774	0.876608	387	3	0.33698
SLC39A1	4	0.0064192	0.017796	0.876608	388	3	0.44696
TRIB3	4	0.0064893	0.017966	0.880188	389	2	0.21275
C9orf69	4	0.0064989	0.017988	0.880188	390	1	-0.14657
SPPL2A	4	0.0065063	0.018007	0.880188	391	3	0.35608
ARL6IP4	4	0.0065288	0.018068	0.880923	392	2	0.41277
VEZT	4	0.0066031	0.018261	0.888028	393	2	0.44186
C7orf55	4	0.0066551	0.01838	0.891554	394	2	0.5319
PPARGC1B	4	0.006698	0.018492	0.892566	395	3	0.43809
RPS21	4	0.006713	0.018535	0.892566	396	2	0.55037
LY6G5C	4	0.0067331	0.018585	0.892566	397	3	0.53524
PCDHA9	4	0.0067381	0.0186	0.892566	398	2	0.44447
DCANP1	4	0.0067532	0.018634	0.892566	399	2	0.38891
MAMSTR	4	0.0067733	0.018691	0.892751	400	2	0.035286
IER5L	4	0.0067985	0.018751	0.892751	401	2	0.35106
ZNF524	4	0.0068113	0.018786	0.892751	402	2	0.42881
BSG	4	0.0068452	0.018866	0.892751	403	3	0.44154
SOX21	4	0.0068634	0.018918	0.892751	404	1	-0.029782
SLC16A1	4	0.0068831	0.01897	0.892751	405	3	0.45773
GSC2	4	0.0068997	0.019014	0.892751	406	2	0.39285
PRY2	4	0.0069063	0.019036	0.892751	407	3	0.43703
GAN	4	0.0069154	0.019058	0.892751	408	1	-0.095336
FRA10AC1	4	0.0069659	0.01919	0.893081	409	2	0.073299
DBR1	4	0.0069675	0.019196	0.893081	410	2	0.20429
TNFAIP6	4	0.0069975	0.019269	0.893081	411	3	0.43
SS18	4	0.0070196	0.019328	0.893081	412	1	0.26271
TTC8	4	0.0070716	0.019463	0.893081	413	1	-0.39434
VSTM2A	4	0.0070991	0.019533	0.893081	414	3	0.39954
SMYD5	4	0.007111	0.019553	0.893081	415	3	0.4713
NOP9	4	0.0071197	0.019581	0.893081	416	2	0.49552
SOWAHA	4	0.0071237	0.019595	0.893081	417	1	0.014535
MYH13	4	0.0071282	0.019603	0.893081	418	3	0.37601
PCSK1N	4	0.0071351	0.019622	0.893081	419	2	0.29788
SLC30A10	4	0.0071368	0.019626	0.893081	420	3	0.55654
RPS3	4	0.0071661	0.019701	0.893424	421	3	0.73631
SLC6A16	4	0.0071765	0.019727	0.893424	422	2	0.45427
GAD2	4	0.0072387	0.019884	0.89838	423	2	0.27749
AP4E1	4	0.0072648	0.019944	0.898439	424	3	0.44199
CANX	4	0.0072798	0.019979	0.898439	425	1	0.014088
SRSF11	4	0.0073064	0.020044	0.899259	426	2	0.47203
MEX3D	4	0.0073796	0.02023	0.903074	427	2	0.35374
ADAM23	4	0.0073839	0.020239	0.903074	428	1	-0.30718
KIAA1429	4	0.0074098	0.0203	0.903074	429	3	0.60845
GPR150	4	0.0074164	0.020318	0.903074	430	3	0.34805
CCDC27	4	0.007474	0.020462	0.903922	431	3	0.50395
RGS16	4	0.0074879	0.020503	0.903922	432	1	-0.2297
NSMCE4A	4	0.0074901	0.020508	0.903922	433	2	0.62562
WDFY3	4	0.0074963	0.020526	0.903922	434	3	0.52224
ANKRD46	4	0.0075901	0.020765	0.912336	435	3	0.59653
KLK5	4	0.0076332	0.020864	0.912519	436	2	0.42811
RHBDD3	4	0.007644	0.020896	0.912519	437	2	0.20618
DNAH5	4	0.0076599	0.020934	0.912519	438	3	0.57778
OR8A1	4	0.007692	0.021018	0.912519	439	2	0.40823
TAF7	4	0.0076961	0.021027	0.912519	440	1	-0.11786
SREBF2	4	0.007708	0.021056	0.912519	441	2	0.37012
IFI16	4	0.0077642	0.021198	0.916592	442	3	0.40993
TCEA1	4	0.0078521	0.021405	0.920847	443	1	0.16629
FGR	4	0.0078531	0.021408	0.920847	444	2	0.37899
NFKBIZ	4	0.0078802	0.02148	0.920847	445	2	0.30873
COL6A1	4	0.0078856	0.021491	0.920847	446	2	0.5943
CNKSR3	4	0.0079041	0.021537	0.920847	447	2	0.2379
MYEOV	4	0.0079562	0.021661	0.924074	448	1	-0.424
FTHL17	4	0.0079996	0.021763	0.924491	449	2	0.35217
RRP8	4	0.0080082	0.021784	0.924491	450	2	0.02499
FSCN1	4	0.0080214	0.021816	0.924491	451	2	0.24357
FAM133A	4	0.0080522	0.021882	0.925215	452	3	0.46728
FSCB	4	0.0081088	0.022022	0.925215	453	2	0.44288
BST2	4	0.008134	0.022087	0.925215	454	3	0.52818
CABP2	4	0.0081387	0.022106	0.925215	455	3	0.45362
HDDC2	4	0.0081642	0.022169	0.925215	456	2	0.32775
GNG8	4	0.0081834	0.022217	0.925215	457	3	0.4702
GRPEL2	4	0.0082162	0.022303	0.925215	458	1	-0.24525
AKAP6	4	0.0082519	0.022384	0.925215	459	2	-0.029525
GPATCH4	4	0.0082685	0.022419	0.925215	460	2	0.45002
BAG1	4	0.0082708	0.022423	0.925215	461	3	0.39562
ZNF597	4	0.0082874	0.022468	0.925215	462	3	0.54275
H2AFB2	4	0.0083018	0.022502	0.925215	463	2	0.31327
ASPA	4	0.0083159	0.022534	0.925215	464	3	0.40148
CSE1L	4	0.008324	0.02256	0.925215	465	2	0.53252
CT47A7	4	0.0083278	0.022573	0.925215	466	3	0.38963
ACSM2B	4	0.0083684	0.022679	0.925215	467	2	0.41309
PTPRG	4	0.0083722	0.02269	0.925215	468	1	0.025565
GTF3C5	4	0.0083795	0.022704	0.925215	469	3	0.42263
SLC25A24	4	0.0084306	0.022822	0.926236	470	3	0.36787
TYW3	4	0.0084353	0.022831	0.926236	471	2	0.45718
OR10S1	4	0.0084546	0.022875	0.926236	472	3	0.53228
IMP3	4	0.0085282	0.023073	0.930453	473	3	0.57154
TLR5	4	0.0085294	0.023076	0.930453	474	3	0.56511
NRTN	4	0.0085802	0.023217	0.932924	475	1	0.1147
TRIM58	4	0.008598	0.023257	0.932924	476	2	0.56454
FAM179B	4	0.0086094	0.023284	0.932924	477	3	0.45079
CCDC23	4	0.0086544	0.023381	0.934846	478	3	0.52559
BRSK1	4	0.0086842	0.023461	0.936078	479	2	0.24593
CDCA5	4	0.0087071	0.023519	0.936458	480	3	0.47933
MTFR1L	4	0.0087362	0.023583	0.937043	481	1	-0.29171
RYR3	4	0.0087881	0.023733	0.939993	482	1	0.18109
ACRBP	4	0.0088362	0.023851	0.939993	483	2	0.12987
COL8A1	4	0.00884	0.023859	0.939993	484	3	0.52239
EPHB2	4	0.0088401	0.023859	0.939993	485	2	0.16379
MYO1G	4	0.0088573	0.023903	0.939993	486	3	0.44595
DNAJC13	4	0.0088921	0.023993	0.941475	487	2	0.28359
POTEB	4	0.0089163	0.024064	0.941475	488	2	0.45172
KCNJ8	4	0.0089294	0.024089	0.941475	489	3	0.38004
MNT	4	0.0089961	0.024254	0.945826	490	1	-0.046312
CDKN2B	4	0.0090218	0.024309	0.945826	491	3	0.6155
ECHDC1	4	0.009048	0.024378	0.945826	492	1	-0.071268
PCDHB14	4	0.0090544	0.024398	0.945826	493	3	0.53563
ABCA9	4	0.009118	0.024542	0.94807	494	3	0.64177
PRAMEF1	4	0.0091249	0.024564	0.94807	495	3	0.40298
CCNK	4	0.0091401	0.024605	0.94807	496	3	0.48285
MPC1L	4	0.0091831	0.024708	0.94873	497	3	0.45748
ZBED4	4	0.009211	0.024774	0.94873	498	2	0.37558
PRR23B	4	0.009211	0.024774	0.94873	499	3	0.39621
SLC30A1	4	0.0092559	0.024891	0.94873	500	1	0.31291
SDF2	4	0.0092576	0.024895	0.94873	501	2	0.39909
NEBL	4	0.0092695	0.02492	0.94873	502	3	0.39941
MARK2	4	0.0093598	0.025142	0.953235	503	1	-0.072163
C2orf91	4	0.0094637	0.025403	0.953235	504	1	0.057074
ZNF418	4	0.0094957	0.025475	0.953235	505	3	0.34263
METTL2A	4	0.0095157	0.025523	0.953235	506	2	0.33397
STON1-GTF2A1L	4	0.0095294	0.025555	0.953235	507	3	0.48966
LMAN2	4	0.0095574	0.025626	0.953235	508	2	0.45123
FAM110A	4	0.0095677	0.025657	0.953235	509	1	-0.047314
GCNT7	4	0.0095811	0.025687	0.953235	510	3	0.40859
DLGAP1	4	0.0096465	0.025831	0.953235	511	2	0.45507
EPS8	4	0.0096524	0.025846	0.953235	512	3	0.61172
OVCA2	4	0.0096716	0.025889	0.953235	513	1	0.13544
EIF4E	4	0.0097279	0.026018	0.953235	514	3	0.38475
CFAP69	4	0.0097411	0.02606	0.953235	515	3	0.37571
NUP188	4	0.0097754	0.026137	0.953235	516	2	0.39781
ATP5G3	4	0.0097898	0.02617	0.953235	517	2	0.2196
WDR45B	4	0.0098176	0.026228	0.953235	518	3	0.47467
HTR5A	4	0.0098498	0.0263	0.953235	519	2	0.3694
TRAP1	4	0.0098786	0.026367	0.953235	520	3	0.5021
METRNL	4	0.0098793	0.026369	0.953235	521	2	0.21496
CYP2C18	4	0.0099313	0.02649	0.953235	522	2	0.2966
BACE2	4	0.0099832	0.026629	0.953235	523	1	-0.22351
ISLR2	4	0.0099905	0.026647	0.953235	524	3	0.36451
TSSK1B	4	0.010007	0.026686	0.953235	525	3	0.52566
PLXNA4	4	0.010007	0.026686	0.953235	526	3	0.53426
ATF2	4	0.010019	0.026723	0.953235	527	2	0.52347
LEFTY1	4	0.010035	0.026756	0.953235	528	1	-0.20333
CHAD	4	0.010067	0.026825	0.953235	529	2	0.18384
PLAC8L1	4	0.010082	0.026856	0.953235	530	3	0.4346
LINGO3	4	0.010098	0.026895	0.953235	531	2	0.35956
ARL10	4	0.01013	0.026979	0.953235	532	3	0.41398
TAS2R13	4	0.010139	0.026998	0.953235	533	1	-0.10126
KDM4E	4	0.010158	0.027032	0.953235	534	2	0.41168
TCP11X2	4	0.010179	0.027079	0.953235	535	3	0.43698
ADAM9	4	0.010191	0.027111	0.953235	536	1	-0.014641
ZNF320	4	0.010195	0.027118	0.953235	537	3	0.45819
PCNX	4	0.010198	0.027124	0.953235	538	3	0.34021
KANK2	4	0.010226	0.027192	0.953235	539	2	0.4264
FGFR1OP	4	0.010243	0.027235	0.953235	540	1	0.22032
C2	4	0.010247	0.027246	0.953235	541	3	0.26924
PANO1	4	0.010281	0.027321	0.953235	542	2	0.33521
MTFP1	4	0.010287	0.027334	0.953235	543	2	0.66305
UTP23	4	0.010295	0.027352	0.953235	544	1	-0.028309
MECOM	4	0.010299	0.027363	0.953235	545	2	0.53697
PCSK2	4	0.010347	0.027471	0.953235	546	2	0.33787
C10orf2	4	0.010348	0.027474	0.953235	547	2	-0.029414
TRIM38	4	0.010369	0.027528	0.953235	548	3	0.57699
KCNC2	4	0.01041	0.027632	0.953235	549	2	0.34983
CDH9	4	0.010434	0.02769	0.953235	550	2	0.19072
OR10AG1	4	0.010441	0.027708	0.953235	551	3	0.55211
CCDC50	4	0.010474	0.027788	0.953235	552	3	0.39958
CDX2	4	0.010493	0.027828	0.953235	553	3	0.45268
SUPT5H	4	0.010502	0.027844	0.953235	554	1	-0.50428
TNS3	4	0.010515	0.027872	0.953235	555	2	0.26016
HIST1H3J	4	0.010573	0.02802	0.953235	556	3	0.56821
CUBN	4	0.010596	0.028072	0.953235	557	2	0.096735
FAR1	4	0.010606	0.028097	0.953235	558	1	-0.34828
BHLHE40	4	0.01062	0.028131	0.953235	559	2	0.28431
RREB1	4	0.010633	0.028167	0.953235	560	2	0.1274
AAK1	4	0.010652	0.028213	0.953235	561	2	0.32939
CD244	4	0.010658	0.028231	0.953235	562	1	0.036918
PLEKHN1	4	0.010676	0.028278	0.953235	563	2	0.29898
ANTXR1	4	0.010685	0.0283	0.953235	564	3	0.4775
CDYL2	4	0.010701	0.028345	0.953235	565	2	0.39888
TPH1	4	0.01072	0.028395	0.953235	566	2	0.24002
C9orf64	4	0.010724	0.028405	0.953235	567	3	0.47915
SERPINB2	4	0.010771	0.028517	0.953235	568	3	0.43275
PPP3CA	4	0.010783	0.028552	0.953235	569	3	0.34254
FAM196B	4	0.010814	0.028621	0.953235	570	3	0.41417
EPHA2	4	0.01082	0.028636	0.953235	571	2	0.10081
DOCK3	4	0.010881	0.028791	0.953235	572	3	0.46162
SPATA31D3	4	0.010887	0.028805	0.953235	573	3	0.43001
PRMT3	4	0.010895	0.028824	0.953235	574	3	0.44416
RPL10	4	0.010909	0.028849	0.953235	575	2	0.64264
CD1C	4	0.010915	0.028863	0.953235	576	2	0.49638
LTBR	4	0.010918	0.028874	0.953235	577	1	0.35155
CCAR1	4	0.010921	0.028882	0.953235	578	2	0.35051
MCL1	4	0.010926	0.028892	0.953235	579	3	0.42496
TTLL4	4	0.01097	0.029	0.953235	580	1	0.097474
PMP2	4	0.010975	0.02901	0.953235	581	3	0.36032
PINLYP	4	0.011022	0.02914	0.953235	582	1	-0.12174
C1orf167	4	0.011073	0.02927	0.953235	583	2	0.38137
ZMYM6NB	4	0.011077	0.029282	0.953235	584	3	0.33045
AAR2	4	0.011114	0.029368	0.953235	585	3	0.35649
EIF3G	4	0.011125	0.0294	0.953235	586	2	0.36057
ZP4	4	0.011177	0.029516	0.953235	587	2	-0.074008
PLEKHB1	4	0.011189	0.029549	0.953235	588	3	0.6349
CNBP	4	0.011194	0.029559	0.953235	589	2	0.18583
PPIA	4	0.011207	0.029594	0.953235	590	2	0.44839
FRYL	4	0.011229	0.029644	0.953235	591	2	0.11801
PXMP2	4	0.011239	0.02967	0.953235	592	2	0.34541
HMGB1	4	0.011251	0.029696	0.953235	593	2	0.19023
RAMP2	4	0.011258	0.02971	0.953235	594	2	0.31144
TRIM49D1	4	0.011261	0.029719	0.953235	595	3	0.53344
LELP1	4	0.011281	0.029764	0.953235	596	2	0.26192
NUDT9	4	0.011296	0.029804	0.953235	597	3	0.40706
ARPC5	4	0.011304	0.029826	0.953235	598	3	0.40793
ZDHHC14	4	0.011333	0.029893	0.953776	599	1	0.078137
CCDC8	4	0.011437	0.030144	0.959837	600	3	0.59256
PPP4C	4	0.011476	0.030229	0.959837	601	2	0.32612
DMRT1	4	0.011488	0.030254	0.959837	602	1	0.10567
REG4	4	0.011514	0.030319	0.959837	603	3	0.40022
FOXD3	4	0.01152	0.030335	0.959837	604	3	0.37849
DPH7	4	0.011581	0.03049	0.959837	605	3	0.46947
CALHM1	4	0.011592	0.030518	0.959837	606	2	0.10226
HTR7	4	0.011631	0.03061	0.959837	607	3	0.49564
LIMD2	4	0.011637	0.03062	0.959837	608	3	0.55563
BASP1	4	0.011644	0.030634	0.959837	609	1	0.062863
CNTNAP3B	4	0.011664	0.030674	0.959837	610	2	0.48553
C14orf105	4	0.01167	0.030685	0.959837	611	3	0.38864
CD1D	4	0.011732	0.030842	0.962097	612	3	0.47577
TAAR8	4	0.011741	0.030869	0.962097	613	3	0.45109
FXYD7	4	0.011755	0.030909	0.962097	614	2	0.42021
OCA2	4	0.011833	0.031105	0.96211	615	3	0.28886
NAT2	4	0.011839	0.031118	0.96211	616	3	0.47435
C9orf9	4	0.01186	0.031164	0.96211	617	3	0.62382
RASA1	4	0.011886	0.031229	0.96211	618	3	0.51495
GXYLT1	4	0.011912	0.031295	0.96211	619	2	0.50106
PRDM2	4	0.011955	0.031394	0.96211	620	1	0.14878
DHRS2	4	0.011964	0.031417	0.96211	621	3	0.45206
C15orf59	4	0.011978	0.031451	0.96211	622	2	0.17162
CACNG8	4	0.012007	0.031524	0.96211	623	2	0.34739
SCGB3A2	4	0.012036	0.031598	0.96211	624	3	0.36056
KLF13	4	0.012038	0.0316	0.96211	625	2	0.1364
OR9Q2	4	0.012058	0.031637	0.96211	626	3	0.41204
CXCL3	4	0.012104	0.031753	0.96211	627	2	0.53366
EPS8L2	4	0.012139	0.031841	0.96211	628	3	0.44631
ZBP1	4	0.012157	0.031885	0.96211	629	3	0.3808
SREK1IP1	4	0.012163	0.031901	0.96211	630	2	0.057919
MLLT11	4	0.01225	0.032119	0.96211	631	2	0.34233
ZC3HC1	4	0.012266	0.03216	0.96211	632	1	-0.086091
ZIC3	4	0.012273	0.032175	0.96211	633	3	0.29405
2025-09-08	4	0.012276	0.032184	0.96211	634	3	0.28173
ARHGAP11A	4	0.012279	0.03219	0.96211	635	3	0.44727
CEP41	4	0.012282	0.032197	0.96211	636	3	0.57057
RPS17	4	0.01229	0.032211	0.96211	637	3	0.6114
ELAVL2	4	0.012323	0.032291	0.96211	638	2	0.43716
MRC2	4	0.01233	0.032314	0.96211	639	2	0.37274
SCML4	4	0.01237	0.032412	0.96211	640	1	0.12845
APOA5	4	0.012383	0.032441	0.96211	641	2	0.41272
CPSF6	4	0.012422	0.032536	0.96211	642	1	-0.17841
GBA2	4	0.012437	0.032575	0.96211	643	2	0.34179
GRB2	4	0.012466	0.03265	0.96211	644	3	0.53798
CACNG2	4	0.012474	0.032667	0.96211	645	1	0.076592
HRAS	4	0.01251	0.032745	0.96211	646	3	0.37665
RPS26	4	0.012526	0.032776	0.96211	647	1	0.35137
HTRA1	4	0.012531	0.032791	0.96211	648	2	0.40057
TSPAN13	4	0.01254	0.032813	0.96211	649	3	0.47146
GAGE10	4	0.012577	0.032906	0.96211	650	1	-0.12456
CCDC101	4	0.01258	0.032915	0.96211	651	3	0.52163
RUSC1-AS1	4	0.012584	0.032922	0.96211	652	2	0.27928
DHRS7C	4	0.012589	0.032931	0.96211	653	3	0.4363
WDR60	4	0.012629	0.033017	0.96211	654	1	0.23634
FBXO3	4	0.012654	0.033071	0.96211	655	3	0.5449
BTN3A2	4	0.012681	0.03312	0.96211	656	1	0.1426
MTMR7	4	0.012698	0.033162	0.96211	657	3	0.41205
EMX2	4	0.012733	0.033247	0.96211	658	1	-0.12296
MTMR14	4	0.01274	0.033256	0.96211	659	2	0.3428
PDLIM2	4	0.012747	0.033276	0.96211	660	3	0.39131
HSBP1L1	4	0.012794	0.033389	0.96211	661	2	0.42738
LRWD1	4	0.012836	0.033494	0.96211	662	3	0.51463
PPM1G	4	0.012837	0.033495	0.96211	663	3	0.40268
HFE	4	0.012845	0.033512	0.96211	664	3	0.29653
MORN1	4	0.012888	0.033618	0.96211	665	2	0.37626
EIF4G2	4	0.012923	0.033702	0.96211	666	2	0.56425
INPP1	4	0.012927	0.033712	0.96211	667	3	0.43725
OR2T10	4	0.01294	0.033744	0.96211	668	1	0.10952
MXD3	4	0.012952	0.033768	0.96211	669	3	0.47825
FHL2	4	0.012971	0.033813	0.96211	670	3	0.33325
MYO1B	4	0.012974	0.033822	0.96211	671	3	0.4658
SHISA6	4	0.012992	0.033868	0.96211	672	2	0.30778
IL33	4	0.012996	0.033879	0.96211	673	3	0.60987
SLC9A4	4	0.013033	0.033963	0.962222	674	2	0.31201
C19orf47	4	0.01304	0.033984	0.962222	675	3	0.32508
FBXO28	4	0.013074	0.034068	0.963186	676	2	0.20329
SSX3	4	0.013156	0.034265	0.967321	677	2	0.27085
TCP10L	4	0.013199	0.034373	0.968946	678	2	0.27753
PRTFDC1	4	0.013218	0.034427	0.969021	679	2	0.39682
CXXC5	4	0.013251	0.034502	0.969707	680	2	0.30855
MAP3K9	4	0.013303	0.034625	0.971744	681	1	-0.11204
HS3ST2	4	0.013322	0.034677	0.971756	682	2	0.29693
FOXO3	4	0.01336	0.034769	0.972068	683	3	0.53347
TMCO1	4	0.013389	0.034836	0.972068	684	3	0.46712
ZNF853	4	0.013391	0.03484	0.972068	685	2	0.45878
PKD1	4	0.013447	0.034966	0.973115	686	2	0.39765
RIPK1	4	0.013458	0.034989	0.973115	687	2	0.37306
SUPT20H	4	0.01351	0.035115	0.973115	688	2	0.33163
KLF14	4	0.013523	0.035145	0.973115	689	2	0.33276
FKBP9	4	0.013544	0.035205	0.973115	690	3	0.48451
C10orf25	4	0.013562	0.035245	0.973115	691	1	-0.052184
ADCYAP1R1	4	0.01358	0.035291	0.973115	692	3	0.42958
AMOTL1	4	0.013614	0.035373	0.973115	693	1	0.14843
LMCD1	4	0.013615	0.035376	0.973115	694	3	0.45565
MIR1-1HG	4	0.013635	0.03542	0.973115	695	2	0.11888
FAM118A	4	0.013665	0.035499	0.973115	696	1	0.1726
NAA20	4	0.01367	0.035511	0.973115	697	3	0.63603
HOXC6	4	0.013705	0.035604	0.973115	698	2	0.31613
CDKN1A	4	0.013719	0.035635	0.973115	699	2	0.35961
KRTAP9-7	4	0.013743	0.035678	0.973115	700	3	0.35221
C19orf73	4	0.013772	0.035746	0.973115	701	3	0.37874
CPEB3	4	0.013803	0.035824	0.973115	702	2	0.31437
LOC401052	4	0.013821	0.035869	0.973115	703	2	0.10643
C19orf45	4	0.013824	0.035876	0.973115	704	2	0.33434
MND1	4	0.013866	0.03598	0.973115	705	2	0.081375
SPATA2	4	0.013873	0.035994	0.973115	706	2	-0.056214
OR13C8	4	0.013888	0.036026	0.973115	707	2	0.29428
CHST14	4	0.013895	0.036049	0.973115	708	2	0.2873
LOC100144595	4	0.013924	0.036136	0.973143	709	1	-0.1164
FAM170A	4	0.013979	0.03628	0.973143	710	3	0.36416
CALR	4	0.014028	0.036394	0.973143	711	1	-0.16087
CLTB	4	0.014046	0.036442	0.973143	712	3	0.43176
CUL3	4	0.014073	0.036507	0.973143	713	3	0.44953
PBX4	4	0.01408	0.036529	0.973143	714	1	0.13572
NEURL2	4	0.014086	0.036545	0.973143	715	2	0.1674
BRMS1L	4	0.014086	0.036545	0.973143	716	3	0.48966
GORASP2	4	0.014116	0.036624	0.973143	717	3	0.42389
FBXO48	4	0.014133	0.036662	0.973143	718	3	0.439
ELF4	4	0.014149	0.036707	0.973143	719	3	0.35849
ZFHX2	4	0.014153	0.036714	0.973143	720	3	0.53734
PRRG2	4	0.014164	0.036746	0.973143	721	3	0.5687
SLC4A10	4	0.014173	0.036763	0.973143	722	3	0.48149
SORD	4	0.014209	0.036852	0.973281	723	3	0.37024
METTL14	4	0.014235	0.036919	0.973281	724	3	0.44023
ZNF727	4	0.014263	0.036987	0.973281	725	3	0.4272
CHD8	4	0.014271	0.037003	0.973281	726	3	0.59162
CLPSL2	4	0.014287	0.03704	0.973281	727	1	-0.10141
KIF25	4	0.014317	0.037103	0.973281	728	3	0.42304
LRP1	4	0.014328	0.037133	0.973281	729	2	0.49158
KIF12	4	0.01439	0.037287	0.973281	730	2	0.024491
ASPHD1	4	0.014407	0.037327	0.973281	731	2	0.3758
RBM12B	4	0.014421	0.037362	0.973281	732	3	0.34973
PPP1CB	4	0.014428	0.037376	0.973281	733	2	0.45635
TMEM202	4	0.014442	0.037418	0.973281	734	2	0.12257
TBCA	4	0.014448	0.03743	0.973281	735	3	0.59031
XPO4	4	0.014482	0.037523	0.973394	736	3	0.31707
NPVF	4	0.014494	0.037558	0.973394	737	2	0.23698
MEX3A	4	0.014533	0.037656	0.973394	738	3	0.49728
KLRC3	4	0.014546	0.037688	0.973394	739	1	0.0027959
SST	4	0.014546	0.037689	0.973394	740	3	0.51175
ASB8	4	0.014594	0.037792	0.973533	741	2	0.24408
ZMAT2	4	0.014597	0.037796	0.973533	742	1	-0.39214
AMD1	4	0.014637	0.037896	0.974781	743	2	0.50778
CHRNA6	4	0.014695	0.038044	0.976879	744	2	0.46236
C1orf198	4	0.014753	0.038173	0.976879	745	2	0.2555
PLXNA1	4	0.014804	0.038285	0.976879	746	2	0.096573
VSIG8	4	0.014804	0.038285	0.976879	747	2	0.40904
TMEM55B	4	0.014833	0.038359	0.976879	748	3	0.42627
ST6GALNAC4	4	0.014856	0.038412	0.976879	749	1	-0.19514
SMIM11	4	0.014878	0.038463	0.976879	750	3	0.47237
RANBP17	4	0.014892	0.038502	0.976879	751	3	0.45834
RPL14	4	0.014908	0.038534	0.976879	752	1	0.23872
NRP1	4	0.014913	0.038544	0.976879	753	2	0.27404
SLC35B2	4	0.01492	0.03856	0.976879	754	2	0.40837
EN2	4	0.014993	0.038741	0.976879	755	2	0.0094736
CHUK	4	0.015016	0.038792	0.976879	756	3	0.43948
C1QTNF1	4	0.015023	0.038807	0.976879	757	3	0.41186
CAPG	4	0.015118	0.039033	0.976879	758	2	0.41274
GABRP	4	0.015124	0.039052	0.976879	759	3	0.41856
PRR15L	4	0.015125	0.039055	0.976879	760	2	0.23801
TBL1X	4	0.015162	0.039131	0.976879	761	2	0.22603
PRDM6	4	0.015167	0.03914	0.976879	762	2	0.17026
SLC47A2	4	0.015218	0.039266	0.976879	763	1	-0.31394
CBR4	4	0.015235	0.039302	0.976879	764	3	0.46265
XKR6	4	0.015243	0.03932	0.976879	765	2	0.23262
RCL1	4	0.01527	0.039376	0.976879	766	1	0.16292
EIF4B	4	0.015298	0.039448	0.976879	767	3	0.39028
SHISA2	4	0.015368	0.039603	0.976879	768	2	0.23786
TSSC4	4	0.015372	0.039613	0.976879	769	3	0.37444
ITGA2	4	0.015373	0.039615	0.976879	770	2	0.46665
CTCFL	4	0.015405	0.039692	0.976879	771	2	0.30845
ALDH1L2	4	0.015413	0.039706	0.976879	772	2	0.45485
GUCA1B	4	0.015425	0.039734	0.976879	773	2	0.41158
DYDC1	4	0.015435	0.039758	0.976879	774	3	0.34335
FMN1	4	0.015471	0.039842	0.976879	775	3	0.47684
RGS13	4	0.015477	0.039858	0.976879	776	2	0.43094
BMPR1A	4	0.015495	0.03991	0.976879	777	3	0.42705
TSHZ1	4	0.015502	0.039924	0.976879	778	3	0.34625
GCLM	4	0.015529	0.039987	0.976879	779	1	0.1301
EIF4G1	4	0.01557	0.040097	0.976879	780	3	0.38078
SFRP1	4	0.01558	0.040116	0.976879	781	1	0.049422
FAM178A	4	0.015612	0.040189	0.976879	782	3	0.43549
TFAP2B	4	0.015628	0.04022	0.976879	783	2	0.32316
TTC7A	4	0.01563	0.040225	0.976879	784	3	0.48952
MUSTN1	4	0.015684	0.040355	0.976879	785	1	0.17152
VPS13A	4	0.01571	0.040414	0.976879	786	2	0.17181
LNPEP	4	0.015735	0.040481	0.976879	787	1	-0.42073
CEACAM16	4	0.015748	0.040508	0.976879	788	3	0.44669
KCNK2	4	0.015787	0.040599	0.976879	789	3	0.34811
POTEI	4	0.015787	0.0406	0.976879	790	1	0.16826
WDR83	4	0.015805	0.040648	0.976879	791	3	0.59451
UFSP2	4	0.01583	0.04071	0.976879	792	2	0.3448
DLL4	4	0.015839	0.04073	0.976879	793	1	-0.035204
PPM1H	4	0.01584	0.040733	0.976879	794	3	0.53262
PFDN1	4	0.015845	0.040744	0.976879	795	2	0.12355
SETD7	4	0.015855	0.040768	0.976879	796	3	0.44673
CRH	4	0.015882	0.04083	0.976879	797	2	0.21966
CIR1	4	0.015891	0.040849	0.976879	798	2	-0.1851
GLI3	4	0.015891	0.040849	0.976879	799	3	0.41811
SOX12	4	0.015942	0.040974	0.976879	800	2	0.38821
AOC1	4	0.015965	0.041026	0.976879	801	2	0.42332
ASGR1	4	0.015984	0.041071	0.976879	802	3	0.35374
CSDC2	4	0.015994	0.041094	0.976879	803	1	0.037748
PIR	4	0.015995	0.041095	0.976879	804	3	0.32352
HORMAD2	4	0.016046	0.041228	0.977368	805	1	0.033538
ZSCAN31	4	0.016085	0.041313	0.977368	806	2	0.29245
KDM4A	4	0.016096	0.041344	0.977368	807	3	0.46506
LRRTM1	4	0.0161	0.041353	0.977368	808	2	0.35534
ITGA4	4	0.016116	0.041385	0.977368	809	2	0.44591
PNISR	4	0.016131	0.041423	0.977368	810	2	0.40506
ZNF574	4	0.016187	0.04156	0.977611	811	3	0.40296
TMEM60	4	0.016201	0.041589	0.977611	812	2	0.23455
DAOA	4	0.016252	0.041716	0.977611	813	1	-0.46898
AP3M2	4	0.016296	0.041837	0.977611	814	3	0.48219
STRADA	4	0.016297	0.041838	0.977611	815	3	0.42107
VAMP8	4	0.016304	0.041855	0.977611	816	1	-0.030006
IGSF23	4	0.016384	0.042042	0.977611	817	3	0.35708
KIF20A	4	0.016408	0.042096	0.977611	818	1	-0.31778
FHIT	4	0.016434	0.042156	0.977611	819	2	0.29458
RPL36AL	4	0.016459	0.04222	0.977611	820	2	-0.14826
CRX	4	0.016461	0.042224	0.977611	821	3	0.34111
KAZN	4	0.016472	0.042249	0.977611	822	3	0.33186
THOC3	4	0.016511	0.042354	0.977611	823	2	0.31173
PCP4	4	0.016556	0.042452	0.977611	824	3	0.34498
SMCO1	4	0.016563	0.042469	0.977611	825	1	-0.17377
POLR1A	4	0.016582	0.042512	0.977611	826	3	0.53978
C20orf96	4	0.016586	0.042518	0.977611	827	3	0.45094
RNF185	4	0.016597	0.042546	0.977611	828	3	0.36992
HEY1	4	0.016614	0.042593	0.977611	829	1	0.091337
PA2G4	4	0.016619	0.042605	0.977611	830	3	0.40504
LCMT1	4	0.016666	0.042715	0.977611	831	2	0.38751
DGKH	4	0.016678	0.042745	0.977611	832	3	0.38998
CDC26	4	0.016693	0.042775	0.977611	833	3	0.59633
EPHA7	4	0.0167	0.042793	0.977611	834	3	0.25882
FRY	4	0.016718	0.042838	0.977611	835	1	-0.008244
RAB2B	4	0.016725	0.042849	0.977611	836	2	0.45749
SLC39A12	4	0.016748	0.042915	0.977611	837	3	0.33866
GRXCR2	4	0.01676	0.042943	0.977611	838	3	0.35293
BTBD10	4	0.016769	0.042967	0.977611	839	2	0.34507
ATAD3C	4	0.016821	0.043087	0.977914	840	2	-0.038418
OR2Y1	4	0.016825	0.043094	0.977914	841	2	0.37685
DDX6	4	0.01686	0.043177	0.977914	842	3	0.31554
MAN1A1	4	0.016895	0.043272	0.977914	843	2	0.26429
ERCC6L	4	0.016924	0.043344	0.977914	844	1	-0.5142
IL11	4	0.017003	0.043539	0.977914	845	2	0.43044
RETNLB	4	0.017028	0.043604	0.977914	846	1	-0.17102
FUOM	4	0.017039	0.043632	0.977914	847	3	0.40148
PTPN14	4	0.017047	0.043646	0.977914	848	3	0.36411
METTL1	4	0.017079	0.043721	0.977914	849	1	0.073721
PSD2	4	0.017088	0.043738	0.977914	850	2	0.37315
GLOD5	4	0.017096	0.043762	0.977914	851	2	0.24123
ZNF30	4	0.017103	0.043779	0.977914	852	3	0.38279
RUSC2	4	0.017122	0.043819	0.977914	853	3	0.28932
LAMA4	4	0.017131	0.043838	0.977914	854	2	0.29966
TEX2	4	0.017167	0.043919	0.977914	855	3	0.33499
LYPLA2	4	0.017181	0.043954	0.977914	856	2	0.076092
DPH5	4	0.017183	0.043956	0.977914	857	3	0.45832
GLOD4	4	0.017205	0.044001	0.977914	858	2	0.43026
H2AFJ	4	0.017234	0.04407	0.977914	859	1	-0.11548
OR2AG2	4	0.017267	0.044153	0.977914	860	2	0.33383
SGCD	4	0.017269	0.044157	0.977914	861	3	0.41207
AVEN	4	0.017286	0.044195	0.977914	862	1	-0.15928
SLC43A1	4	0.017299	0.044225	0.977914	863	3	0.49553
TRIP10	4	0.017314	0.04426	0.977914	864	2	-0.10072
PTK2B	4	0.017337	0.044322	0.978157	865	1	-0.056522
ELK1	4	0.017441	0.044579	0.979837	866	1	-0.062336
ZNF768	4	0.017455	0.04461	0.979837	867	3	0.46507
TK1	4	0.017486	0.044674	0.979837	868	2	0.40129
CASP5	4	0.017492	0.044689	0.979837	869	1	0.074017
PLEKHG2	4	0.017544	0.044816	0.979837	870	1	-0.20351
PTPRZ1	4	0.017565	0.044863	0.979837	871	2	0.16998
ZNF667	4	0.017566	0.044868	0.979837	872	3	0.37837
C17orf62	4	0.01758	0.044902	0.979837	873	2	0.18682
CELSR1	4	0.017647	0.04506	0.979837	874	2	0.14945
ZC2HC1C	4	0.017669	0.04512	0.979837	875	3	0.32008
HIST1H2AK	4	0.017673	0.045129	0.979837	876	3	0.42448
CSPP1	4	0.017738	0.045286	0.979837	877	2	-0.073783
MAGT1	4	0.017802	0.045444	0.979837	878	1	-0.0041647
MOB2	4	0.017841	0.04553	0.979837	879	2	0.20443
CLEC4F	4	0.01785	0.045553	0.979837	880	3	0.52351
PDE3B	4	0.017854	0.045565	0.979837	881	1	-0.024018
VGLL1	4	0.017854	0.045566	0.979837	882	3	0.3196
MAGEH1	4	0.017896	0.045662	0.979837	883	2	0.28504
THSD1	4	0.017904	0.045679	0.979837	884	2	0.19925
C3orf38	4	0.017905	0.045681	0.979837	885	2	0.41002
MRGPRX3	4	0.017908	0.045688	0.979837	886	3	0.45141
FAM83G	4	0.017924	0.045723	0.979837	887	3	0.31754
CBX4	4	0.017936	0.045755	0.979837	888	2	0.36213
EHD1	4	0.017939	0.045766	0.979837	889	3	0.54106
IPCEF1	4	0.017978	0.045863	0.979837	890	3	0.46703
TBXA2R	4	0.017993	0.045898	0.979837	891	3	0.25571
FOCAD	4	0.018009	0.045927	0.979837	892	1	0.19867
KLHL20	4	0.018047	0.04602	0.979837	893	2	0.20762
CYFIP2	4	0.018063	0.046059	0.979837	894	3	0.44363
OPN1MW	4	0.018106	0.046157	0.979837	895	3	0.3489
CCDC66	4	0.018112	0.046162	0.979837	896	1	-0.23704
MTPN	4	0.018118	0.046174	0.979837	897	3	0.48538
ACP1	4	0.018145	0.046236	0.979837	898	3	0.38119
TCTE1	4	0.018164	0.046275	0.979837	899	1	-0.018166
ATXN10	4	0.018215	0.046396	0.979837	900	2	0.16809
RLIM	4	0.01827	0.046531	0.979837	901	2	0.38096
GAGE12H	4	0.018286	0.046565	0.979837	902	2	0.42173
LY6G6F	4	0.018302	0.0466	0.979837	903	2	0.49933
ANKRD61	4	0.018318	0.046641	0.979837	904	1	-0.12132
KCND2	4	0.01837	0.046757	0.979837	905	1	-0.31673
NR3C1	4	0.018391	0.046812	0.979837	906	3	0.49547
APOL4	4	0.018439	0.04693	0.979837	907	2	0.27546
PLET1	4	0.018479	0.047021	0.979837	908	3	0.35822
PPP6R3	4	0.018503	0.047082	0.979837	909	2	0.53513
CAPN5	4	0.018552	0.047196	0.979837	910	2	0.26489
TMEM132D	4	0.018576	0.047251	0.979837	911	2	0.39937
FIGNL1	4	0.018576	0.047251	0.979837	912	3	0.49318
PSG8	4	0.018582	0.047262	0.979837	913	3	0.38591
RBM18	4	0.018628	0.047367	0.979837	914	1	-0.23027
OR4N2	4	0.018656	0.04743	0.979837	915	2	0.11071
C4orf29	4	0.018673	0.047468	0.979837	916	2	0.24794
NDUFA7	4	0.01872	0.047572	0.979837	917	3	0.42212
FAM20C	4	0.01877	0.047697	0.979837	918	2	0.30193
ACVR1	4	0.018783	0.047727	0.979837	919	1	0.30609
SAYSD1	4	0.018796	0.047757	0.979837	920	3	0.4589
BBX	4	0.018816	0.047805	0.979837	921	3	0.41254
MBD5	4	0.018834	0.047853	0.979837	922	1	0.022315
TAPBP	4	0.018856	0.047905	0.979837	923	3	0.28929
B3GNT6	4	0.018886	0.047967	0.979837	924	1	0.013588
SEMA3C	4	0.018892	0.047978	0.979837	925	3	0.44983
DDX50	4	0.018908	0.048023	0.979837	926	2	0.29324
TFR2	4	0.018924	0.048061	0.979837	927	2	0.34322
PDPN	4	0.018956	0.04816	0.979837	928	2	0.48096
MAP3K14	4	0.018981	0.048221	0.979837	929	2	0.14543
TPRN	4	0.019041	0.048363	0.979837	930	1	-0.023734
DOK3	4	0.019071	0.048442	0.979837	931	2	0.34758
SLC6A20	4	0.019085	0.048472	0.979837	932	3	0.53322
KIAA1045	4	0.019092	0.048485	0.979837	933	2	0.20698
LILRB1	4	0.01912	0.04855	0.979837	934	2	0.36505
HIST1H2BE	4	0.019144	0.048602	0.979837	935	1	0.19526
KCNC1	4	0.01916	0.048647	0.979837	936	2	0.32372
USP5	4	0.019194	0.048723	0.979837	937	3	0.31971
DNAH8	4	0.019195	0.048726	0.979837	938	2	-0.039397
SESN2	4	0.019226	0.048802	0.979837	939	2	0.28137
COMMD1	4	0.019247	0.048852	0.979837	940	1	0.097066
SND1	4	0.01925	0.048861	0.979837	941	2	0.39536
ANTXRL	4	0.019258	0.048874	0.979837	942	3	0.40401
SLC16A3	4	0.019311	0.048994	0.979837	943	3	0.40171
PDXK	4	0.019372	0.04915	0.979837	944	3	0.45752
CRIPAK	4	0.019556	0.049608	0.979837	945	1	0.048225
GBAS	4	0.019584	0.049668	0.979837	946	3	0.35756
LAIR1	4	0.019609	0.049721	0.979837	947	3	0.36361
PSRC1	4	0.019613	0.04973	0.979837	948	2	0.45516
KRTAP10-2	4	0.019629	0.049768	0.979837	949	2	0.34952
FANCE	4	0.019637	0.049784	0.979837	950	3	0.34257
ATF6B	4	0.01966	0.049827	0.979837	951	2	0.30038
NAT8B	4	0.019679	0.049863	0.979837	952	2	0.33777
CA6	4	0.019699	0.049917	0.979837	953	3	0.47919
LRGUK	4	0.019728	0.049982	0.979837	954	3	0.38297
CERCAM	4	0.019736	0.049999	0.979837	955	3	0.35999
RALGAPB	4	0.019763	0.050055	0.979837	956	2	0.45249
NLRP14	4	0.019814	0.050174	0.979837	957	2	0.24028
RELN	4	0.019814	0.050175	0.979837	958	3	0.31305
NHS	4	0.01987	0.050313	0.979837	959	2	0.32008
COLEC11	4	0.019895	0.05038	0.979837	960	2	0.32162
BAAT	4	0.019903	0.050399	0.979837	961	2	0.38394
STX3	4	0.019911	0.050413	0.979837	962	2	0.38434
WTAP	4	0.019917	0.050425	0.979837	963	2	-0.0044492
PRAMEF9	4	0.019928	0.05045	0.979837	964	2	0.14963
MESDC1	4	0.019942	0.050487	0.979837	965	3	0.40224
RBBP6	4	0.01997	0.050565	0.979837	966	2	0.23449
NLRP13	4	0.02002	0.050675	0.979837	967	1	-0.38171
PAPSS1	4	0.020034	0.05071	0.979837	968	3	0.46318
BACH2	4	0.02007	0.050801	0.979837	969	2	0.36423
KCNC4	4	0.020079	0.050818	0.979837	970	3	0.31679
AGAP11	4	0.0201	0.050866	0.979837	971	3	0.38896
FADS2	4	0.020104	0.050874	0.979837	972	3	0.30288
C12orf40	4	0.020123	0.05092	0.979837	973	2	0.31915
HEMGN	4	0.020125	0.050925	0.979837	974	3	0.40561
NBEA	4	0.020175	0.05104	0.979837	975	2	0.14365
TAS2R38	4	0.020183	0.051062	0.979837	976	3	0.46407
MOAP1	4	0.020203	0.051107	0.979837	977	2	0.10662
FGFR2	4	0.020217	0.051144	0.979837	978	3	0.24294
C4orf33	4	0.020226	0.051167	0.979837	979	1	0.23057
AEBP1	4	0.020229	0.051175	0.979837	980	2	0.17113
MBD4	4	0.020237	0.051188	0.979837	981	2	0.077151
TAS2R20	4	0.020242	0.051202	0.979837	982	3	0.28116
ZNF219	4	0.020245	0.051211	0.979837	983	2	0.31162
CHMP6	4	0.020259	0.051243	0.979837	984	3	0.39135
TSPAN17	4	0.020278	0.051291	0.979837	985	1	-0.097378
MYH3	4	0.020304	0.051351	0.979837	986	2	0.40364
CCNB2	4	0.020305	0.051352	0.979837	987	3	0.29082
UTF1	4	0.02038	0.051534	0.979837	988	2	0.39125
FIBP	4	0.020456	0.051705	0.979837	989	2	0.30999
TAF13	4	0.020485	0.051765	0.979837	990	3	0.35008
NUMA1	4	0.020515	0.051832	0.979837	991	3	0.48351
C19orf44	4	0.020536	0.051881	0.979837	992	1	0.12119
LSMEM1	4	0.020548	0.051912	0.979837	993	3	0.47067
ZNF169	4	0.020587	0.052015	0.979837	994	1	0.13856
C16orf72	4	0.020637	0.052115	0.979837	995	3	0.49065
BEGAIN	4	0.020639	0.052118	0.979837	996	1	0.062972
BLOC1S3	4	0.020658	0.052161	0.979837	997	2	0.4142
SDCCAG3	4	0.020684	0.052222	0.979837	998	2	0.45343
ZNRF3	4	0.020692	0.052238	0.979837	999	2	0.36907
DEFB4A	4	0.020709	0.052282	0.979837	1000	3	0.38709
DACT2	4	0.020742	0.052347	0.979837	1001	2	0.15038
GRIA2	4	0.02076	0.052391	0.979837	1002	3	0.42819
RTP1	4	0.020773	0.052421	0.979837	1003	3	0.37452
KRTAP21-3	4	0.020793	0.052466	0.979837	1004	2	0.21231
FAM50B	4	0.020794	0.052468	0.979837	1005	2	0.36201
HFE2	4	0.020819	0.052534	0.979837	1006	2	0.44095
C9orf142	4	0.020845	0.052593	0.979837	1007	2	0.32014
FAN1	4	0.020896	0.052711	0.979837	1008	1	-0.25469
NFE2L3	4	0.020904	0.052729	0.979837	1009	2	0.2033
NKX3-1	4	0.020948	0.052829	0.979837	1010	2	0.090781
PYCR1	4	0.020955	0.052847	0.979837	1011	2	0.38538
H2AFY2	4	0.020964	0.052865	0.979837	1012	2	0.325
HRH1	4	0.020969	0.05287	0.979837	1013	3	0.35871
KRTAP5-5	4	0.020994	0.052933	0.979837	1014	3	0.39402
CLASP1	4	0.020999	0.052945	0.979837	1015	1	0.25223
CTDP1	4	0.021028	0.053013	0.979837	1016	3	0.56372
CDK20	4	0.021051	0.053065	0.979837	1017	1	-0.55761
CCM2	4	0.021092	0.053155	0.979837	1018	2	0.39429
GPR15	4	0.021102	0.053181	0.979837	1019	1	-0.00046649
XPOT	4	0.021135	0.053255	0.979837	1020	2	0.40101
SMCO2	4	0.021152	0.0533	0.979837	1021	2	-0.28081
ITFG2	4	0.021154	0.053308	0.979837	1022	1	0.06986
SMR3A	4	0.021192	0.053406	0.979837	1023	3	0.29666
IFRD1	4	0.021194	0.053414	0.979837	1024	2	0.43645
RNF19A	4	0.021205	0.053442	0.979837	1025	1	-0.051562
TRIM64B	4	0.021209	0.053448	0.979837	1026	3	0.39008
DCAF8	4	0.02123	0.053482	0.979837	1027	3	0.30445
HIST1H1A	4	0.021257	0.053543	0.979837	1028	2	-0.29098
ABTB2	4	0.021263	0.053562	0.979837	1029	2	0.23773
C8orf74	4	0.021308	0.053663	0.979837	1030	1	-0.34799
RARG	4	0.021323	0.053693	0.979837	1031	2	0.35147
MAD2L1	4	0.021338	0.053732	0.979837	1032	3	0.51508
UNCX	4	0.021357	0.05378	0.979837	1033	2	0.3587
ELOVL6	4	0.021383	0.053846	0.979837	1034	2	0.27006
BTAF1	4	0.021399	0.05388	0.979837	1035	3	0.3543
ATG4A	4	0.021429	0.05395	0.979837	1036	3	0.32559
WFS1	4	0.021433	0.053965	0.979837	1037	3	0.37032
LOC286238	4	0.021461	0.054031	0.979837	1038	2	0.27465
RPL11	4	0.021463	0.054033	0.979837	1039	1	0.098666
RFPL2	4	0.021498	0.054121	0.979837	1040	3	0.30828
C11orf98	4	0.021511	0.054157	0.979837	1041	3	0.43019
RPRD1A	4	0.021514	0.054165	0.979837	1042	1	0.15789
AATK	4	0.021524	0.054189	0.979837	1043	3	0.33762
ZNF567	4	0.021537	0.054226	0.979837	1044	3	0.38387
RTP2	4	0.021547	0.054246	0.979837	1045	2	0.38361
HAUS8	4	0.021566	0.054297	0.979837	1046	1	0.29409
DAND5	4	0.021572	0.05431	0.979837	1047	3	0.33565
PDCD1LG2	4	0.021581	0.054329	0.979837	1048	2	0.034737
HIST1H2AD	4	0.021585	0.054337	0.979837	1049	3	0.38275
GUCY1B3	4	0.021616	0.054398	0.979837	1050	3	0.2875
LY86	4	0.021617	0.054401	0.979837	1051	1	0.14085
HIST1H2BI	4	0.021669	0.054518	0.979837	1052	1	-0.094876
AQP7	4	0.021707	0.054613	0.979837	1053	3	0.43919
FAM71F2	4	0.021712	0.054623	0.979837	1054	3	0.28733
S100A14	4	0.02172	0.054644	0.979837	1055	3	0.38691
IREB2	4	0.021772	0.054761	0.979837	1056	2	0.040954
HNRNPH1	4	0.02178	0.054785	0.979837	1057	2	0.27329
SKA2	4	0.021815	0.054865	0.979837	1058	2	0.46572
GABBR1	4	0.021823	0.054879	0.979837	1059	1	0.068721
BEST4	4	0.021865	0.054985	0.979837	1060	3	0.47502
SLFN12	4	0.021867	0.05499	0.979837	1061	2	0.44659
KRT12	4	0.021869	0.054998	0.979837	1062	3	0.44971
SELK	4	0.021887	0.055042	0.979837	1063	3	0.47926
HLA-E	4	0.021891	0.055057	0.979837	1064	3	0.37201
CLLU1OS	4	0.021926	0.055125	0.979837	1065	1	-0.13487
ZNF74	4	0.021966	0.055224	0.979837	1066	3	0.38613
KIN	4	0.022006	0.055328	0.979837	1067	2	0.33589
TARBP1	4	0.02208	0.055486	0.979837	1068	1	-0.15681
BORA	4	0.022098	0.05553	0.979837	1069	3	0.42766
MTHFD2	4	0.022172	0.055694	0.979837	1070	2	0.22011
RPP14	4	0.022183	0.055721	0.979837	1071	2	0.22445
HMGA1	4	0.022198	0.055752	0.979837	1072	2	0.3768
BSDC1	4	0.022266	0.055917	0.979837	1073	3	0.4686
ZNF773	4	0.022284	0.055955	0.979837	1074	3	0.40588
ARID5A	4	0.022286	0.05596	0.979837	1075	1	-0.08345
SLC38A10	4	0.022338	0.056084	0.979837	1076	1	-0.23023
LST1	4	0.022417	0.056259	0.979837	1077	3	0.48369
CASC4	4	0.022417	0.056259	0.979837	1078	2	0.15257
ARHGEF33	4	0.022426	0.05628	0.979837	1079	3	0.48367
SOCS4	4	0.022426	0.05628	0.979837	1080	2	0.24884
DIMT1	4	0.02248	0.056399	0.979837	1081	3	0.52936
MTRNR2L1	2	0.022482	0.041545	0.977611	1082	2	0.42709
SUV39H1	4	0.022484	0.056409	0.979837	1083	3	0.47181
C1GALT1C1	4	0.022492	0.056431	0.979837	1084	1	0.061103
WDR81	4	0.022497	0.056448	0.979837	1085	3	0.32125
SPTB	4	0.022515	0.056485	0.979837	1086	3	0.34087
PPP1R1B	4	0.022532	0.056516	0.979837	1087	2	0.19064
RNF208	4	0.022542	0.056542	0.979837	1088	3	0.4762
RAD54B	4	0.022543	0.056544	0.979837	1089	1	-0.080298
C5orf47	4	0.022573	0.056614	0.979837	1090	3	0.24277
C19orf81	4	0.022596	0.056663	0.979837	1091	3	0.29961
SLC8B1	4	0.022641	0.056759	0.979837	1092	3	0.3215
DEFB123	4	0.022667	0.05682	0.979837	1093	3	0.28991
INS	4	0.022698	0.056886	0.979837	1094	1	-0.094051
KLF5	4	0.022699	0.056887	0.979837	1095	3	0.35561
UEVLD	4	0.022699	0.056888	0.979837	1096	2	0.35522
MS4A10	4	0.022708	0.056902	0.979837	1097	2	0.49309
GAREML	4	0.022717	0.056923	0.979837	1098	2	0.48367
COA1	4	0.022726	0.056954	0.979837	1099	3	0.41921
WTIP	4	0.022749	0.057003	0.979837	1100	2	0.027239
USP36	4	0.022757	0.057021	0.979837	1101	3	0.35014
MEGF9	4	0.022779	0.057064	0.979837	1102	2	0.27518
LEPR	4	0.022814	0.057154	0.979837	1103	2	0.36849
UCP1	4	0.022832	0.057195	0.979837	1104	2	0.24349
CHEK2	4	0.022834	0.057202	0.979837	1105	3	0.45824
CDADC1	4	0.022876	0.05729	0.979837	1106	2	0.29124
KLRC1	4	0.022947	0.057442	0.979837	1107	3	0.45791
HOXD3	4	0.022955	0.057462	0.979837	1108	1	-0.0020453
SHARPIN	4	0.022978	0.057515	0.979837	1109	3	0.35832
GABRB3	4	0.023006	0.057581	0.979837	1110	1	-0.31184
WDR36	4	0.023009	0.057589	0.979837	1111	2	0.42882
TMEM222	4	0.023027	0.057632	0.979837	1112	2	0.55633
SEMA4G	4	0.023036	0.057653	0.979837	1113	2	0.34116
PRMT8	4	0.023058	0.057705	0.979837	1114	1	-0.060448
HOXA11	4	0.023063	0.057715	0.979837	1115	2	0.30886
USH1G	4	0.023089	0.057786	0.979837	1116	2	0.40351
OAZ3	4	0.023107	0.05783	0.979837	1117	2	0.27945
NT5C2	4	0.023109	0.057834	0.979837	1118	2	0.24761
HERC4	4	0.023125	0.057878	0.979837	1119	2	0.37185
LATS2	4	0.023132	0.057898	0.979837	1120	3	0.38184
EPHB6	4	0.023143	0.057927	0.979837	1121	2	0.14886
C12orf57	4	0.02316	0.05797	0.979837	1122	3	0.28802
LCE3B	4	0.023161	0.057972	0.979837	1123	2	0.30541
NUAK2	4	0.023182	0.058019	0.979837	1124	3	0.3778
GSPT2	4	0.023196	0.058052	0.979837	1125	2	0.23203
UBE2U	4	0.023201	0.058063	0.979837	1126	3	0.40528
OLIG1	4	0.023212	0.058092	0.979837	1127	2	0.25128
SLC52A1	4	0.023214	0.058101	0.979837	1128	2	0.19335
WNT10A	4	0.023219	0.058111	0.979837	1129	3	0.42421
LIN9	4	0.023237	0.058156	0.979837	1130	3	0.41486
STK40	4	0.023263	0.058206	0.979837	1131	1	0.26454
ZNF454	4	0.02331	0.058326	0.979837	1132	3	0.32033
WIPI1	4	0.023315	0.05834	0.979837	1133	1	-0.63247
ZNF32	4	0.023324	0.058357	0.979837	1134	3	0.50741
DCST1	4	0.023366	0.058459	0.979837	1135	2	0.3188
COL2A1	4	0.023384	0.058497	0.979837	1136	2	0.254
IQCF5	4	0.023418	0.058565	0.979837	1137	2	0.21547
GLO1	4	0.023424	0.058582	0.979837	1138	3	0.29683
BLK	4	0.023469	0.058699	0.979837	1139	1	-0.10387
CUEDC2	4	0.023511	0.058795	0.979837	1140	3	0.44169
TRIM54	4	0.023536	0.058852	0.979837	1141	2	0.22405
WFDC3	4	0.023557	0.058897	0.979837	1142	3	0.31677
TMA7	4	0.023572	0.058937	0.979837	1143	2	0.16262
TARP	4	0.02358	0.058952	0.979837	1144	3	0.35257
MID2	4	0.023594	0.058987	0.979837	1145	3	0.38398
PIP5K1A	4	0.023623	0.059054	0.979837	1146	1	-0.39552
C11orf85	4	0.023626	0.059062	0.979837	1147	2	0.28047
SCRN1	4	0.023714	0.059252	0.979837	1148	3	0.33988
PPP1R3B	4	0.023726	0.059278	0.979837	1149	1	-0.24216
C17orf96	4	0.023777	0.05935	0.979837	1150	1	0.36383
TIA1	4	0.023788	0.059366	0.979837	1151	2	0.33875
RALBP1	4	0.023797	0.059383	0.979837	1152	2	0.35363
CDKL1	4	0.023829	0.059422	0.979837	1153	2	0.045671
NDUFS7	4	0.02388	0.059493	0.979837	1154	1	-0.20367
KRT39	4	0.023932	0.05956	0.979837	1155	1	0.080323
RPLP1	4	0.023983	0.059639	0.979837	1156	1	0.16773
CDH19	4	0.023987	0.059644	0.979837	1157	2	0.53533
SERGEF	4	0.024023	0.059692	0.979837	1158	2	0.24712
VAX1	4	0.024041	0.059721	0.979837	1159	2	0.32803
XRCC4	4	0.024137	0.059844	0.979837	1160	1	0.16518
DHX8	4	0.024188	0.059911	0.979837	1161	2	0.4475
PKLR	4	0.02424	0.05998	0.979837	1162	1	0.2482
RPSA	4	0.024341	0.060151	0.979837	1163	2	0.23641
PGF	4	0.024343	0.060151	0.979837	1164	1	0.057237
DIS3L2	4	0.024394	0.060228	0.979837	1165	1	-0.34412
ACSF3	4	0.024405	0.060248	0.979837	1166	2	0.38845
EGLN2	4	0.024451	0.060327	0.979837	1167	2	0.32693
WNK3	4	0.024497	0.060384	0.979837	1168	2	0.31845
ZNF217	4	0.024548	0.060459	0.979837	1169	1	0.25453
SPACA3	4	0.024599	0.060539	0.979837	1170	1	0.14923
TRIM9	4	0.024615	0.060561	0.979837	1171	2	0.03864
CUL4B	4	0.024643	0.0606	0.979837	1172	2	0.5543
ZNF396	4	0.024651	0.060613	0.979837	1173	2	0.21505
BMP5	4	0.02467	0.060646	0.979837	1174	2	0.15495
CYP39A1	4	0.02468	0.060662	0.979837	1175	2	0.21785
PHLDB3	4	0.024702	0.060695	0.979837	1176	1	0.09093
MORN3	4	0.024771	0.060797	0.979837	1177	2	0.42043
RDH10	4	0.02479	0.060821	0.979837	1178	2	0.27374
UTP3	4	0.024808	0.060841	0.979837	1179	2	0.18022
GALP	4	0.024826	0.060865	0.979837	1180	2	0.50775
IRS4	4	0.024856	0.060909	0.979837	1181	1	-0.14828
SLC31A1	4	0.024891	0.060953	0.979837	1182	2	0.33942
POMC	4	0.024928	0.061017	0.979837	1183	2	0.34107
ATP2B3	4	0.024937	0.061029	0.979837	1184	2	0.26968
SRGAP3	4	0.024955	0.061053	0.979837	1185	2	0.34628
KCNMA1	4	0.024959	0.061054	0.979837	1186	1	0.19758
ART5	4	0.024983	0.061086	0.979837	1187	2	0.41572
TNFRSF10D	4	0.02501	0.061123	0.979837	1188	1	0.029006
CADM4	4	0.025062	0.061188	0.979837	1189	1	0.071963
MYB	4	0.025085	0.061231	0.979837	1190	2	0.18105
ITPR1	4	0.025113	0.061277	0.979837	1191	2	0.051959
LARP1B	4	0.025164	0.061351	0.979837	1192	2	0.33327
CD19	4	0.025216	0.061437	0.979837	1193	1	-0.14054
HECTD2	4	0.025267	0.061509	0.979837	1194	1	0.071348
ZNF215	4	0.02527	0.061514	0.979837	1195	2	0.3998
FOLR3	4	0.025307	0.061571	0.979837	1196	2	0.22816
MEF2BNB	4	0.025318	0.06159	0.979837	1197	1	-0.36754
KRI1	4	0.025335	0.061615	0.979837	1198	2	0.48418
RIPPLY3	4	0.02537	0.061665	0.979837	1199	2	0.21431
DCTPP1	4	0.025421	0.061743	0.979837	1200	1	-0.17716
PABPC1L2B	4	0.025493	0.061851	0.979837	1201	2	0.38326
KCNK7	4	0.025524	0.061908	0.979837	1202	1	0.078397
RFNG	4	0.025548	0.061932	0.979837	1203	2	0.25351
PDCD2L	4	0.025575	0.061974	0.979837	1204	2	0.085526
PCDHGC3	4	0.025595	0.062004	0.979837	1205	2	0.23631
UNC119	4	0.025626	0.062049	0.979837	1206	1	0.18432
AGXT	4	0.025642	0.062082	0.979837	1207	2	0.40174
EIF1AD	4	0.025677	0.062132	0.979837	1208	1	-0.02287
GBP5	4	0.025688	0.062145	0.979837	1209	2	0.2341
LANCL2	4	0.025698	0.062154	0.979837	1210	2	0.34914
SPIN2B	4	0.025729	0.0622	0.979837	1211	2	0.23087
TCTEX1D2	4	0.025744	0.062225	0.979837	1212	2	0.025787
FBXL6	4	0.02578	0.062266	0.979837	1213	2	0.121
OR8K1	4	0.02581	0.062323	0.979837	1214	2	0.054195
TIMM10B	4	0.025831	0.062357	0.979837	1215	2	0.11528
RPS20	4	0.025883	0.062426	0.979837	1216	1	-0.066125
CCDC112	4	0.025922	0.062485	0.979837	1217	2	0.46724
SULT1B1	4	0.025934	0.062496	0.979837	1218	1	0.033112
FOXK2	4	0.025985	0.062583	0.980405	1219	2	0.37148
AREG	4	0.026037	0.062661	0.98081	1220	1	-0.58962
OGFOD3	4	0.026088	0.062741	0.981263	1221	1	-0.044963
XKR8	4	0.026232	0.062944	0.9821	1222	2	0.22043
DOK7	4	0.026293	0.063031	0.9821	1223	2	0.32193
PARPBP	4	0.026364	0.063134	0.9821	1224	2	0.22943
HEXB	4	0.026383	0.063166	0.9821	1225	2	0.47031
CYS1	4	0.026396	0.063182	0.9821	1226	2	0.1623
RAB5B	4	0.026402	0.063193	0.9821	1227	2	0.47509
MYOD1	4	0.026421	0.063218	0.9821	1228	2	0.28861
PCSK4	4	0.026431	0.06323	0.9821	1229	2	0.22564
RNASE10	4	0.026447	0.063257	0.9821	1230	1	0.11862
CTNNB1	4	0.026498	0.06333	0.982226	1231	1	0.25945
NEURL1B	4	0.026525	0.063368	0.982226	1232	2	0.40505
TAGLN3	4	0.026601	0.063473	0.982454	1233	1	0.11165
FBXO32	4	0.026652	0.06355	0.982454	1234	2	0.18514
MAGED2	4	0.026703	0.063633	0.982454	1235	1	-0.0057613
FOXD4L5	4	0.026706	0.063636	0.982454	1236	2	0.17895
RNASE8	4	0.026734	0.06369	0.982454	1237	2	0.39475
NUP43	4	0.026806	0.063791	0.982454	1238	2	0.36097
LARP7	4	0.026839	0.06384	0.982454	1239	2	0.52271
MPHOSPH8	4	0.026857	0.063869	0.982454	1240	2	0.21525
MTRNR2L3	4	0.026858	0.063869	0.982454	1241	2	0.19449
GALNT1	4	0.026905	0.063945	0.982454	1242	2	0.29474
PLEKHA1	4	0.026908	0.063948	0.982454	1243	2	0.25331
PLEKHG1	4	0.027011	0.064097	0.982892	1244	2	0.19084
NHLRC1	4	0.027114	0.064251	0.982892	1245	1	-0.17039
KDM1B	4	0.027144	0.064299	0.982892	1246	2	0.23135
CDRT1	4	0.027165	0.06433	0.982892	1247	1	-0.013281
RAP2C	4	0.027192	0.064378	0.982892	1248	2	0.18109
GATM	4	0.027249	0.064471	0.982892	1249	2	0.51017
SERINC3	4	0.027278	0.064514	0.982892	1250	2	0.47484
BARHL2	4	0.027297	0.064544	0.982892	1251	2	0.2769
ZNF622	4	0.027317	0.064569	0.982892	1252	2	0.036354
FNDC3A	4	0.027319	0.064572	0.982892	1253	1	-0.19314
SNX13	4	0.027365	0.064633	0.982892	1254	2	0.25212
BCL9L	4	0.027421	0.064712	0.982892	1255	2	0.24425
WDR88	4	0.027472	0.064789	0.982892	1256	1	0.33492
SYTL5	4	0.027509	0.064845	0.982892	1257	2	0.089478
SRPK3	4	0.027528	0.064867	0.982892	1258	2	0.19345
NF1	4	0.027538	0.064885	0.982892	1259	2	0.41884
CXorf65	4	0.027575	0.064945	0.982892	1260	2	0.20575
GSTK1	4	0.027586	0.064964	0.982892	1261	2	0.30184
HLA-DRB1	4	0.027626	0.065039	0.982892	1262	1	-0.19805
ADCY9	4	0.027634	0.065048	0.982892	1263	2	0.20273
WDR76	4	0.027677	0.065098	0.982892	1264	1	-0.42312
MEGF10	4	0.027682	0.065108	0.982892	1265	2	0.42933
C19orf67	4	0.027729	0.065177	0.983156	1266	2	0.36514
MTRNR2L2	4	0.02778	0.065257	0.983591	1267	2	-0.02586
IKZF4	4	0.027831	0.065338	0.984041	1268	1	-0.089949
DMPK	4	0.027882	0.065419	0.984482	1269	2	0.36672
AMY1C	4	0.027933	0.065484	0.984689	1270	1	-0.46594
SLC14A1	4	0.027985	0.06557	0.985199	1271	1	0.025084
ATP5J2-PTCD1	4	0.028021	0.06563	0.98532	1272	2	0.21032
ZNF445	4	0.028138	0.065805	0.986754	1273	2	0.19145
MIIP	4	0.02819	0.06587	0.986754	1274	1	-0.11557
DPYSL3	4	0.028241	0.065939	0.986754	1275	1	0.026993
EVPL	4	0.028294	0.066011	0.986754	1276	2	0.42364
AQP12B	4	0.028343	0.06609	0.986754	1277	1	-0.090129
VSX1	4	0.028394	0.066167	0.986754	1278	2	0.26301
ELAVL3	4	0.028446	0.066248	0.986754	1279	2	0.12695
COL6A5	4	0.028518	0.066348	0.986754	1280	2	0.3526
DNTTIP1	4	0.028599	0.066458	0.986754	1281	1	-0.14544
EXOSC6	4	0.02865	0.066522	0.986754	1282	1	-0.17535
GPRIN1	4	0.028685	0.066575	0.986754	1283	2	0.37421
GSDMD	4	0.028702	0.066592	0.986754	1284	1	-0.14776
ZGRF1	4	0.028724	0.066622	0.986754	1285	2	0.29443
MED9	4	0.028753	0.066672	0.986754	1286	1	0.0095154
TRIM63	4	0.028753	0.066673	0.986754	1287	2	0.28739
ZBTB38	4	0.028783	0.066714	0.986754	1288	2	0.30417
UGT2B10	4	0.028804	0.066749	0.986754	1289	1	-0.07257
TMPRSS7	4	0.028812	0.066764	0.986754	1290	2	0.1603
CLDN4	4	0.028871	0.066852	0.986754	1291	2	0.20278
SLC28A2	4	0.028901	0.066892	0.986754	1292	2	0.18237
C20orf196	4	0.028906	0.066902	0.986754	1293	1	-0.20157
ITGB6	4	0.02895	0.066959	0.986754	1294	2	0.55146
OR11H6	4	0.028958	0.066968	0.986754	1295	1	0.025518
ACSM1	4	0.029009	0.067037	0.986754	1296	1	-0.38201
OR6C2	4	0.029019	0.067048	0.986754	1297	2	0.21386
GPR31	4	0.02906	0.067106	0.986754	1298	1	-0.027601
HAUS2	4	0.029128	0.067217	0.986754	1299	2	0.48222
LASP1	4	0.029137	0.06723	0.986754	1300	2	0.04763
CAMKK2	4	0.029162	0.067277	0.986754	1301	1	-0.25747
OIP5	4	0.029177	0.0673	0.986754	1302	2	0.44285
BLOC1S5	4	0.029197	0.067326	0.986754	1303	2	0.45033
ANKRD55	4	0.029276	0.067442	0.987116	1304	2	0.27191
GPR176	4	0.029286	0.067454	0.987116	1305	2	0.23504
MAT1A	4	0.029365	0.06756	0.987219	1306	2	0.2277
GRIFIN	4	0.029367	0.067564	0.987219	1307	1	-0.29798
EGF	4	0.029469	0.06771	0.987546	1308	1	0.1751
DEFB134	4	0.029484	0.067729	0.987546	1309	2	0.40464
AHNAK2	4	0.029521	0.067776	0.987546	1310	1	0.044769
MRGPRG	4	0.029544	0.067806	0.987546	1311	2	0.32909
AGR3	4	0.029572	0.067845	0.987546	1312	1	0.017284
ATP8B4	4	0.029623	0.067918	0.987865	1313	1	0.038432
WDR66	4	0.029674	0.067993	0.988198	1314	1	-0.13376
CTR9	4	0.029776	0.068157	0.988897	1315	1	-0.2506
TP53TG3D	4	0.029828	0.068236	0.988897	1316	1	-0.27318
HAPLN3	4	0.029879	0.068315	0.988897	1317	1	-0.26551
SESN1	4	0.029882	0.068319	0.988897	1318	2	0.43476
VEGFA	4	0.029912	0.068363	0.988897	1319	2	0.31792
BLOC1S6	4	0.02993	0.068387	0.988897	1320	1	-0.23646
FSIP1	4	0.029942	0.068403	0.988897	1321	2	0.39794
TMEM159	4	0.029981	0.068468	0.989085	1322	1	0.24733
UNC5C	4	0.030032	0.068545	0.989452	1323	1	-0.12674
MEIS2	4	0.030092	0.068628	0.9896	1324	2	0.4778
ADAM20	4	0.030134	0.068699	0.9896	1325	1	-0.037547
TMX3	4	0.030193	0.068792	0.9896	1326	2	0.12299
RPS27	4	0.030288	0.068919	0.9896	1327	1	-0.13375
OR52J3	4	0.030339	0.068999	0.9896	1328	1	0.15875
WBSCR28	4	0.030343	0.069004	0.9896	1329	2	0.17835
PRDM13	4	0.03039	0.069074	0.9896	1330	1	0.082734
HBS1L	4	0.030394	0.069078	0.9896	1331	2	0.25121
ZKSCAN3	4	0.030414	0.069099	0.9896	1332	2	0.43319
ATP11AUN	4	0.030543	0.069283	0.9896	1333	1	-0.09158
CT45A1	2	0.030562	0.055814	0.979837	1334	2	0.37774
BCR	4	0.030595	0.069357	0.9896	1335	1	-0.12282
BAK1	4	0.030625	0.069406	0.9896	1336	2	0.27446
ARMT1	4	0.030646	0.069429	0.9896	1337	1	-0.46482
LEMD2	4	0.030737	0.06957	0.9896	1338	2	0.30221
PCDHA8	4	0.030748	0.069588	0.9896	1339	1	-0.17064
HLA-DPA1	4	0.030757	0.0696	0.9896	1340	2	0.20287
MED17	4	0.030838	0.069735	0.9896	1341	2	0.2294
PDE4D	4	0.03085	0.069755	0.9896	1342	1	0.10148
TEKT1	4	0.030909	0.069836	0.9896	1343	2	0.28857
PALM	4	0.030929	0.069871	0.9896	1344	2	0.21085
BEND4	4	0.030952	0.069902	0.9896	1345	1	0.11567
PTCRA	4	0.031	0.069963	0.9896	1346	2	0.24169
NCOA2	4	0.031003	0.069964	0.9896	1347	1	-0.22398
DMTF1	4	0.031041	0.070026	0.9896	1348	2	0.29674
AKAP17A	4	0.031055	0.070039	0.9896	1349	1	-0.03277
IQGAP1	4	0.031081	0.070082	0.9896	1350	2	0.11364
RAD23A	4	0.031106	0.070123	0.9896	1351	1	-0.11146
PIGN	4	0.031152	0.070199	0.9896	1352	2	0.36996
FEZ2	4	0.031157	0.070206	0.9896	1353	1	-0.32278
TBX22	4	0.031183	0.070247	0.9896	1354	2	0.23246
CCZ1B	4	0.031259	0.070343	0.9896	1355	1	-0.31788
ZNF737	4	0.031285	0.070374	0.9896	1356	2	0.42681
SIGLEC15	4	0.031305	0.070404	0.9896	1357	2	0.0176
KRBA2	4	0.031356	0.070487	0.9896	1358	2	0.51874
HIST1H3A	4	0.031361	0.070492	0.9896	1359	1	-0.079112
ZNF691	4	0.031377	0.070511	0.9896	1360	2	0.18494
PMEPA1	4	0.031412	0.070568	0.9896	1361	2	-0.07512
UGDH	4	0.031463	0.070653	0.9896	1362	1	-0.23231
NPC2	4	0.031514	0.07073	0.9896	1363	2	0.19706
FBXL16	4	0.031566	0.07081	0.9896	1364	1	-0.029401
OR56A5	4	0.031617	0.070869	0.9896	1365	2	0.35867
HIST1H4B	4	0.031668	0.070947	0.9896	1366	2	0.1286
MPST	4	0.031719	0.071019	0.9896	1367	2	0.17307
CD177	4	0.03177	0.071089	0.9896	1368	1	-0.067212
IL25	4	0.031786	0.071115	0.9896	1369	2	0.056866
DPYSL2	4	0.031807	0.071149	0.9896	1370	2	0.37615
PCF11	4	0.031821	0.071173	0.9896	1371	1	-0.0077753
SLC16A13	4	0.031872	0.07124	0.9896	1372	1	-0.10713
PKDCC	4	0.031899	0.071271	0.9896	1373	2	0.33462
SALL2	4	0.031923	0.071313	0.9896	1374	1	-0.56477
MAGED4B	4	0.03193	0.071324	0.9896	1375	2	0.20535
SNAP91	4	0.032012	0.071436	0.9896	1376	2	0.32669
ARSJ	4	0.032025	0.07145	0.9896	1377	1	-0.073227
OR2H1	4	0.032074	0.071526	0.9896	1378	2	0.13978
THEG	4	0.032105	0.071572	0.9896	1379	2	0.28968
PIWIL1	4	0.032127	0.071599	0.9896	1380	1	-0.041195
ZNF429	4	0.032167	0.071663	0.9896	1381	2	0.31033
LIN54	4	0.032178	0.07168	0.9896	1382	1	-0.018841
WDR11	4	0.032229	0.071757	0.9896	1383	1	0.24033
CYP2A13	4	0.032281	0.07184	0.9896	1384	1	-0.071212
ONECUT3	4	0.032332	0.071917	0.9896	1385	2	0.24907
ZFP36	4	0.032332	0.071918	0.9896	1386	2	0.43192
CSDE1	4	0.032383	0.071984	0.9896	1387	1	0.15861
KIF3C	4	0.032456	0.072112	0.9896	1388	2	0.3415
ALPL	4	0.032498	0.07218	0.9896	1389	2	0.24372
TAF9	4	0.032529	0.072214	0.9896	1390	2	0.34756
OTUD6A	4	0.032587	0.072304	0.9896	1391	2	0.25539
ECSCR	4	0.032638	0.072378	0.9896	1392	2	0.11557
MYL10	4	0.03274	0.07252	0.9896	1393	1	0.12535
NXPH3	4	0.032768	0.072564	0.9896	1394	2	0.3734
SLC25A34	4	0.032791	0.072595	0.9896	1395	1	-0.14852
IRGC	4	0.032799	0.072605	0.9896	1396	2	0.23214
OR14A16	4	0.03283	0.072648	0.9896	1397	2	0.21538
RPS5	4	0.032842	0.072661	0.9896	1398	2	0.28826
PNPT1	4	0.032893	0.072729	0.9896	1399	1	-0.9387
ULK3	4	0.032924	0.072769	0.9896	1400	2	-0.0068959
C4orf45	4	0.032934	0.072792	0.9896	1401	2	0.38712
FZD10	4	0.032955	0.07282	0.9896	1402	2	0.41107
TFPI	4	0.032995	0.072877	0.9896	1403	1	0.2229
PYROXD1	4	0.033007	0.072896	0.9896	1404	2	0.31529
AKAP14	4	0.033028	0.072935	0.9896	1405	2	0.19092
SPECC1	4	0.033174	0.073154	0.9896	1406	2	0.13608
TMEM41A	4	0.033248	0.07327	0.9896	1407	2	0.28572
GPR173	4	0.033279	0.073323	0.9896	1408	2	0.015136
OSTN	4	0.033301	0.073357	0.9896	1409	2	0.15985
PCDHB10	4	0.033352	0.073419	0.9896	1410	1	-0.027109
DNAJB13	4	0.033403	0.073497	0.9896	1411	1	-0.62481
FGF9	4	0.033454	0.07358	0.9896	1412	1	-0.04696
DHX15	4	0.033499	0.073645	0.9896	1413	2	0.36823
AIDA	4	0.033541	0.073707	0.9896	1414	2	0.27267
CTBP1	4	0.033556	0.073724	0.9896	1415	2	0.20246
MPEG1	4	0.033562	0.073731	0.9896	1416	2	0.25915
DNER	4	0.033604	0.073791	0.9896	1417	2	0.20378
RBP3	4	0.033607	0.073795	0.9896	1418	2	0.25934
TMEM252	4	0.033658	0.073864	0.9896	1419	1	0.26897
OR13F1	4	0.033678	0.073892	0.9896	1420	2	0.40061
NDRG2	4	0.033689	0.073907	0.9896	1421	2	0.29771
SPIC	4	0.033709	0.073943	0.9896	1422	2	0.32514
CALCOCO2	4	0.03376	0.074021	0.9896	1423	1	-0.33386
VPS37C	4	0.033811	0.074085	0.9896	1424	1	0.023239
UBR7	4	0.033847	0.074145	0.9896	1425	2	0.299
RPL13	4	0.033862	0.074171	0.9896	1426	1	-0.23401
VGLL2	4	0.033963	0.07432	0.9896	1427	2	0.41214
LIPK	4	0.033964	0.074325	0.9896	1428	1	0.18084
RNF146	4	0.034111	0.074535	0.9896	1429	2	0.34115
NETO1	4	0.034117	0.074544	0.9896	1430	1	-0.17757
GTF2H5	4	0.034122	0.074547	0.9896	1431	2	0.33404
PLG	4	0.034132	0.074571	0.9896	1432	2	0.25112
NR3C2	4	0.034219	0.074688	0.9896	1433	1	-0.085472
RPL3L	4	0.03427	0.074763	0.9896	1434	2	0.29961
SLC11A2	4	0.034302	0.074805	0.9896	1435	2	0.13147
OCLM	4	0.034321	0.074832	0.9896	1436	2	0.17771
NDC1	4	0.034423	0.07498	0.9896	1437	2	0.32753
KLHL25	4	0.03445	0.075018	0.9896	1438	2	0.32058
C18orf8	4	0.034461	0.075036	0.9896	1439	2	0.41882
FAM64A	4	0.034514	0.075109	0.9896	1440	2	0.34541
TBC1D22B	4	0.034525	0.075124	0.9896	1441	1	0.037727
TNRC6A	4	0.034576	0.075191	0.9896	1442	1	-0.28515
PGLYRP2	4	0.034578	0.075193	0.9896	1443	2	0.18913
ODF2L	4	0.034653	0.075285	0.9896	1444	2	0.3533
HOXB4	4	0.034678	0.075322	0.9896	1445	1	-0.17873
NOC4L	4	0.03478	0.07546	0.9896	1446	2	0.14653
GNB2	4	0.034824	0.075521	0.9896	1447	2	0.21598
RNF175	4	0.034831	0.075529	0.9896	1448	1	0.15243
CPN1	4	0.034882	0.075602	0.9896	1449	1	0.0027588
ACADSB	4	0.034888	0.075607	0.9896	1450	2	0.38592
MAGEB18	4	0.03493	0.075669	0.9896	1451	2	0.24728
PPP1R3F	4	0.034933	0.075675	0.9896	1452	1	-0.34022
2025-03-02	8	0.034953	0.099628	0.9896	1453	4	0.21223
ARID5B	4	0.034984	0.075751	0.9896	1454	1	0.25461
SPRR4	4	0.035005	0.075779	0.9896	1455	2	0.36712
PKNOX2	4	0.035016	0.075799	0.9896	1456	2	0.27129
ZNF157	4	0.035035	0.075832	0.9896	1457	1	-0.13051
TNFRSF14	4	0.035086	0.07591	0.9896	1458	1	0.09685
STPG1	4	0.035136	0.075983	0.9896	1459	1	-0.13307
C9orf116	4	0.035155	0.076014	0.9896	1460	2	0.31664
HMGN4	4	0.035188	0.076058	0.9896	1461	2	0.1895
THAP3	4	0.035238	0.076134	0.9896	1462	2	0.07937
ID4	4	0.035263	0.07617	0.9896	1463	2	0.45529
FIS1	4	0.03534	0.076291	0.9896	1464	1	-0.20828
GPR50	4	0.035381	0.076356	0.9896	1465	2	0.31886
RPS27A	4	0.035391	0.076372	0.9896	1466	1	-0.060636
DPH6	4	0.035442	0.076445	0.9896	1467	2	0.19115
DDX3X	4	0.035493	0.076515	0.9896	1468	1	0.021603
CSNK1G1	4	0.035595	0.076655	0.9896	1469	1	-0.72521
C5orf66	4	0.035596	0.076658	0.9896	1470	2	0.26498
RNF112	4	0.035646	0.076732	0.9896	1471	1	-0.13654
POTEC	4	0.035697	0.076805	0.9896	1472	1	-0.11133
KSR2	4	0.035748	0.076867	0.9896	1473	1	0.03006
U2AF1	4	0.035799	0.076948	0.9896	1474	1	-0.094023
WIF1	4	0.035849	0.077023	0.9896	1475	2	-0.011591
OR51A7	4	0.035856	0.077029	0.9896	1476	2	0.2777
MBL2	4	0.035866	0.077046	0.9896	1477	2	0.23402
HIRA	4	0.0359	0.077094	0.9896	1478	2	0.13716
TAOK2	4	0.035942	0.077158	0.9896	1479	2	0.31666
FAM217B	4	0.035951	0.077171	0.9896	1480	1	0.13917
ARIH2OS	4	0.035964	0.077186	0.9896	1481	2	0.46716
DEFB115	4	0.035986	0.077213	0.9896	1482	2	0.34419
NELFE	4	0.035996	0.077223	0.9896	1483	2	0.062385
CCND3	4	0.036002	0.077231	0.9896	1484	1	-0.41458
ERICH4	4	0.036083	0.077351	0.9896	1485	2	0.30281
PIEZO1	4	0.036104	0.077384	0.9896	1486	1	-0.49462
ZFYVE28	4	0.036159	0.077454	0.9896	1487	2	0.085869
TYR	4	0.03617	0.077473	0.9896	1488	2	0.14128
RERG	4	0.036308	0.077679	0.9896	1489	1	-0.29832
ZNF616	4	0.036355	0.077744	0.9896	1490	2	0.21864
LRRC73	4	0.036359	0.077751	0.9896	1491	1	0.31937
TMEM30A	4	0.036409	0.077815	0.9896	1492	1	-0.24841
APOBEC3F	4	0.03646	0.07789	0.9896	1493	1	0.24753
HOXB6	4	0.036613	0.078119	0.9896	1494	1	-0.22034
MCCD1	4	0.036664	0.078186	0.9896	1495	2	0.037827
FGF4	4	0.036704	0.07824	0.9896	1496	2	0.30876
PTGS2	4	0.036715	0.078255	0.9896	1497	1	-0.31392
SLC2A13	4	0.036715	0.078255	0.9896	1498	2	0.34011
PCYOX1L	4	0.036737	0.078289	0.9896	1499	2	0.32476
FAM83A	4	0.03677	0.07834	0.9896	1500	2	0.36627
PAPSS2	4	0.036802	0.078387	0.9896	1501	2	0.25096
SGSM3	4	0.036824	0.078416	0.9896	1502	2	0.3243
PJA2	4	0.036867	0.078475	0.9896	1503	1	0.34066
IRAK1	4	0.036969	0.07862	0.9896	1504	1	0.082089
ZKSCAN1	4	0.03702	0.078711	0.9896	1505	2	0.26116
SUCLG2	4	0.037022	0.078713	0.9896	1506	2	0.43364
HSDL2	4	0.037033	0.07873	0.9896	1507	2	0.24541
PAPL	4	0.037076	0.078793	0.9896	1508	2	0.21717
TIGD7	4	0.037098	0.078828	0.9896	1509	2	0.169
SMARCB1	4	0.03712	0.078868	0.9896	1510	2	0.31757
PANX1	4	0.037173	0.078954	0.9896	1511	1	0.23813
HDHD3	4	0.037223	0.079013	0.9896	1512	1	0.030544
TBL1Y	4	0.037274	0.079078	0.9896	1513	1	0.037174
SLC22A4	4	0.037325	0.079164	0.9896	1514	1	-0.11099
ZNF462	4	0.037376	0.079241	0.9896	1515	1	0.14927
SNUPN	4	0.037462	0.079354	0.9896	1516	2	0.2618
KCNJ3	4	0.037478	0.079374	0.9896	1517	1	-0.33411
CST5	4	0.037495	0.079401	0.9896	1518	2	0.15543
COPS6	4	0.037506	0.079417	0.9896	1519	2	0.39776
AKT1S1	4	0.037529	0.079447	0.9896	1520	1	0.27458
SLC35F6	4	0.03755	0.079478	0.9896	1521	2	0.3444
RAB11FIP2	4	0.037561	0.079498	0.9896	1522	2	0.45138
HKR1	4	0.037583	0.079522	0.9896	1523	2	0.37046
PACS2	4	0.037616	0.079564	0.9896	1524	2	0.38935
ZNF837	4	0.03763	0.079591	0.9896	1525	1	0.11903
LGI4	4	0.037732	0.079741	0.9896	1526	1	-0.068862
TESPA1	4	0.037749	0.079758	0.9896	1527	2	0.46891
ABRA	4	0.037782	0.079806	0.9896	1528	2	0.28112
RNF213	4	0.037783	0.079807	0.9896	1529	1	0.23859
C9orf3	4	0.037793	0.079821	0.9896	1530	2	0.34021
SV2A	4	0.037834	0.079873	0.9896	1531	2	0.13334
ADGRF1	4	0.037859	0.079912	0.9896	1532	2	0.031271
DCHS1	4	0.037884	0.079953	0.9896	1533	1	-0.034223
MYO16	4	0.037935	0.080027	0.9896	1534	1	-0.028696
TMEM184C	4	0.037937	0.08003	0.9896	1535	2	0.30836
SPNS2	4	0.03797	0.080076	0.9896	1536	2	0.35514
HR	4	0.037986	0.080095	0.9896	1537	2	0.21591
OGFOD2	4	0.038026	0.080159	0.9896	1538	2	0.35195
ADCY1	4	0.038088	0.080249	0.9896	1539	1	0.1633
UBA5	4	0.038126	0.080296	0.9896	1540	2	0.16506
MBNL3	4	0.038139	0.080318	0.9896	1541	1	0.049222
CAAP1	4	0.038189	0.080384	0.9896	1542	1	0.18165
TOMM34	4	0.038215	0.08042	0.9896	1543	2	0.23221
UCHL5	4	0.038226	0.080432	0.9896	1544	2	0.20643
CSK	4	0.03824	0.080446	0.9896	1545	1	0.27181
LIMA1	4	0.038259	0.080482	0.9896	1546	2	0.1128
DMGDH	4	0.038291	0.080521	0.9896	1547	1	-0.07864
LRRC40	4	0.038326	0.080567	0.9896	1548	2	0.085897
MAGI1	4	0.038348	0.080602	0.9896	1549	2	0.028292
LYRM9	4	0.038359	0.080613	0.9896	1550	2	0.26776
CLCN5	4	0.038382	0.080643	0.9896	1551	2	0.23537
TMEM183A	4	0.038393	0.080649	0.9896	1552	1	0.036057
SPAM1	4	0.038393	0.080649	0.9896	1553	2	0.28322
STAG3	4	0.038404	0.080668	0.9896	1554	2	0.28558
OBSCN	4	0.038415	0.080679	0.9896	1555	2	0.14948
TCEAL8	4	0.038471	0.08076	0.9896	1556	2	0.10665
HYI	4	0.038494	0.08079	0.9896	1557	2	0.077535
SLAIN1	4	0.038545	0.080869	0.9896	1558	2	0.17388
BSN	4	0.038571	0.080906	0.9896	1559	2	0.27339
SNRNP27	4	0.038594	0.080942	0.9896	1560	2	0.33665
CCDC24	4	0.038596	0.080946	0.9896	1561	2	0.31199
NKX1-1	4	0.038694	0.081091	0.9896	1562	2	0.0028739
MGST1	4	0.038698	0.081095	0.9896	1563	2	0.20727
TXLNA	4	0.038748	0.081173	0.9896	1564	1	-0.49598
MYOF	4	0.038762	0.081193	0.9896	1565	2	0.061305
ATHL1	4	0.03884	0.081311	0.9896	1566	2	0.32054
OR4C16	4	0.03885	0.081321	0.9896	1567	1	0.015922
OBSL1	4	0.038901	0.081396	0.9896	1568	2	0.3291
ZBTB45	4	0.038952	0.081478	0.9896	1569	1	-0.14724
CFAP47	4	0.038952	0.081478	0.9896	1570	2	0.33005
SOS2	4	0.038963	0.08149	0.9896	1571	2	0.032563
ARL4A	4	0.038974	0.081508	0.9896	1572	2	0.52598
OR2T6	4	0.038986	0.08153	0.9896	1573	2	0.18731
CHST13	4	0.039002	0.081564	0.9896	1574	2	0.24711
BAIAP2L1	4	0.039053	0.081637	0.9896	1575	2	0.34681
DOK6	4	0.039155	0.081795	0.9896	1576	1	0.073563
PEX5L	4	0.039205	0.081867	0.9896	1577	2	0.11868
PTPN20	4	0.039256	0.081932	0.9896	1578	1	0.069389
SFTPD	4	0.039312	0.082022	0.9896	1579	2	0.29688
SH3PXD2B	4	0.039409	0.082153	0.9896	1580	1	-0.21374
NOTCH2	4	0.039515	0.082313	0.9896	1581	2	0.34896
GLI1	4	0.039612	0.082456	0.9896	1582	2	0.058675
RNLS	4	0.039661	0.082522	0.9896	1583	2	0.18633
OPHN1	4	0.039662	0.082524	0.9896	1584	1	-0.2572
AGGF1	4	0.039684	0.08255	0.9896	1585	2	0.51301
GJB3	4	0.039713	0.082593	0.9896	1586	1	-0.094131
RALGAPA1	4	0.039774	0.082682	0.9896	1587	2	0.21015
SLURP1	4	0.03991	0.082875	0.9896	1588	2	0.16231
RPS23	4	0.039956	0.082947	0.9896	1589	2	0.36735
PRR22	4	0.040068	0.083126	0.9896	1590	1	0.082697
NACA	4	0.040081	0.083142	0.9896	1591	2	0.37551
MYBBP1A	4	0.040217	0.08334	0.9896	1592	2	0.24055
CHCHD2	4	0.040221	0.083344	0.9896	1593	1	-0.34889
EPHX1	4	0.040271	0.083413	0.9896	1594	2	0.12074
TIMM23B	4	0.040322	0.08348	0.9896	1595	1	-0.12593
CDC42EP3	4	0.04041	0.083624	0.9896	1596	2	0.12818
CPNE4	4	0.040424	0.083645	0.9896	1597	1	-0.31353
TBX6	4	0.040474	0.083727	0.9896	1598	1	0.14593
MYNN	4	0.040525	0.083796	0.9896	1599	1	-0.23472
PLSCR3	4	0.040536	0.083811	0.9896	1600	2	0.18632
C9orf172	4	0.040576	0.083865	0.9896	1601	2	0.45594
STK26	4	0.040582	0.083871	0.9896	1602	2	0.24462
MYO19	4	0.040616	0.083927	0.9896	1603	2	0.33375
CCDC15	4	0.040627	0.08394	0.9896	1604	1	0.24779
SLAIN2	4	0.040662	0.083988	0.9896	1605	2	0.30365
HELZ	4	0.040677	0.084012	0.9896	1606	1	-0.11752
TMEM25	4	0.040696	0.084046	0.9896	1607	2	0.26633
PTPRCAP	4	0.040728	0.084087	0.9896	1608	1	-0.0533
MICAL1	4	0.040799	0.084178	0.9896	1609	2	0.23144
NUDT12	4	0.040822	0.084212	0.9896	1610	2	0.25629
EEF2KMT	4	0.040829	0.084223	0.9896	1611	2	0.11036
SNX10	4	0.040856	0.084263	0.9896	1612	2	0.22885
NCOA4	4	0.040902	0.08432	0.9896	1613	2	0.11602
MFSD1	4	0.040913	0.084336	0.9896	1614	2	0.42991
MPP5	4	0.040931	0.084363	0.9896	1615	2	0.30814
AMER1	4	0.040982	0.084437	0.9896	1616	1	-0.11342
ZNF416	4	0.041032	0.084516	0.9896	1617	1	0.075345
UNC13D	4	0.041083	0.084578	0.9896	1618	1	0.090759
C11orf44	4	0.04112	0.084635	0.9896	1619	2	0.44793
PAPOLB	4	0.041134	0.084652	0.9896	1620	1	-0.0047778
CUX1	4	0.041154	0.084683	0.9896	1621	2	0.11181
MGMT	4	0.041184	0.084729	0.9896	1622	1	-0.080956
NPPC	4	0.041223	0.084787	0.9896	1623	2	-0.027886
BEX5	4	0.041235	0.084805	0.9896	1624	1	-0.13448
MED6	4	0.041258	0.084836	0.9896	1625	2	0.095268
HGSNAT	4	0.041286	0.084869	0.9896	1626	1	-0.069645
OTUD7B	4	0.041292	0.084882	0.9896	1627	2	0.4071
RPGR	4	0.041337	0.084951	0.9896	1628	2	0.13933
STIM2	4	0.041373	0.085003	0.9896	1629	2	0.2288
MT1M	4	0.041387	0.085026	0.9896	1630	1	-0.097302
MAP1LC3B	4	0.041396	0.085037	0.9896	1631	2	0.086569
TEX30	4	0.041407	0.085057	0.9896	1632	2	0.33708
CHRND	4	0.041419	0.085077	0.9896	1633	2	0.28553
ADM2	4	0.041438	0.085106	0.9896	1634	2	0.1693
SRSF9	4	0.041488	0.085183	0.9896	1635	2	0.47598
NKIRAS1	4	0.041489	0.085184	0.9896	1636	1	0.2672
TP63	4	0.041539	0.08525	0.9896	1637	2	0.064832
PPP1R17	4	0.04159	0.085326	0.9896	1638	1	-0.2093
ZNF677	4	0.041641	0.085395	0.9896	1639	1	0.092714
SLIT2	4	0.041691	0.08546	0.9896	1640	1	0.14777
PHYKPL	4	0.041719	0.085498	0.9896	1641	2	0.35249
RNF19B	4	0.041753	0.085558	0.9896	1642	2	0.25195
GRIK2	4	0.041793	0.085612	0.9896	1643	1	-0.062577
TMEM214	4	0.041894	0.085764	0.9896	1644	1	0.011277
PCDH11X	4	0.041945	0.08584	0.9896	1645	2	0.47258
SLU7	4	0.041973	0.085881	0.9896	1646	2	0.44259
MCAM	4	0.041985	0.085901	0.9896	1647	2	-0.034889
PTGDR2	4	0.042019	0.085953	0.9896	1648	2	0.32584
BMPR2	4	0.042097	0.08607	0.9896	1649	1	-0.16886
PFDN4	4	0.042124	0.086112	0.9896	1650	2	0.22022
CCDC92	4	0.042147	0.086151	0.9896	1651	1	0.3049
KRTAP19-1	4	0.04217	0.086177	0.9896	1652	2	0.24639
CENPC	4	0.042182	0.086191	0.9896	1653	2	0.18089
COL17A1	4	0.042205	0.086226	0.9896	1654	2	0.46734
2025-03-10	4	0.042228	0.086247	0.9896	1655	2	0.28979
NXPE2	4	0.04235	0.086424	0.9896	1656	1	0.073314
ZNF277	4	0.042401	0.086489	0.9896	1657	2	0.23834
MAP1B	4	0.042451	0.086571	0.9896	1658	1	-0.062437
RMDN2	4	0.042472	0.086605	0.9896	1659	2	0.44948
CUL7	4	0.042484	0.086621	0.9896	1660	2	0.38715
FUT5	4	0.042553	0.086709	0.9896	1661	2	0.33442
RWDD2A	4	0.042577	0.08674	0.9896	1662	2	0.14998
TMIGD2	4	0.042589	0.08676	0.9896	1663	2	0.28486
SERTAD3	4	0.042603	0.086779	0.9896	1664	1	0.16207
PIK3R1	4	0.042624	0.086803	0.9896	1665	2	0.29731
PAX4	4	0.042671	0.086868	0.9896	1666	2	0.34193
SPATA3	4	0.042682	0.086884	0.9896	1667	2	0.29429
LSM3	4	0.042705	0.086922	0.9896	1668	1	-0.14795
USP17L1	4	0.042752	0.08699	0.9896	1669	2	0.010381
TBX21	4	0.042755	0.086996	0.9896	1670	2	0.26342
AIG1	4	0.042787	0.087044	0.9896	1671	2	0.43577
MROH2B	4	0.042799	0.087062	0.9896	1672	2	0.37177
KCNH6	4	0.042806	0.087066	0.9896	1673	1	-0.016302
NRSN2	4	0.042881	0.08718	0.9896	1674	2	0.31176
ELL	4	0.042958	0.087295	0.9896	1675	1	-0.27911
NSRP1	4	0.043008	0.087363	0.9896	1676	2	0.41692
GTF3C6	4	0.043009	0.087364	0.9896	1677	2	0.31291
LCORL	4	0.043059	0.087421	0.9896	1678	1	-0.42326
MPRIP	4	0.04308	0.087451	0.9896	1679	2	0.5141
EDNRB	4	0.043091	0.087468	0.9896	1680	2	0.13273
ZNF735	4	0.04311	0.087489	0.9896	1681	2	0.23457
DIO1	4	0.043127	0.087511	0.9896	1682	2	-0.0039494
DLX6	4	0.04316	0.087557	0.9896	1683	1	-0.011718
C1GALT1C1L	4	0.043211	0.087617	0.9896	1684	1	-0.065785
CORO2A	4	0.043262	0.087699	0.9896	1685	2	0.33544
DISC1	4	0.043267	0.08771	0.9896	1686	2	0.11537
THTPA	4	0.043312	0.087767	0.9896	1687	1	-0.36318
ITGA1	4	0.043326	0.087785	0.9896	1688	2	0.40991
EVL	4	0.043338	0.087803	0.9896	1689	2	0.055905
C1QTNF9	4	0.043373	0.087855	0.9896	1690	2	0.083501
C19orf43	4	0.043413	0.087909	0.9896	1691	1	-0.26095
TMEM170A	4	0.043455	0.08797	0.9896	1692	2	0.1835
HIST2H2BF	4	0.043464	0.087986	0.9896	1693	2	-0.048719
CLEC10A	4	0.043467	0.087995	0.9896	1694	2	0.29066
PPP1R18	4	0.043549	0.088107	0.9896	1695	2	0.43659
MXI1	4	0.043561	0.088126	0.9896	1696	2	0.43889
CT47A4	4	0.043565	0.088131	0.9896	1697	2	0.22409
ANGPTL3	4	0.043616	0.088208	0.9896	1698	1	-0.10459
MAGEE2	4	0.043666	0.088286	0.9896	1699	2	0.16649
LAMC3	4	0.043738	0.088386	0.9896	1700	2	0.22525
CAMK2N2	4	0.043768	0.088429	0.9896	1701	1	0.033863
RCHY1	4	0.043818	0.088507	0.9896	1702	1	-0.062021
MPO	4	0.043869	0.088576	0.9896	1703	1	-0.011587
RFX4	4	0.043879	0.088591	0.9896	1704	2	0.2142
CENPW	4	0.04397	0.088707	0.9896	1705	1	0.32246
OR10J5	4	0.044021	0.088784	0.9896	1706	1	-0.67092
GPR12	4	0.044057	0.088833	0.9896	1707	2	0.40711
LYZ	4	0.044246	0.089091	0.9896	1708	2	0.27758
MAGEA3	4	0.044258	0.089099	0.9896	1709	2	0.2198
MN1	4	0.044274	0.089124	0.9896	1710	1	-0.012319
HNRNPH2	4	0.044293	0.089159	0.9896	1711	2	-0.19738
CLGN	4	0.044375	0.08928	0.9896	1712	2	0.48213
C2orf69	4	0.044425	0.089355	0.9896	1713	1	-0.006863
RHOU	4	0.044577	0.089571	0.9896	1714	1	-0.024279
E2F1	4	0.044626	0.089646	0.9896	1715	2	0.27238
SDHAF1	4	0.044673	0.08972	0.9896	1716	2	0.29237
TBL2	4	0.044678	0.089729	0.9896	1717	1	-0.19519
KIAA1715	4	0.044729	0.089806	0.9896	1718	1	-0.073016
EIF4E1B	4	0.044779	0.089882	0.9896	1719	2	0.12235
PMPCB	4	0.04478	0.089883	0.9896	1720	2	0.0065224
FAM177B	4	0.04483	0.089957	0.9896	1721	2	0.10471
TMSB4Y	4	0.04488	0.090029	0.9896	1722	1	0.016435
CREB3L3	4	0.044912	0.090079	0.9896	1723	2	0.31774
VCX3A	4	0.044931	0.090102	0.9896	1724	1	-0.39109
APPL2	4	0.045032	0.09025	0.9896	1725	1	-0.16894
CTCF	4	0.045083	0.090317	0.9896	1726	1	0.087976
FERD3L	4	0.045133	0.090403	0.9896	1727	1	0.22025
FLII	4	0.04515	0.090423	0.9896	1728	2	0.45492
SUPT20HL1	4	0.045184	0.09047	0.9896	1729	1	0.10378
CCDC62	4	0.045234	0.090539	0.9896	1730	1	0.085176
PTPRM	4	0.045258	0.090581	0.9896	1731	2	0.089703
NME2	4	0.04527	0.0906	0.9896	1732	2	0.35341
SLC29A4	4	0.045335	0.090692	0.9896	1733	1	0.061045
CEBPE	4	0.045386	0.090767	0.9896	1734	2	0.012244
POLR2B	4	0.045402	0.090788	0.9896	1735	2	0.31779
NOV	4	0.045436	0.090848	0.9896	1736	1	0.15058
CXorf51B	4	0.045473	0.090895	0.9896	1737	2	0.4142
ATP9B	4	0.045485	0.090909	0.9896	1738	2	0.40405
GNG10	4	0.045537	0.090987	0.9896	1739	1	0.069984
SPRN	4	0.045581	0.091048	0.9896	1740	2	0.28668
ZNF705G	4	0.045588	0.091061	0.9896	1741	1	-0.29733
ROBO3	4	0.045593	0.091068	0.9896	1742	2	0.26346
CRCT1	4	0.045665	0.09117	0.9896	1743	2	0.22169
SLC36A3	4	0.045677	0.091186	0.9896	1744	2	0.30438
NOXA1	4	0.045689	0.0912	0.9896	1745	2	0.16504
INO80E	4	0.045689	0.091201	0.9896	1746	2	0.016978
PHF21B	4	0.045737	0.091279	0.9896	1747	2	-0.035118
LACE1	4	0.04574	0.091283	0.9896	1748	1	-0.15918
NUP214	4	0.04579	0.091354	0.9896	1749	2	0.10708
TRIM43	4	0.045841	0.091433	0.9896	1750	1	-0.2381
SLC25A6	4	0.045891	0.091506	0.9896	1751	1	0.16215
TP53I3	4	0.045942	0.091571	0.9896	1752	1	-0.11725
LUM	4	0.046026	0.091691	0.9896	1753	2	0.18097
PIP4K2C	4	0.046043	0.091716	0.9896	1754	2	0.4918
TAS2R9	4	0.046074	0.091762	0.9896	1755	2	0.32674
RCAN1	4	0.046093	0.091787	0.9896	1756	1	0.13891
WISP1	4	0.046123	0.091835	0.9896	1757	2	0.17645
AUP1	4	0.046144	0.091871	0.9896	1758	2	0.34488
JCHAIN	4	0.046194	0.091948	0.9896	1759	1	-0.21462
NUP62CL	4	0.046245	0.092021	0.9896	1760	1	-0.36548
UNC13A	4	0.046295	0.092092	0.9896	1761	2	0.20955
PPP1R15A	4	0.046346	0.092159	0.9896	1762	1	0.093439
MSX1	4	0.046376	0.092206	0.9896	1763	2	0.32984
PDCL2	4	0.046447	0.092295	0.9896	1764	1	0.19324
RAB42	4	0.046473	0.092335	0.9896	1765	2	0.28237
RABGEF1	4	0.046485	0.092354	0.9896	1766	2	0.27426
KRTAP4-6	4	0.046497	0.09237	0.9896	1767	2	0.39362
OPN1SW	4	0.046509	0.092388	0.9896	1768	2	0.2032
MKRN1	4	0.046548	0.092453	0.9896	1769	1	0.15438
RHOJ	4	0.046558	0.092467	0.9896	1770	2	0.13793
ANKRD52	4	0.046598	0.092521	0.9896	1771	2	0.081938
COX8A	4	0.046606	0.092531	0.9896	1772	2	0.31613
AKIRIN2	4	0.046667	0.092614	0.9896	1773	2	0.3662
NLGN3	4	0.046699	0.09266	0.9896	1774	1	0.091143
TTC13	4	0.046715	0.092683	0.9896	1775	2	0.1678
EPHA4	4	0.04675	0.092733	0.9896	1776	1	-0.10876
TXNRD2	4	0.046776	0.09277	0.9896	1777	2	0.2268
PPP6R2	4	0.0468	0.092811	0.9896	1778	2	0.42993
DLX5	4	0.046851	0.09287	0.9896	1779	1	0.19986
KRT28	4	0.046921	0.092972	0.9896	1780	2	0.17203
CT47A11	4	0.046934	0.092989	0.9896	1781	2	0.40623
ADAM7	4	0.047002	0.093091	0.9896	1782	1	-0.017859
APAF1	4	0.047052	0.093155	0.9896	1783	1	0.10084
ADRA1D	4	0.047116	0.09325	0.9896	1784	2	0.32445
FGA	4	0.047204	0.093376	0.9896	1785	1	0.12789
MAP7D2	4	0.047213	0.093392	0.9896	1786	2	0.22794
KITLG	4	0.047355	0.0936	0.9896	1787	1	0.12648
SLC25A51	4	0.047406	0.093668	0.9896	1788	1	0.050209
SIGLEC1	4	0.047456	0.093731	0.9896	1789	2	0.38543
KLHDC3	4	0.047507	0.093806	0.9896	1790	1	-0.2523
OR4X1	4	0.047557	0.093876	0.9896	1791	1	0.042584
OR1A1	4	0.047567	0.093895	0.9896	1792	2	-0.024873
NOS1	4	0.047592	0.093927	0.9896	1793	2	0.17911
MTAP	4	0.047604	0.093946	0.9896	1794	2	0.03102
EZH1	4	0.047608	0.093947	0.9896	1795	1	0.087704
PANK1	4	0.047628	0.09397	0.9896	1796	2	0.52703
ZNF763	4	0.047658	0.094021	0.9896	1797	1	-0.19489
TAAR6	4	0.047708	0.094085	0.9896	1798	1	-0.22074
CHST3	4	0.047775	0.094177	0.9896	1799	2	0.10349
ORAI1	4	0.047809	0.094225	0.9896	1800	1	-0.19733
RAB27B	4	0.047824	0.094252	0.9896	1801	2	0.32107
TBC1D10C	4	0.04786	0.094298	0.9896	1802	2	0.15635
CNGA4	4	0.04791	0.094371	0.9896	1803	1	-0.076681
RPS6KA3	4	0.047934	0.094402	0.9896	1804	2	0.2534
ZNF425	4	0.048011	0.094513	0.9896	1805	1	-0.35951
IFNGR2	4	0.048061	0.094582	0.9896	1806	2	0.040312
ATF4	4	0.048106	0.094641	0.9896	1807	2	0.41071
ANKRD65	4	0.048112	0.094648	0.9896	1808	1	-0.099819
ZBBX	4	0.048143	0.094687	0.9896	1809	2	0.40609
PFN3	4	0.048162	0.094715	0.9896	1810	1	-0.065618
RAB4A	4	0.048167	0.094718	0.9896	1811	2	0.28489
MON1A	4	0.048213	0.094778	0.9896	1812	1	-0.47657
ZYG11A	4	0.048263	0.094853	0.9896	1813	1	-0.65442
TTK	4	0.048278	0.094877	0.9896	1814	2	0.13545
RNASE11	4	0.048314	0.094929	0.9896	1815	1	-0.2734
RAPGEF6	4	0.048327	0.094945	0.9896	1816	2	0.33813
OAZ2	4	0.048376	0.095009	0.9896	1817	2	-0.052977
MEF2C	4	0.048401	0.095042	0.9896	1818	2	0.18733
KRT82	4	0.048426	0.095067	0.9896	1819	2	0.36679
DRD3	4	0.048465	0.095135	0.9896	1820	1	0.14113
GLRA3	4	0.048515	0.095198	0.9896	1821	2	0.39967
SPATA8	4	0.048524	0.095208	0.9896	1822	2	0.24671
FAM53C	4	0.048566	0.095273	0.9896	1823	1	0.15376
UFD1L	4	0.04861	0.09535	0.9896	1824	2	0.48551
INHBC	4	0.048635	0.09539	0.9896	1825	2	0.13672
PCDH12	4	0.048666	0.095437	0.9896	1826	1	0.030191
ZNF786	4	0.048709	0.095493	0.9896	1827	2	0.43986
OSBPL9	4	0.048717	0.095505	0.9896	1828	1	0.15467
SNTN	4	0.048767	0.095581	0.9896	1829	2	0.1951
CTAGE5	4	0.048808	0.095645	0.9896	1830	2	0.22057
ICAM1	4	0.048818	0.095656	0.9896	1831	1	-0.014033
SCAMP4	4	0.048833	0.095681	0.9896	1832	2	0.35133
GMPR	4	0.048868	0.095726	0.9896	1833	1	0.11672
FRMD1	4	0.048918	0.095789	0.9896	1834	1	-0.049248
KIAA1211L	4	0.048932	0.095809	0.9896	1835	2	0.27241
DUSP1	4	0.048969	0.095862	0.9896	1836	2	0.25526
ZNF610	4	0.048969	0.095862	0.9896	1837	2	0.22851
HELB	4	0.049019	0.095927	0.9896	1838	1	-0.2993
IFNW1	4	0.04912	0.096079	0.9896	1839	1	0.23701
NDUFV1	4	0.04917	0.096145	0.9896	1840	1	-0.43404
ZNF485	4	0.049229	0.096228	0.9896	1841	2	-0.13669
PLCD3	4	0.049271	0.096295	0.9896	1842	1	0.079884
SUSD3	4	0.049303	0.096331	0.9896	1843	2	-0.018436
RXRB	4	0.049322	0.096356	0.9896	1844	2	0.28898
BMI1	4	0.049372	0.096417	0.9896	1845	2	0.41035
CHN2	4	0.049402	0.096469	0.9896	1846	2	0.30194
ADAMTS5	4	0.049422	0.096492	0.9896	1847	1	-0.032497
SLC25A19	4	0.049464	0.096554	0.9896	1848	2	0.11149
IPO11	4	0.049514	0.096638	0.9896	1849	2	0.39672
GLRB	4	0.049601	0.096757	0.9896	1850	2	0.32871
PDE5A	4	0.049624	0.096789	0.9896	1851	1	0.25009
CLPTM1	4	0.049674	0.096858	0.9896	1852	1	-0.37538
ZCCHC3	4	0.049713	0.09692	0.9896	1853	2	0.38738
UBE2R2	4	0.049725	0.096933	0.9896	1854	2	-0.050531
CCR7	4	0.049775	0.096999	0.9896	1855	2	0.2917
RNF114	4	0.049788	0.097016	0.9896	1856	2	0.25411
PSPC1	4	0.049825	0.097066	0.9896	1857	1	-0.13331
CES5A	4	0.049926	0.09723	0.9896	1858	1	0.091354
STOX1	4	0.049976	0.097308	0.9896	1859	1	0.020903
IGF2BP3	4	0.05	0.097341	0.9896	1860	2	0.12909
TYW5	4	0.050025	0.097366	0.9896	1861	2	0.13025
ACAD8	4	0.050027	0.097368	0.9896	1862	1	-0.069937
WDR54	4	0.050087	0.097449	0.9896	1863	2	0.23871
MSANTD4	4	0.0501	0.097465	0.9896	1864	2	0.39396
BARHL1	4	0.050127	0.097506	0.9896	1865	1	-0.30681
TNFRSF6B	4	0.050178	0.097579	0.9896	1866	1	0.23199
ANGPTL7	4	0.050187	0.097596	0.9896	1867	2	0.36638
LCE3C	4	0.050212	0.09763	0.9896	1868	2	0.16071
TMEM130	4	0.050225	0.097649	0.9896	1869	2	0.28777
STH	4	0.050262	0.097707	0.9896	1870	2	0.08934
CGRRF1	4	0.050275	0.09772	0.9896	1871	2	0.22028
RBM42	4	0.050278	0.097724	0.9896	1872	1	0.30249
HTR3E	4	0.050325	0.097786	0.9896	1873	2	0.38128
TMBIM4	4	0.05035	0.097821	0.9896	1874	2	0.12846
C11orf42	4	0.050362	0.097848	0.9896	1875	2	0.1842
SAP30	4	0.050375	0.097861	0.9896	1876	2	0.39041
GSTO1	4	0.050379	0.097867	0.9896	1877	2	0.27214
RNF181	4	0.050387	0.097877	0.9896	1878	2	0.25409
TCHHL1	4	0.05048	0.098	0.9896	1879	1	-0.1124
SDHAF3	4	0.050525	0.098069	0.9896	1880	2	0.17628
EIF2S1	4	0.05053	0.098076	0.9896	1881	1	-0.3594
TRDMT1	4	0.05055	0.098106	0.9896	1882	2	0.1011
TMEM92	4	0.05058	0.098142	0.9896	1883	2	0.19659
JDP2	4	0.0506	0.098171	0.9896	1884	2	0.27696
SASH1	4	0.050625	0.098203	0.9896	1885	2	0.22433
CHMP3	4	0.050631	0.098211	0.9896	1886	1	0.066371
JRK	4	0.050681	0.098282	0.9896	1887	1	0.15713
TMEM14B	4	0.050751	0.098376	0.9896	1888	2	0.29929
ZNF503	4	0.050782	0.098428	0.9896	1889	1	0.16545
CCDC141	4	0.050882	0.098568	0.9896	1890	1	-0.36269
NPY4R	4	0.050964	0.09867	0.9896	1891	2	0.07674
AZU1	4	0.050977	0.098691	0.9896	1892	2	0.27287
C7orf71	4	0.051015	0.098746	0.9896	1893	2	-0.070123
CNNM1	4	0.051027	0.098766	0.9896	1894	2	0.38241
CEBPA	4	0.051033	0.098773	0.9896	1895	1	0.014381
RCAN2	4	0.051084	0.098854	0.9896	1896	1	0.20038
MTA2	4	0.051134	0.098921	0.9896	1897	2	0.26462
ANXA4	4	0.051178	0.098979	0.9896	1898	2	0.26396
ZNF316	4	0.051184	0.098986	0.9896	1899	1	0.1079
RBM3	4	0.051241	0.099079	0.9896	1900	2	0.28031
RASGEF1C	4	0.051279	0.09913	0.9896	1901	2	0.36838
RPS2	4	0.051285	0.099139	0.9896	1902	1	-0.091957
RPL36	4	0.051335	0.099218	0.9896	1903	1	-0.3473
TAF6L	4	0.051342	0.099233	0.9896	1904	2	0.35441
DENND5B	4	0.051385	0.099293	0.9896	1905	1	-0.0087235
SH2B3	4	0.051393	0.0993	0.9896	1906	2	0.0060357
OR5J2	4	0.051443	0.09937	0.9896	1907	2	0.39613
TPM4	4	0.051532	0.099489	0.9896	1908	2	0.23342
NXNL1	4	0.051536	0.099497	0.9896	1909	1	-0.83058
GNRH2	4	0.051544	0.099504	0.9896	1910	2	0.17255
SPANXN1	4	0.051587	0.099574	0.9896	1911	1	0.11612
AGPAT2	4	0.051608	0.099602	0.9896	1912	2	0.29731
PPP1R14C	4	0.051633	0.099646	0.9896	1913	2	0.19512
SRGAP2C	4	0.051658	0.09969	0.9896	1914	2	0.23887
FRAT2	4	0.051687	0.099736	0.9896	1915	1	0.12968
NBEAL1	4	0.051738	0.099823	0.9896	1916	1	0.00794
ENPP5	4	0.051772	0.099869	0.9896	1917	2	0.40576
OR10G4	4	0.051797	0.099904	0.9896	1918	2	0.48453
KLKB1	4	0.051823	0.099938	0.9896	1919	2	0.27242
UCK1	4	0.051861	0.099978	0.9896	1920	2	0.36087
CYB5R1	4	0.051888	0.10001	0.9896	1921	1	-0.064285
C3orf58	4	0.051939	0.10008	0.9896	1922	1	-0.10708
CAMSAP2	4	0.051975	0.10013	0.9896	1923	2	0.35037
LCN1	4	0.051988	0.10016	0.9896	1924	2	0.35821
ACIN1	4	0.052	0.10017	0.9896	1925	2	0.22322
HAS1	4	0.052076	0.10027	0.9896	1926	2	0.17746
AMOTL2	4	0.052089	0.10029	0.9896	1927	2	0.3344
PHIP	4	0.05214	0.10036	0.9896	1928	1	0.29081
TNFAIP2	4	0.05219	0.10043	0.9896	1929	1	0.28289
HSPA1B	4	0.052229	0.10049	0.9896	1930	2	0.26391
MILR1	4	0.05224	0.1005	0.9896	1931	1	-0.51857
KCTD4	4	0.052291	0.10058	0.9896	1932	2	0.33156
GNAT3	4	0.052318	0.10062	0.9896	1933	2	0.30392
SLC12A1	4	0.052331	0.10064	0.9896	1934	2	0.42181
MAP3K12	4	0.052341	0.10066	0.9896	1935	1	0.090642
KRTAP5-9	4	0.052391	0.10072	0.9896	1936	1	-0.011843
ZNF468	4	0.052394	0.10072	0.9896	1937	2	0.36697
MAN2A2	4	0.052458	0.10082	0.9896	1938	2	0.088955
PSMD5	4	0.052542	0.10094	0.9896	1939	1	-0.095819
ELOVL2	4	0.052592	0.10102	0.9896	1940	1	0.0035729
DRC1	4	0.052611	0.10104	0.9896	1941	2	0.4717
ZCCHC5	4	0.052623	0.10107	0.9896	1942	2	0.33065
FOXL2	4	0.052693	0.10116	0.9896	1943	1	-0.035712
SCUBE3	4	0.052713	0.10119	0.9896	1944	2	0.27185
MYOM3	4	0.052725	0.10121	0.9896	1945	2	0.23918
CORO2B	4	0.052789	0.1013	0.9896	1946	2	0.14593
CBY1	4	0.052793	0.1013	0.9896	1947	1	-0.079628
NQO1	4	0.052843	0.10137	0.9896	1948	2	-0.020078
RABL2B	4	0.052894	0.10144	0.9896	1949	1	-0.2214
FAM214A	4	0.052917	0.10148	0.9896	1950	2	0.30819
ZNF578	4	0.052955	0.10153	0.9896	1951	2	0.28766
ATXN7L3	4	0.052994	0.10158	0.9896	1952	2	0.33852
DENND1A	4	0.053006	0.1016	0.9896	1953	2	0.1997
ZNF382	4	0.053044	0.10166	0.9896	1954	1	-0.082479
PCYOX1	4	0.053045	0.10166	0.9896	1955	2	0.39219
ADAM12	4	0.053058	0.10168	0.9896	1956	2	0.42024
ZNF444	4	0.053094	0.10174	0.9896	1957	2	0.19155
TRIM52	4	0.053109	0.10176	0.9896	1958	2	0.3925
EGFL8	4	0.053134	0.1018	0.9896	1959	2	0.3751
UBAC2	4	0.053145	0.10181	0.9896	1960	1	-0.0684
RAB7B	4	0.053147	0.10182	0.9896	1961	2	0.17701
JPH1	4	0.053186	0.10187	0.9896	1962	2	0.11065
KRT23	4	0.053195	0.10188	0.9896	1963	2	0.087638
RRAGB	4	0.053346	0.10211	0.9896	1964	1	-0.29379
FIGF	4	0.053365	0.10214	0.9896	1965	2	0.31521
MOCS1	4	0.053378	0.10215	0.9896	1966	2	0.2756
NR2F2	4	0.053396	0.10218	0.9896	1967	2	0.05572
SHE	4	0.053429	0.10223	0.9896	1968	2	0.047526
C1orf54	4	0.053496	0.10233	0.9896	1969	1	0.027158
TMEFF1	4	0.053546	0.1024	0.9896	1970	1	0.050314
DENR	4	0.053597	0.10247	0.9896	1971	1	-0.10235
NEB	4	0.053622	0.10252	0.9896	1972	2	0.42734
RCOR3	4	0.053673	0.10259	0.9896	1973	2	0.13755
IKZF5	4	0.053763	0.10272	0.9896	1974	2	0.16655
RAD54L2	4	0.053815	0.1028	0.9896	1975	2	0.054282
ABCG2	4	0.053848	0.10284	0.9896	1976	2	0.26242
SIGIRR	4	0.053853	0.10285	0.9896	1977	2	0.093674
TSPYL6	4	0.053879	0.10288	0.9896	1978	2	0.16267
RERGL	4	0.053898	0.10291	0.9896	1979	1	0.10869
TRIM64C	4	0.053905	0.10292	0.9896	1980	2	0.04206
FAM133B	4	0.053918	0.10294	0.9896	1981	2	0.2437
MAS1	4	0.05393	0.10295	0.9896	1982	2	0.37712
PI16	4	0.053943	0.10297	0.9896	1983	2	0.31938
CBX1	4	0.053956	0.10299	0.9896	1984	2	0.28855
HSD17B8	4	0.053982	0.10302	0.9896	1985	2	0.21973
C15orf52	4	0.053995	0.10303	0.9896	1986	2	0.45852
TTL	4	0.053998	0.10304	0.9896	1987	2	0.19407
LOC391003	4	0.054008	0.10305	0.9896	1988	2	-0.023226
AHNAK	4	0.054046	0.1031	0.9896	1989	2	0.31374
NPY2R	4	0.054048	0.1031	0.9896	1990	1	0.027257
PRR5	4	0.054098	0.10317	0.9896	1991	2	0.26224
RNF4	4	0.054099	0.10317	0.9896	1992	1	0.046395
AKIP1	4	0.054124	0.10321	0.9896	1993	2	0.21714
C2orf16	4	0.054149	0.10325	0.9896	1994	1	-0.096799
MYOG	4	0.054279	0.10343	0.990886	1995	2	0.12305
C9orf66	4	0.054369	0.10356	0.991649	1996	2	0.18091
BRINP2	4	0.05445	0.10368	0.992102	1997	1	0.0046791
UBE2E1	4	0.0545	0.10375	0.992102	1998	1	0.050839
[truncated: 17,114 more rows]
